# Supplementary material for: Mechanistic investigations of the Fe(ii) mediated synthesis of squaraines
Source: Chem Sci. 2024 May 7;15(25):9599–611. doi: 10.1039/d4sc01286k (PMC11206310; doi:10.1039/d4sc01286k)
Supplement: SC-015-D4SC01286K-s002 [file SC-015-D4SC01286K-s002.xyz]

107

  C         1.1508973746   -0.8422087320    4.6695390506
  C         2.5013319696   -0.7064639007    4.3497445008
  C         2.9637763142   -1.3010771194    3.1768224047
  C         2.1094019245   -1.9791326812    2.3082509490
  C         0.7394246170   -2.0564080018    2.6244057961
  C         0.2606875935   -1.5137387436    3.8293459527
  C        -0.1847720929   -2.7013476960    1.6402129409
  C        -0.9806279248   -1.8453572030    0.7351299263
  C        -1.7988380963   -2.5958105269   -0.3513559313
  C        -1.8060110404   -4.0812492763   -0.3180079301
  C        -1.0789398365   -4.7591591385    0.5844137989
  C        -0.2740648940   -4.0545939608    1.5616951459
  C        -3.1452039999   -2.0166911658   -0.7533876304
  C        -4.0868273059   -1.7100366025    0.2479876059
  C        -5.3236381577   -1.1817010746   -0.1201714955
  C        -5.6650778346   -0.9702568354   -1.4555118885
  C        -4.7438441250   -1.3401680504   -2.4315672264
  C        -3.4900531137   -1.8634474121   -2.1087474564
  C         2.6578264337   -2.5841653793    1.0404793143
  Fe       -0.5194396485   -0.0628130924    0.2727114868
  C        -1.0588622485    0.9235926097    1.6694682081
  O        -1.5177490082    1.4275313253    2.6083243376
  C        -3.7944067813   -1.9527385956    1.7053226078
  C        -6.9872919576   -0.3512484590   -1.8309019598
  C         3.4303179251    0.0771402745    5.2434292508
  C        -1.1853403011   -1.6449869828    4.2429753427
  C        -2.5479220220   -2.2129456577   -3.2362299510
  C         1.0000979593    0.9420110665   -0.3173036125
  C         1.5899478590    1.9647678358   -1.2175385400
  C         1.1144857589    3.2875934118   -1.1961538226
  C         1.6861968797    4.2291458189   -2.0549634954
  C         2.7020509820    3.8693199090   -2.9316674025
  C         3.1726658038    2.5611960890   -2.9420127130
  C         2.6416024987    1.5986084190   -2.0807781737
  C         0.0649249332    3.7340217739   -0.2315075155
  C        -1.2214517467    4.0593059942   -0.6951840447
  C        -2.1852286225    4.4802428744    0.2245437442
  C        -1.8932407304    4.6253414396    1.5794116113
  C        -0.5965951298    4.3419877710    2.0089442626
  C         0.3862682530    3.8849794189    1.1322517162
  C        -1.5742905561    3.9829278147   -2.1621015464
  C         1.7618700367    3.5548078765    1.6641362816
  C        -2.9518178981    5.0428670341    2.5681622245
  C         3.1903176971    0.2083019582   -2.1432954931
  C         2.6164410173   -0.7192740086   -3.0238510296
  C         3.1670103132   -1.9996207400   -3.1098432656
  C         4.2762141341   -2.3700963216   -2.3548637053
  C         4.8361854113   -1.4258483489   -1.4910337249
  C         4.3026748994   -0.1457953946   -1.3594347802
  C         1.4162205867   -0.3479297401   -3.8592637145
  C         4.8783090253    0.8212796099   -0.3559019127
  C         4.8380291572   -3.7683142169   -2.4305238505
  O         1.7133157670    0.2674257996    0.4717734728
  C        -1.7258159581    0.5910569311   -0.8250211493
  O        -2.4554030923    1.1011150453   -1.5734461810
  C        -0.5587542606   -1.9191690866   -0.9435371090
  O         0.1988830446   -2.2948879705   -1.8324696730
  H         3.1319072255    4.6064335439   -3.5971870657
  H         0.2922901325   -4.6454327476    2.2726910127
  H         1.3301463611    5.2505126847   -2.0160767932
  H        -1.0959940870   -5.8401324456    0.6116346485
  H        -6.0402681132   -0.9400208697    0.6565740783
  H        -2.4543155021   -4.5912088561   -1.0190401989
  H        -1.2660456798    4.8921782900   -2.6853081844
  H        -2.6493773403    3.8668797366   -2.2936124741
  H        -1.0871592943    3.1433063967   -2.6557408771
  H         4.0130834181   -1.2202654663    2.9169118683
  H         3.7292265122   -2.4055069541    0.9648526499
  H         2.2022196679   -2.1421524508    0.1532275014
  H         2.4921594411   -3.6630859016    0.9958764625
  H        -4.7087970189   -1.9035436008    2.2959857449
  H        -3.1012780129   -1.2068821504    2.0947012979
  H        -3.3426188526   -2.9337435118    1.8682590535
  H        -7.7463315235   -0.5429050437   -1.0715207405
  H        -6.8894658794    0.7324391787   -1.9351960013
  H        -0.3503654180    4.4540192328    3.0589015738
  H         1.8796205561    2.4805670095    1.8328977188
  H         1.9324944906    4.0568727918    2.6165755912
  H         2.5479130158    3.8590683587    0.9720425193
  H        -3.1851306780    4.7030690058   -0.1306475410
  H         4.4726858054   -0.1864366590    5.0610695987
  H        -3.2710781187    4.1886300106    3.1706278079
  H        -3.8320278298    5.4438525483    2.0647652548
  H        -2.5785105568    5.8066963971    3.2527819752
  H         3.9684177143    2.2689310459   -3.6150917265
  H         1.6573214783    0.4366359789   -4.5809100382
  H         1.0427717768   -1.2152657579   -4.4016002212
  H         0.6016182564    0.0240008899   -3.2339937737
  H         5.6973287986   -1.6997620390   -0.8902943369
  H         4.1531130302    0.9983736371    0.4419559430
  H         5.7889476155    0.4218654047    0.0915934740
  H         5.1156564728    1.7873269096   -0.8056086274
  H         2.7031826047   -2.7237806768   -3.7688432309
  H         4.5225057328   -4.3612773731   -1.5675929591
  H         4.4952662720   -4.2842534573   -3.3279673272
  H         5.9295457532   -3.7593937639   -2.4424154881
  H        -4.9971152359   -1.2089609010   -3.4775044580
  H         0.7771554130   -0.4182978803    5.5954951591
  H        -1.6307350769   -2.5663861500    3.8683750275
  H        -1.2730940937   -1.6459189172    5.3299314853
  H        -1.7854143057   -0.8117036121    3.8719734832
  H        -3.1110460974   -2.3968884851   -4.1510052049
  H        -1.8523168270   -1.3948004791   -3.4388113603
  H        -1.9401516092   -3.0926041321   -3.0292684024
  H        -7.3546110484   -0.7414723143   -2.7810047687
  H         3.2163064059   -0.1031486391    6.2983104962
  H         3.3253238338    1.1505491697    5.0644669760
