# Supplementary material for: Mechanistic investigations of the Fe(ii) mediated synthesis of squaraines
Source: Chem Sci. 2024 May 7;15(25):9599–611. doi: 10.1039/d4sc01286k (PMC11206310; doi:10.1039/d4sc01286k)
Supplement: SC-015-D4SC01286K-s003 [file SC-015-D4SC01286K-s003.xyz]

105

  Fe      0.7632817514     0.6419952035    -1.2457265628
  O       2.1457775959    -1.6046654077    -1.5858491366
  O      -0.6439536464     0.4111053844     1.2324570747
  O      -1.3835615896    -0.6213539852    -2.7348460541
  C       1.3224232521    -1.9456197499     0.5833301057
  C       2.3297202134    -1.8701383498     1.5608637601
  C       2.3068641659    -2.7487509748     2.6483757017
  H       3.0931540387    -2.6741464670     3.3898581393
  C       1.3111452392    -3.7068041885     2.7732823492
  H       1.3084723923    -4.3884305937     3.6137586300
  C       0.3192603764    -3.7810198461     1.8050285148
  H      -0.4670674590    -4.5213802039     1.8831554779
  C       0.3061575971    -2.9108196265     0.7119775599
  C       3.4578666816    -0.8873699901     1.5129191770
  C       3.3929209041     0.2669216041     2.3132538468
  C       4.4814649322     1.1437463674     2.3299454927
  H       4.4340741261     2.0292502255     2.9553887685
  C       5.6306996824     0.9009830502     1.5755770108
  C       5.6811570125    -0.2624505448     0.8059578517
  H       6.5746365215    -0.4807972306     0.2309725334
  C       4.6226722746    -1.1751305791     0.7780839734
  C       2.1704026942     0.5424317214     3.1540442453
  H       1.2522548889     0.4257640121     2.5751970008
  H       2.2005600065     1.5497848804     3.5710714847
  H       2.1032984357    -0.1596854421     3.9883659554
  C       6.8059805013     1.8454682877     1.6249821027
  H       7.5176921088     1.5415227423     2.3968540277
  H       6.4891823976     2.8640789317     1.8533926538
  H       7.3408529384     1.8633580138     0.6743173439
  C       4.7495439726    -2.4627151801     0.0029699838
  H       4.6736478482    -3.3238225078     0.6710404406
  H       5.7112241120    -2.5151602631    -0.5088178187
  H       3.9519852248    -2.5594550478    -0.7353386648
  C      -0.8196272684    -3.0323152381    -0.2688956355
  C      -2.0966882586    -2.5663955332     0.1007562013
  C      -3.1406856057    -2.6467834863    -0.8224347569
  H      -4.1132836093    -2.2583038925    -0.5402074805
  C      -2.9639122467    -3.2112745159    -2.0835079522
  C      -1.7187459816    -3.7569205411    -2.3911640954
  H      -1.5759777439    -4.2461936214    -3.3486341830
  C      -0.6430547282    -3.6873689250    -1.5038830109
  C      -2.3807753372    -2.0540492667     1.4898129266
  H      -2.5636329367    -2.8891976972     2.1730882432
  H      -3.2684382001    -1.4260369011     1.4911611656
  H      -1.5580845107    -1.4664549831     1.8843138304
  C      -4.0814398127    -3.2070616644    -3.0954020221
  H      -4.0238919381    -2.3116394189    -3.7209729644
  H      -5.0587887235    -3.2086013195    -2.6098965533
  H      -4.0301305357    -4.0749791296    -3.7549323439
  C       0.6589565381    -4.3654075523    -1.8528040445
  H       1.4788176480    -3.6509710797    -1.9251495453
  H       0.5737146786    -4.8889740021    -2.8057814811
  H       0.9297540173    -5.0970854807    -1.0878746342
  C      -1.2906680515     2.3068411007    -0.0553473889
  C      -2.5654125606     2.5991474342     0.4478421776
  C      -3.0605943168     3.9005113130     0.2662432752
  H      -4.0472325492     4.1294646253     0.6490233022
  C      -2.3310303203     4.8786540031    -0.3994248120
  H      -2.7402100916     5.8740933468    -0.5105424695
  C      -1.0893690124     4.5661063889    -0.9508284718
  H      -0.5252795200     5.3045603706    -1.5058198798
  C      -0.5919849555     3.2809583012    -0.7913070003
  C      -3.4893430877     1.5967601472     1.0708317440
  C      -3.5344650463     1.4290001765     2.4633298524
  C      -4.5082925272     0.5946472997     3.0149372931
  H      -4.5369793594     0.4629299285     4.0907144182
  C      -5.4352958549    -0.0783036216     2.2194045873
  C      -5.3624065082     0.0914312734     0.8373260821
  H      -6.0673536895    -0.4319083417     0.2001900362
  C      -4.3985160640     0.9097654369     0.2455451008
  C      -2.5267598377     2.1166463260     3.3460878597
  H      -1.5257903680     1.7609752334     3.0943426631
  H      -2.7165950588     1.9037497343     4.3979553494
  H      -2.5414686119     3.2003273655     3.2095944491
  C      -6.4536623846    -1.0112939653     2.8249623550
  H      -6.0862553792    -2.0412766057     2.8157140249
  H      -7.3916443750    -0.9918997329     2.2678751781
  H      -6.6707916066    -0.7478433756     3.8607016917
  C      -4.3338196460     1.0155637405    -1.2592928590
  H      -4.3026273830     2.0530871667    -1.5974015365
  H      -5.2002482244     0.5372161785    -1.7164050713
  H      -3.4439261283     0.5144352600    -1.6471791702
  C       0.6750357476     2.7722728749    -1.3833165279
  C       1.7731343872     2.5183203883    -0.4965402329
  C       2.7987964043     1.6731756130    -0.9277042775
  H       3.5879664218     1.4060413835    -0.2392554951
  C       2.8492590006     1.1760619583    -2.2607070713
  C       1.8051958172     1.4916432653    -3.1240947425
  H       1.8070178027     1.0853386838    -4.1268074512
  C       0.6871472899     2.2734918950    -2.7032099830
  C       1.7910250016     3.1368781448     0.8742385878
  H       1.0060887690     2.7362252254     1.5150000040
  H       1.6309091722     4.2131767207     0.7969876286
  H       2.7474810262     2.9564187465     1.3571024844
  C      -0.4399867637     2.5444663954    -3.6662291525
  H      -0.4711168065     1.7898764732    -4.4512539317
  H      -0.3058752590     3.5195889057    -4.1391540652
  H      -1.4059150825     2.5526704823    -3.1633399064
  C       4.0095227884     0.3395234157    -2.7112841071
  H       4.3832126223    -0.2729053838    -1.8952080522
  H       4.8195294903     0.9886598948    -3.0552065689
  H       3.7216986673    -0.3277917688    -3.5202466563
  C       1.4321140601    -1.1043560994    -0.6817448238
  C      -0.5130838136     1.0073088613     0.1531537052
  C      -0.5138539810    -0.1930802226    -2.0904263625
