# Supplementary material for: Mechanistic investigations of the Fe(ii) mediated synthesis of squaraines
Source: Chem Sci. 2024 May 7;15(25):9599–611. doi: 10.1039/d4sc01286k (PMC11206310; doi:10.1039/d4sc01286k)
Supplement: SC-015-D4SC01286K-s007 [file SC-015-D4SC01286K-s007.cif]

# Electronic Supplementary Material (ESI) for Chemical Science.
# This journal is © The Royal Society of Chemistry 2024

####################################################################### 
# 
# This file contains crystal structure data downloaded from the 
# Cambridge Structural Database (CSD) hosted by the Cambridge 
# Crystallographic Data Centre (CCDC).
# 
# Full information about CCDC data access policies and citation 
# guidelines are available at http://www.ccdc.cam.ac.uk/access/V1 
# 
# Audit and citation data items may have been added by the CCDC. 
# Please retain this information to preserve the provenance of 
# this file and to allow appropriate attribution of the data. 
# 
#######################################################################

data_4Mes_Et2O
_database_code_depnum_ccdc_archive 'CCDC 2334282'
loop_
_audit_author_name
_audit_author_address
'Nathan Coles'
;University of Nottingham
United Kingdom
;
_audit_update_record             
;
2024-02-21 deposited with the CCDC.	2024-05-23 downloaded from the CCDC.
;
_nottingham_internal_coll_name   FENCLD
_nottingham_internal_coll_number 19172
_nottingham_internal_coll_client NTC/DLK
_nottingham_internal_coll_type   custom
_nottingham_internal_coll_frame_method 'fine \w scans'
_nottingham_internal_coll_frame_time 0.2
_nottingham_internal_coll_frame_width 0.01
_nottingham_internal_coll_user   pczspa
_nottingham_internal_coll_date   09/05/2022
_nottingham_internal_coll_location DLS
_nottingham_internal_coll_instrument i19-EH1
_nottingham_internal_NCS_number  ?
_nottingham_internal_process_date 09/05/2022
_nottingham_internal_process_user pczspa
_nottingham_internal_solution_date 11/05/2022
_nottingham_internal_solution_user pczspa
_nottingham_internal_refinement_date ?
_nottingham_internal_refinement_user ?
_nottingham_internal_self_archive_date 20/07/2022
_nottingham_internal_self_validation_date 19/07/2022
_nottingham_internal_self_validation_user pczntc
_nottingham_internal_validation_date ?
_nottingham_internal_validation_user ?
_nottingham_internal_archive_date ?
_refine_special_details          ?
_audit_creation_date             2023-03-01
_audit_creation_method           
;
Olex2 1.5
(compiled 2023.02.24 svn.rf166f9f3 for OlexSys, GUI svn.r6725)
;
_shelx_SHELXL_version_number     2019/2
_chemical_name_common            ?
_chemical_name_systematic        ?
_chemical_formula_moiety         'C53 H50 Fe O5, C4 H10 O'
_chemical_formula_sum            'C57 H60 Fe O6'
_chemical_formula_weight         896.90
_chemical_melting_point          ?
loop_
_atom_type_symbol
_atom_type_description
_atom_type_scat_dispersion_real
_atom_type_scat_dispersion_imag
_atom_type_scat_source
C C 0.0019 0.0015 'International Tables Vol C Tables 4.2.6.8 and 6.1.1.4'
H H 0.0000 0.0000 'International Tables Vol C Tables 4.2.6.8 and 6.1.1.4'
Fe Fe 0.2961 0.8007 'International Tables Vol C Tables 4.2.6.8 and 6.1.1.4'
O O 0.0071 0.0057 'International Tables Vol C Tables 4.2.6.8 and 6.1.1.4'

_shelx_space_group_comment       
;
The symmetry employed for this shelxl refinement is uniquely defined
by the following loop, which should always be used as a source of
symmetry information in preference to the above space-group names.
They are only intended as comments.
;
_space_group_crystal_system      triclinic
_space_group_IT_number           2
_space_group_name_H-M_alt        'P -1'
_space_group_name_Hall           '-P 1'
loop_
_space_group_symop_operation_xyz
'x, y, z'
'-x, -y, -z'

_cell_length_a                   12.19110(10)
_cell_length_b                   12.24350(10)
_cell_length_c                   32.9680(2)
_cell_angle_alpha                93.1460(10)
_cell_angle_beta                 92.4990(10)
_cell_angle_gamma                98.6370(10)
_cell_volume                     4851.01(5)
_cell_formula_units_Z            4
_cell_measurement_reflns_used    39123
_cell_measurement_temperature    100(2)
_cell_measurement_theta_max      34.22982693586545
_cell_measurement_theta_min      0.6003119501041706
_shelx_estimated_absorpt_T_max   0.990
_shelx_estimated_absorpt_T_min   0.974
_exptl_absorpt_coefficient_mu    0.334
_exptl_absorpt_correction_T_max  1.0
_exptl_absorpt_correction_T_min  0.9950431494183916
_exptl_absorpt_correction_type   empirical
_exptl_absorpt_process_details   
;
CCP4 7.1.018: AIMLESS, version 0.7.7 : 23/04/21
Scaling & analysis of unmerged intensities, absorption correction using spherical harmonics
;
_exptl_absorpt_special_details   ?
_exptl_crystal_colour            'reddish orange'
_exptl_crystal_colour_modifier   reddish
_exptl_crystal_colour_primary    orange
_exptl_crystal_density_diffrn    1.228
_exptl_crystal_density_meas      ?
_exptl_crystal_density_method    ?
_exptl_crystal_description       block
_exptl_crystal_F_000             1904
_exptl_crystal_size_max          0.08
_exptl_crystal_size_mid          0.04
_exptl_crystal_size_min          0.03
_exptl_transmission_factor_max   ?
_exptl_transmission_factor_min   ?
_diffrn_reflns_av_R_equivalents  0.0903
_diffrn_reflns_av_unetI/netI     0.0930
_diffrn_reflns_Laue_measured_fraction_full 0.990
_diffrn_reflns_Laue_measured_fraction_max 0.982
_diffrn_reflns_limit_h_max       17
_diffrn_reflns_limit_h_min       -17
_diffrn_reflns_limit_k_max       17
_diffrn_reflns_limit_k_min       -17
_diffrn_reflns_limit_l_max       47
_diffrn_reflns_limit_l_min       -47
_diffrn_reflns_number            82643
_diffrn_reflns_point_group_measured_fraction_full 0.990
_diffrn_reflns_point_group_measured_fraction_max 0.982
_diffrn_reflns_theta_full        24.415
_diffrn_reflns_theta_max         29.477
_diffrn_reflns_theta_min         1.634
_diffrn_ambient_environment      'N2 gas'
_diffrn_ambient_temperature      100(2)
_diffrn_crystal_treatment        'flash frozen in gaseous N2'
_diffrn_detector                 'Photon counting pixel array'
_diffrn_detector_area_resol_mean ?
_diffrn_detector_type            'Dectris PILATUS 2M'
_diffrn_measured_fraction_theta_full 0.990
_diffrn_measured_fraction_theta_max 0.982
_diffrn_measurement_device       'Fixed \c 3-circle diffractometer'
_diffrn_measurement_device_type  'Fluid Film Devices'
_diffrn_measurement_method       'shutterless scans'
_diffrn_measurement_specimen_support 'MiTeGen micromount'
_diffrn_radiation_monochromator  'Silicon 111'
_diffrn_radiation_type           Synchrotron
_diffrn_radiation_wavelength     0.6889
_diffrn_source                   Synchrotron
_diffrn_source_details           'Allan et al. (2017)'
_diffrn_source_type              'Diamond Light Source Beamline I19-1'
_reflns_Friedel_coverage         0.000
_reflns_Friedel_fraction_full    .
_reflns_Friedel_fraction_max     .
_reflns_number_gt                23028
_reflns_number_total             29130
_reflns_special_details          
;
 Reflections were merged by SHELXL according to the crystal
 class for the calculation of statistics and refinement.
 
 _reflns_Friedel_fraction is defined as the number of unique
 Friedel pairs measured divided by the number that would be
 possible theoretically, ignoring centric projections and
 systematic absences.
;
_reflns_threshold_expression     'I > 2\s(I)'
_computing_cell_refinement       ?
_computing_data_collection       'GDA - generic data acquisition software'
_computing_data_reduction        ?
_computing_molecular_graphics    'Olex2 1.5 (Dolomanov et al., 2009)'
_computing_publication_material  'Olex2 1.5 (Dolomanov et al., 2009)'
_computing_structure_refinement  'SHELXL 2019/2 (Sheldrick, 2015)'
_computing_structure_solution    'SHELXT 2018/2 (Sheldrick, 2018)'
_refine_diff_density_max         1.176
_refine_diff_density_min         -1.048
_refine_diff_density_rms         0.078
_refine_ls_extinction_coef       .
_refine_ls_extinction_method     none
_refine_ls_goodness_of_fit_ref   1.105
_refine_ls_hydrogen_treatment    constr
_refine_ls_matrix_type           full
_refine_ls_number_parameters     1177
_refine_ls_number_reflns         29130
_refine_ls_number_restraints     1016
_refine_ls_R_factor_all          0.0712
_refine_ls_R_factor_gt           0.0596
_refine_ls_restrained_S_all      1.091
_refine_ls_shift/su_max          0.010
_refine_ls_shift/su_mean         0.000
_refine_ls_structure_factor_coef Fsqd
_refine_ls_weighting_details     
'w=1/[\s^2^(Fo^2^)+(0.0711P)^2^+0.7199P] where P=(Fo^2^+2Fc^2^)/3'
_refine_ls_weighting_scheme      calc
_refine_ls_wR_factor_gt          0.1673
_refine_ls_wR_factor_ref         0.1754
_olex2_refinement_description    
;
1. Rigid body (RIGU) restrains
 All non-hydrogen atoms
 with sigma for 1-2 distances of 0.004 and sigma for 1-3 distances of 0.004
2.a Secondary CH2 refined with riding coordinates:
 C107(H10J,H10K), C109(H10O,H10P), C111(H11D,H11E), C113(H11I,H11J)
2.b Me refined with riding coordinates:
 C93(H93A,H93B,H93C), C101(H10A,H10B,H10C), C112(H11F,H11G,H11H), C114(H11K,
 H11L,H11M)
2.c Aromatic/amide H refined with riding coordinates:
 C5(H5), C6(H6), C7(H7), C11(H11), C13(H13), C20(H20), C22(H22), C29(H29),
 C30(H30), C31(H31), C35(H35), C37(H37), C44(H44), C46(H46), C66(H66), C58(H58),
  C59(H59), C60(H60), C64(H64), C73(H73), C75(H75), C82(H82), C83(H83),
 C84(H84), C88(H88), C90(H90), C97(H97), C99(H99)
2.d Idealised Me refined as rotating group:
 C15(H15A,H15B,H15C), C16(H16A,H16B,H16C), C17(H17A,H17B,H17C), C24(H24A,H24B,
 H24C), C25(H25A,H25B,H25C), C26(H26A,H26B,H26C), C39(H39A,H39B,H39C), C40(H40A,
 H40B,H40C), C41(H41A,H41B,H41C), C48(H48A,H48B,H48C), C49(H49A,H49B,H49C),
 C50(H50A,H50B,H50C), C68(H68A,H68B,H68C), C69(H69A,H69B,H69C), C70(H70A,H70B,
 H70C), C77(H77A,H77B,H77C), C78(H78A,H78B,H78C), C79(H79A,H79B,H79C), C92(H92A,
 H92B,H92C), C94(H94A,H94B,H94C), C102(H10D,H10E,H10F), C103(H10G,H10H,H10I),
 C108(H10L,H10M,H10N), C110(H11A,H11B,H11C)
;
_atom_sites_solution_hydrogens   geom
_atom_sites_solution_primary     dual
_atom_sites_solution_secondary   difmap
loop_
_atom_site_label
_atom_site_type_symbol
_atom_site_fract_x
_atom_site_fract_y
_atom_site_fract_z
_atom_site_U_iso_or_equiv
_atom_site_adp_type
_atom_site_occupancy
_atom_site_site_symmetry_order
_atom_site_calc_flag
_atom_site_refinement_flags_posn
_atom_site_refinement_flags_adp
_atom_site_refinement_flags_occupancy
_atom_site_disorder_assembly
_atom_site_disorder_group
Fe1 Fe 0.80354(2) 0.10578(2) 0.59607(2) 0.01724(6) Uani 1 1 d . . . . .
O1 O 0.64224(9) 0.05869(8) 0.59779(3) 0.0178(2) Uani 1 1 d . . . . .
O2 O 0.64320(8) 0.23915(8) 0.60800(3) 0.01593(19) Uani 1 1 d . . . . .
O3 O 0.85487(13) -0.07634(14) 0.64615(5) 0.0478(4) Uani 1 1 d . . . . .
O4 O 0.85330(11) -0.00239(10) 0.51744(4) 0.0293(3) Uani 1 1 d . . . . .
O5 O 1.03460(10) 0.20234(12) 0.60954(4) 0.0359(3) Uani 1 1 d . . . . .
C1 C 0.76189(12) 0.24341(12) 0.60273(4) 0.0168(3) Uani 1 1 d . . . . .
C2 C 0.58960(12) 0.13666(12) 0.60543(4) 0.0152(2) Uani 1 1 d . . . . .
C3 C 0.81140(12) 0.36270(12) 0.60335(4) 0.0184(3) Uani 1 1 d . . . . .
C4 C 0.86242(12) 0.40506(13) 0.56832(4) 0.0194(3) Uani 1 1 d . . . . .
C5 C 0.90073(14) 0.51835(14) 0.56745(5) 0.0256(3) Uani 1 1 d . . . . .
H5 H 0.933532 0.546425 0.543779 0.031 Uiso 1 1 calc R U . . .
C6 C 0.89150(15) 0.59018(14) 0.60061(5) 0.0283(3) Uani 1 1 d . . . . .
H6 H 0.914682 0.667455 0.599247 0.034 Uiso 1 1 calc R U . . .
C7 C 0.84842(14) 0.54887(13) 0.63568(5) 0.0250(3) Uani 1 1 d . . . . .
H7 H 0.845272 0.598123 0.658740 0.030 Uiso 1 1 calc R U . . .
C8 C 0.80917(12) 0.43574(13) 0.63801(5) 0.0200(3) Uani 1 1 d . . . . .
C9 C 0.88069(12) 0.33423(12) 0.53122(4) 0.0187(3) Uani 1 1 d . . . . .
C10 C 0.79211(13) 0.29166(12) 0.50327(4) 0.0188(3) Uani 1 1 d . . . . .
C11 C 0.81248(14) 0.22682(13) 0.46905(5) 0.0219(3) Uani 1 1 d . . . . .
H11 H 0.752908 0.200056 0.449814 0.026 Uiso 1 1 calc R U . . .
C12 C 0.91748(15) 0.20027(13) 0.46232(5) 0.0240(3) Uani 1 1 d . . . . .
C13 C 1.00552(14) 0.24792(14) 0.48906(5) 0.0249(3) Uani 1 1 d . . . . .
H13 H 1.078277 0.232950 0.484319 0.030 Uiso 1 1 calc R U . . .
C14 C 0.98925(13) 0.31740(14) 0.52278(5) 0.0227(3) Uani 1 1 d . . . . .
C15 C 0.67595(13) 0.31594(14) 0.50917(5) 0.0245(3) Uani 1 1 d . . . . .
H15A H 0.634933 0.257132 0.524026 0.037 Uiso 1 1 calc R U . . .
H15B H 0.637895 0.319414 0.482571 0.037 Uiso 1 1 calc R U . . .
H15C H 0.679570 0.387033 0.524729 0.037 Uiso 1 1 calc R U . . .
C16 C 0.93479(18) 0.11913(15) 0.42786(6) 0.0344(4) Uani 1 1 d . . . . .
H16A H 0.928202 0.044453 0.437702 0.052 Uiso 1 1 calc R U . . .
H16B H 1.008937 0.139720 0.417685 0.052 Uiso 1 1 calc R U . . .
H16C H 0.878470 0.120567 0.405840 0.052 Uiso 1 1 calc R U . . .
C17 C 1.09105(14) 0.37520(18) 0.54772(6) 0.0329(4) Uani 1 1 d . . . . .
H17A H 1.114496 0.448320 0.537530 0.049 Uiso 1 1 calc R U . . .
H17B H 1.151379 0.330927 0.545441 0.049 Uiso 1 1 calc R U . . .
H17C H 1.073071 0.383703 0.576290 0.049 Uiso 1 1 calc R U . . .
C18 C 0.77480(13) 0.40351(12) 0.67951(4) 0.0190(3) Uani 1 1 d . . . . .
C19 C 0.85227(14) 0.36652(14) 0.70655(5) 0.0236(3) Uani 1 1 d . . . . .
C20 C 0.82711(14) 0.35410(14) 0.74700(5) 0.0248(3) Uani 1 1 d . . . . .
H20 H 0.879658 0.328978 0.764982 0.030 Uiso 1 1 calc R U . . .
C21 C 0.72777(15) 0.37723(13) 0.76192(5) 0.0237(3) Uani 1 1 d . . . . .
C22 C 0.65191(14) 0.41385(13) 0.73499(5) 0.0225(3) Uani 1 1 d . . . . .
H22 H 0.583307 0.429765 0.744569 0.027 Uiso 1 1 calc R U . . .
C23 C 0.67431(13) 0.42774(12) 0.69422(5) 0.0199(3) Uani 1 1 d . . . . .
C24 C 0.96286(16) 0.3419(2) 0.69292(6) 0.0376(4) Uani 1 1 d . . . . .
H24A H 0.952532 0.269727 0.677706 0.056 Uiso 1 1 calc R U . . .
H24B H 1.013389 0.340504 0.716771 0.056 Uiso 1 1 calc R U . . .
H24C H 0.994569 0.399401 0.675424 0.056 Uiso 1 1 calc R U . . .
C25 C 0.70122(18) 0.35937(15) 0.80564(5) 0.0323(4) Uani 1 1 d . . . . .
H25A H 0.671649 0.281261 0.808282 0.049 Uiso 1 1 calc R U . . .
H25B H 0.645781 0.405394 0.813805 0.049 Uiso 1 1 calc R U . . .
H25C H 0.769005 0.379865 0.823178 0.049 Uiso 1 1 calc R U . . .
C26 C 0.58836(15) 0.46551(15) 0.66644(5) 0.0294(4) Uani 1 1 d . . . . .
H26A H 0.624695 0.521022 0.649074 0.044 Uiso 1 1 calc R U . . .
H26B H 0.534719 0.498072 0.682730 0.044 Uiso 1 1 calc R U . . .
H26C H 0.549629 0.402069 0.649412 0.044 Uiso 1 1 calc R U . . .
C27 C 0.47103(12) 0.11879(11) 0.61578(4) 0.0151(2) Uani 1 1 d . . . . .
C28 C 0.38964(12) 0.16889(12) 0.59532(4) 0.0173(3) Uani 1 1 d . . . . .
C29 C 0.28220(13) 0.15515(13) 0.60927(5) 0.0213(3) Uani 1 1 d . . . . .
H29 H 0.226927 0.189832 0.596142 0.026 Uiso 1 1 calc R U . . .
C30 C 0.25474(13) 0.09135(13) 0.64216(5) 0.0213(3) Uani 1 1 d . . . . .
H30 H 0.182335 0.085724 0.652171 0.026 Uiso 1 1 calc R U . . .
C31 C 0.33356(12) 0.03612(12) 0.66020(4) 0.0192(3) Uani 1 1 d . . . . .
H31 H 0.313476 -0.010185 0.681720 0.023 Uiso 1 1 calc R U . . .
C32 C 0.44173(12) 0.04751(11) 0.64724(4) 0.0159(3) Uani 1 1 d . . . . .
C33 C 0.40210(12) 0.21719(12) 0.55463(4) 0.0177(3) Uani 1 1 d . . . . .
C34 C 0.39774(13) 0.14140(12) 0.52055(5) 0.0195(3) Uani 1 1 d . . . . .
C35 C 0.39036(13) 0.17935(14) 0.48152(5) 0.0230(3) Uani 1 1 d . . . . .
H35 H 0.388040 0.128338 0.458610 0.028 Uiso 1 1 calc R U . . .
C36 C 0.38631(13) 0.29060(14) 0.47542(5) 0.0249(3) Uani 1 1 d . . . . .
C37 C 0.39111(13) 0.36356(13) 0.50922(5) 0.0242(3) Uani 1 1 d . . . . .
H37 H 0.390097 0.439725 0.505350 0.029 Uiso 1 1 calc R U . . .
C38 C 0.39741(12) 0.32918(12) 0.54889(5) 0.0206(3) Uani 1 1 d . . . . .
C39 C 0.38926(15) 0.01868(13) 0.52600(5) 0.0241(3) Uani 1 1 d . . . . .
H39A H 0.458469 0.003312 0.539162 0.036 Uiso 1 1 calc R U . . .
H39B H 0.376681 -0.021995 0.499354 0.036 Uiso 1 1 calc R U . . .
H39C H 0.327125 -0.004838 0.543007 0.036 Uiso 1 1 calc R U . . .
C40 C 0.37525(17) 0.32991(17) 0.43299(6) 0.0355(4) Uani 1 1 d . . . . .
H40A H 0.332076 0.391300 0.433375 0.053 Uiso 1 1 calc R U . . .
H40B H 0.337230 0.268891 0.414657 0.053 Uiso 1 1 calc R U . . .
H40C H 0.449265 0.355043 0.423427 0.053 Uiso 1 1 calc R U . . .
C41 C 0.39439(17) 0.41249(14) 0.58403(6) 0.0321(4) Uani 1 1 d . . . . .
H41A H 0.375267 0.373658 0.608570 0.048 Uiso 1 1 calc R U . . .
H41B H 0.338466 0.459684 0.577773 0.048 Uiso 1 1 calc R U . . .
H41C H 0.467479 0.458326 0.588604 0.048 Uiso 1 1 calc R U . . .
C42 C 0.51966(12) -0.02179(12) 0.66621(4) 0.0166(3) Uani 1 1 d . . . . .
C43 C 0.59654(13) 0.02132(12) 0.69780(4) 0.0186(3) Uani 1 1 d . . . . .
C44 C 0.66528(14) -0.04759(14) 0.71482(5) 0.0230(3) Uani 1 1 d . . . . .
H44 H 0.718318 -0.017910 0.736063 0.028 Uiso 1 1 calc R U . . .
C45 C 0.65833(15) -0.15797(14) 0.70163(5) 0.0252(3) Uani 1 1 d . . . . .
C46 C 0.57797(15) -0.20036(13) 0.67117(5) 0.0234(3) Uani 1 1 d . . . . .
H46 H 0.570329 -0.276549 0.662525 0.028 Uiso 1 1 calc R U . . .
C47 C 0.50847(13) -0.13451(12) 0.65299(4) 0.0199(3) Uani 1 1 d . . . . .
C48 C 0.60650(15) 0.14024(13) 0.71358(5) 0.0258(3) Uani 1 1 d . . . . .
H48A H 0.647462 0.187953 0.694635 0.039 Uiso 1 1 calc R U . . .
H48B H 0.646376 0.149895 0.740304 0.039 Uiso 1 1 calc R U . . .
H48C H 0.532142 0.160346 0.716086 0.039 Uiso 1 1 calc R U . . .
C49 C 0.73756(18) -0.22947(17) 0.71901(6) 0.0365(4) Uani 1 1 d . . . . .
H49A H 0.697077 -0.303307 0.722809 0.055 Uiso 1 1 calc R U . . .
H49B H 0.770239 -0.195745 0.745278 0.055 Uiso 1 1 calc R U . . .
H49C H 0.796706 -0.235677 0.700201 0.055 Uiso 1 1 calc R U . . .
C50 C 0.42442(15) -0.18346(13) 0.61955(5) 0.0253(3) Uani 1 1 d . . . . .
H50A H 0.351452 -0.164216 0.625642 0.038 Uiso 1 1 calc R U . . .
H50B H 0.420174 -0.264154 0.617597 0.038 Uiso 1 1 calc R U . . .
H50C H 0.446941 -0.153841 0.593650 0.038 Uiso 1 1 calc R U . . .
C51 C 0.83165(14) -0.00776(15) 0.62686(5) 0.0280(3) Uani 1 1 d . . . . .
C52 C 0.82781(13) 0.03679(13) 0.54709(5) 0.0220(3) Uani 1 1 d . . . . .
C53 C 0.94305(14) 0.16561(14) 0.60323(5) 0.0254(3) Uani 1 1 d . . . . .
Fe2 Fe 0.26039(2) 0.83124(2) 0.88698(2) 0.02917(7) Uani 1 1 d . . . . .
O6 O 0.09960(11) 0.78671(11) 0.88284(4) 0.0293(3) Uani 1 1 d . . . . .
O7 O 0.10760(9) 0.92112(10) 0.84036(3) 0.0247(2) Uani 1 1 d . . . . .
O8 O 0.27770(15) 0.89674(19) 0.97523(5) 0.0617(5) Uani 1 1 d . . . . .
O9 O 0.28976(17) 0.59546(16) 0.89359(7) 0.0643(5) Uani 1 1 d . . . . .
O10 O 0.49507(12) 0.88166(15) 0.87344(4) 0.0455(4) Uani 1 1 d . . . . .
C66 C 0.27231(15) 0.78207(15) 0.71621(5) 0.0281(3) Uani 1 1 d . . . . .
H66 H 0.320700 0.730073 0.710139 0.034 Uiso 1 1 calc R U . . .
C54 C 0.22638(13) 0.93302(16) 0.85128(5) 0.0260(3) Uani 1 1 d . . . . .
C55 C 0.05009(14) 0.84154(14) 0.85951(5) 0.0245(3) Uani 1 1 d . . . . .
C56 C 0.28207(13) 1.03032(15) 0.83071(5) 0.0244(3) Uani 1 1 d . . . . .
C57 C 0.27371(14) 1.03401(15) 0.78770(5) 0.0246(3) Uani 1 1 d . . . . .
C58 C 0.32116(15) 1.12967(15) 0.76950(5) 0.0270(3) Uani 1 1 d . . . . .
H58 H 0.313177 1.132519 0.740801 0.032 Uiso 1 1 calc R U . . .
C59 C 0.37913(16) 1.21968(15) 0.79223(5) 0.0295(4) Uani 1 1 d . . . . .
H59 H 0.409228 1.284534 0.779540 0.035 Uiso 1 1 calc R U . . .
C60 C 0.39255(15) 1.21346(16) 0.83408(5) 0.0292(3) Uani 1 1 d . . . . .
H60 H 0.434583 1.274088 0.849799 0.035 Uiso 1 1 calc R U . . .
C61 C 0.34606(14) 1.12076(16) 0.85365(5) 0.0273(3) Uani 1 1 d . . . . .
C62 C 0.23091(14) 0.93804(15) 0.75822(5) 0.0249(3) Uani 1 1 d . . . . .
C63 C 0.13136(14) 0.93480(17) 0.73432(5) 0.0307(4) Uani 1 1 d . . . . .
C64 C 0.10513(16) 0.85517(18) 0.70215(6) 0.0356(4) Uani 1 1 d . . . . .
H64 H 0.037934 0.853614 0.686261 0.043 Uiso 1 1 calc R U . . .
C65 C 0.17464(16) 0.77741(17) 0.69249(6) 0.0337(4) Uani 1 1 d . . . . .
C67 C 0.30200(14) 0.86080(14) 0.74880(5) 0.0238(3) Uani 1 1 d . . . . .
C68 C 0.05579(18) 1.0192(2) 0.74282(7) 0.0447(5) Uani 1 1 d . . . . .
H68A H 0.085892 1.089154 0.731497 0.067 Uiso 1 1 calc R U . . .
H68B H 0.050649 1.031062 0.772272 0.067 Uiso 1 1 calc R U . . .
H68C H -0.018319 0.992229 0.730218 0.067 Uiso 1 1 calc R U . . .
C69 C 0.1451(2) 0.69034(19) 0.65793(6) 0.0439(5) Uani 1 1 d . . . . .
H69A H 0.209844 0.653999 0.652555 0.066 Uiso 1 1 calc R U . . .
H69B H 0.122888 0.725284 0.633479 0.066 Uiso 1 1 calc R U . . .
H69C H 0.083572 0.635221 0.665337 0.066 Uiso 1 1 calc R U . . .
C70 C 0.41248(14) 0.86360(15) 0.77156(5) 0.0266(3) Uani 1 1 d . . . . .
H70A H 0.401101 0.827167 0.797103 0.040 Uiso 1 1 calc R U . . .
H70B H 0.447265 0.940650 0.777485 0.040 Uiso 1 1 calc R U . . .
H70C H 0.460885 0.824793 0.754870 0.040 Uiso 1 1 calc R U . . .
C71 C 0.36802(15) 1.12753(18) 0.89892(5) 0.0329(4) Uani 1 1 d . . . . .
C72 C 0.47798(16) 1.1325(2) 0.91523(6) 0.0395(5) Uani 1 1 d . . . . .
C73 C 0.4984(2) 1.1465(3) 0.95737(7) 0.0554(7) Uani 1 1 d . . . . .
H73 H 0.571913 1.146991 0.968322 0.066 Uiso 1 1 calc R U . . .
C74 C 0.4153(2) 1.1596(3) 0.98370(7) 0.0628(8) Uani 1 1 d . . . . .
C75 C 0.3080(2) 1.1583(3) 0.96697(6) 0.0534(6) Uani 1 1 d . . . . .
H75 H 0.250307 1.168889 0.984584 0.064 Uiso 1 1 calc R U . . .
C76 C 0.28270(17) 1.1421(2) 0.92529(6) 0.0388(5) Uani 1 1 d . . . . .
C77 C 0.57601(17) 1.1279(2) 0.88880(7) 0.0472(5) Uani 1 1 d . . . . .
H77A H 0.609856 1.203316 0.883654 0.071 Uiso 1 1 calc R U . . .
H77B H 0.550543 1.086965 0.862894 0.071 Uiso 1 1 calc R U . . .
H77C H 0.631014 1.090467 0.902768 0.071 Uiso 1 1 calc R U . . .
C78 C 0.4396(3) 1.1729(4) 1.02941(8) 0.0940(13) Uani 1 1 d . . . . .
H78A H 0.381823 1.208393 1.042181 0.141 Uiso 1 1 calc R U . . .
H78B H 0.512085 1.218969 1.035396 0.141 Uiso 1 1 calc R U . . .
H78C H 0.440654 1.099981 1.040144 0.141 Uiso 1 1 calc R U . . .
C79 C 0.16453(17) 1.1420(2) 0.90970(6) 0.0463(5) Uani 1 1 d . . . . .
H79A H 0.163078 1.153117 0.880488 0.069 Uiso 1 1 calc R U . . .
H79B H 0.133977 1.201851 0.924079 0.069 Uiso 1 1 calc R U . . .
H79C H 0.119737 1.070812 0.914416 0.069 Uiso 1 1 calc R U . . .
C80 C -0.07173(14) 0.81243(14) 0.84977(5) 0.0256(3) Uani 1 1 d . . . . .
C81 C -0.14499(14) 0.88984(15) 0.85647(6) 0.0294(4) Uani 1 1 d . . . . .
C82 C -0.25723(15) 0.85811(17) 0.84370(7) 0.0375(4) Uani 1 1 d . . . . .
H82 H -0.307660 0.909502 0.847339 0.045 Uiso 1 1 calc R U . . .
C83 C -0.29570(16) 0.75428(18) 0.82605(7) 0.0413(5) Uani 1 1 d . . . . .
H83 H -0.371254 0.735960 0.816509 0.050 Uiso 1 1 calc R U . . .
C84 C -0.22477(16) 0.67612(16) 0.82209(7) 0.0351(4) Uani 1 1 d . . . . .
H84 H -0.252648 0.603680 0.810818 0.042 Uiso 1 1 calc R U . . .
C85 C -0.11231(14) 0.70348(15) 0.83463(5) 0.0276(3) Uani 1 1 d . . . . .
C86 C -0.11776(14) 0.99629(15) 0.88207(6) 0.0302(4) Uani 1 1 d . . . . .
C87 C -0.12492(15) 1.09809(16) 0.86539(6) 0.0329(4) Uani 1 1 d . . . . .
C88 C -0.12102(17) 1.19220(17) 0.89108(7) 0.0386(4) Uani 1 1 d . . . . .
H88 H -0.123559 1.261330 0.879608 0.046 Uiso 1 1 calc R U . . .
C89 C -0.11351(18) 1.18836(18) 0.93306(7) 0.0422(5) Uani 1 1 d . . . . .
C90 C -0.10402(19) 1.08745(19) 0.94913(7) 0.0431(5) Uani 1 1 d . . . . .
H90 H -0.096070 1.084163 0.977808 0.052 Uiso 1 1 calc R U . . .
C91 C -0.10579(17) 0.99089(17) 0.92452(6) 0.0373(4) Uani 1 1 d . . . . .
C92 C -0.14126(19) 1.10644(18) 0.82012(7) 0.0420(5) Uani 1 1 d . . . . .
H92A H -0.106777 1.049261 0.805759 0.063 Uiso 1 1 calc R U . . .
H92B H -0.106708 1.179663 0.812716 0.063 Uiso 1 1 calc R U . . .
H92C H -0.220906 1.095816 0.812478 0.063 Uiso 1 1 calc R U . . .
C93 C -0.1169(2) 1.2905(2) 0.96091(9) 0.0587(7) Uani 1 1 d . . . . .
H93A H -0.110517 1.271542 0.989321 0.088 Uiso 1 1 calc R U . . .
H93B H -0.055028 1.347971 0.955572 0.088 Uiso 1 1 calc R U . . .
H93C H -0.187367 1.318087 0.955827 0.088 Uiso 1 1 calc R U . . .
C94 C -0.0984(2) 0.8834(2) 0.94415(7) 0.0491(6) Uani 1 1 d . . . . .
H94A H -0.097941 0.895737 0.973779 0.074 Uiso 1 1 calc R U . . .
H94B H -0.029964 0.856237 0.936673 0.074 Uiso 1 1 calc R U . . .
H94C H -0.162683 0.828402 0.934710 0.074 Uiso 1 1 calc R U . . .
C95 C -0.04158(15) 0.61339(14) 0.83219(5) 0.0278(3) Uani 1 1 d . . . . .
C96 C -0.02878(18) 0.55071(17) 0.86617(6) 0.0375(4) Uani 1 1 d . . . . .
C97 C 0.03379(19) 0.46473(17) 0.86290(7) 0.0430(5) Uani 1 1 d . . . . .
H97 H 0.042192 0.421982 0.885713 0.052 Uiso 1 1 calc R U . . .
C98 C 0.08437(17) 0.43943(16) 0.82734(7) 0.0395(5) Uani 1 1 d . . . . .
C99 C 0.07098(17) 0.50241(16) 0.79443(7) 0.0361(4) Uani 1 1 d . . . . .
H99 H 0.106281 0.487008 0.770089 0.043 Uiso 1 1 calc R U . . .
C100 C 0.00714(15) 0.58788(15) 0.79594(6) 0.0294(3) Uani 1 1 d . . . . .
C101 C -0.0805(3) 0.5764(2) 0.90567(7) 0.0587(7) Uani 1 1 d . . . . .
H10A H -0.121346 0.638816 0.902658 0.088 Uiso 1 1 calc R U . . .
H10B H -0.131763 0.511356 0.912670 0.088 Uiso 1 1 calc R U . . .
H10C H -0.022051 0.595597 0.927337 0.088 Uiso 1 1 calc R U . . .
C102 C 0.1524(2) 0.34607(19) 0.82475(10) 0.0581(7) Uani 1 1 d . . . . .
H10D H 0.103142 0.275105 0.825034 0.087 Uiso 1 1 calc R U . . .
H10E H 0.206307 0.353937 0.848053 0.087 Uiso 1 1 calc R U . . .
H10F H 0.191884 0.348616 0.799471 0.087 Uiso 1 1 calc R U . . .
C103 C -0.0117(2) 0.64857(19) 0.75856(6) 0.0460(5) Uani 1 1 d . . . . .
H10G H -0.090382 0.632497 0.749427 0.069 Uiso 1 1 calc R U . . .
H10H H 0.033716 0.624505 0.736978 0.069 Uiso 1 1 calc R U . . .
H10I H 0.009142 0.728347 0.764856 0.069 Uiso 1 1 calc R U . . .
C104 C 0.26967(17) 0.8689(2) 0.94122(6) 0.0418(5) Uani 1 1 d . . . . .
C105 C 0.27750(18) 0.6858(2) 0.89133(7) 0.0435(5) Uani 1 1 d . . . . .
C106 C 0.40242(16) 0.86545(18) 0.87930(5) 0.0345(4) Uani 1 1 d . . . . .
O11 O 0.35524(12) 0.46277(11) 0.74855(4) 0.0366(3) Uani 1 1 d . . . . .
C107 C 0.29792(17) 0.46762(16) 0.71052(6) 0.0353(4) Uani 1 1 d . . . . .
H10J H 0.345535 0.514291 0.692595 0.042 Uiso 1 1 calc R U . . .
H10K H 0.229578 0.500689 0.714464 0.042 Uiso 1 1 calc R U . . .
C108 C 0.26863(19) 0.35257(18) 0.69143(7) 0.0417(5) Uani 1 1 d . . . . .
H10L H 0.231569 0.355008 0.664585 0.062 Uiso 1 1 calc R U . . .
H10M H 0.218681 0.307851 0.708730 0.062 Uiso 1 1 calc R U . . .
H10N H 0.336473 0.319526 0.688471 0.062 Uiso 1 1 calc R U . . .
C109 C 0.38406(18) 0.56696(16) 0.76994(7) 0.0388(4) Uani 1 1 d . . . . .
H10O H 0.317130 0.603077 0.772710 0.047 Uiso 1 1 calc R U . . .
H10P H 0.438366 0.615181 0.754793 0.047 Uiso 1 1 calc R U . . .
C110 C 0.4334(2) 0.55113(19) 0.81107(7) 0.0468(5) Uani 1 1 d . . . . .
H11A H 0.501805 0.519018 0.808139 0.070 Uiso 1 1 calc R U . . .
H11B H 0.380303 0.501175 0.825528 0.070 Uiso 1 1 calc R U . . .
H11C H 0.450518 0.622816 0.826539 0.070 Uiso 1 1 calc R U . . .
O12 O -0.3137(2) 0.51535(18) 0.96609(5) 0.0687(6) Uani 1 1 d . . . . .
C111 C -0.4179(4) 0.4934(5) 0.95014(13) 0.1150(17) Uani 1 1 d . . . . .
H11D H -0.457542 0.553772 0.959990 0.138 Uiso 1 1 calc R U . . .
H11E H -0.453845 0.424639 0.961520 0.138 Uiso 1 1 calc R U . . .
C112 C -0.4357(5) 0.4806(6) 0.90784(12) 0.144(2) Uani 1 1 d . . . . .
H11F H -0.515677 0.464958 0.900829 0.216 Uiso 1 1 calc R U . . .
H11G H -0.403795 0.548839 0.895759 0.216 Uiso 1 1 calc R U . . .
H11H H -0.400078 0.419024 0.897297 0.216 Uiso 1 1 calc R U . . .
C113 C -0.2898(4) 0.5286(5) 1.00683(12) 0.128(2) Uani 1 1 d . . . . .
H11I H -0.319468 0.458619 1.018872 0.154 Uiso 1 1 calc R U . . .
H11J H -0.331073 0.586339 1.017919 0.154 Uiso 1 1 calc R U . . .
C114 C -0.1789(3) 0.5573(4) 1.02045(10) 0.0916(12) Uani 1 1 d . . . . .
H11K H -0.173714 0.564144 1.050253 0.137 Uiso 1 1 calc R U . . .
H11L H -0.136609 0.499826 1.010816 0.137 Uiso 1 1 calc R U . . .
H11M H -0.148267 0.628131 1.009858 0.137 Uiso 1 1 calc R U . . .

loop_
_atom_site_aniso_label
_atom_site_aniso_U_11
_atom_site_aniso_U_22
_atom_site_aniso_U_33
_atom_site_aniso_U_23
_atom_site_aniso_U_13
_atom_site_aniso_U_12
Fe1 0.01025(11) 0.02184(11) 0.02127(11) 0.00515(8) 0.00133(8) 0.00619(8)
O1 0.0123(5) 0.0182(5) 0.0242(5) 0.0042(4) 0.0017(4) 0.0051(4)
O2 0.0075(4) 0.0179(5) 0.0225(5) 0.0030(4) 0.0011(4) 0.0018(4)
O3 0.0395(9) 0.0654(10) 0.0508(9) 0.0356(8) 0.0155(7) 0.0324(8)
O4 0.0288(7) 0.0351(7) 0.0262(6) 0.0035(5) 0.0055(5) 0.0105(5)
O5 0.0123(6) 0.0501(8) 0.0460(8) 0.0044(6) 0.0005(5) 0.0067(5)
C1 0.0083(6) 0.0234(7) 0.0192(6) 0.0037(5) 0.0007(5) 0.0027(5)
C2 0.0113(6) 0.0185(6) 0.0163(6) 0.0046(5) -0.0007(5) 0.0032(5)
C3 0.0106(6) 0.0226(7) 0.0218(6) 0.0047(5) -0.0012(5) 0.0014(5)
C4 0.0116(6) 0.0249(7) 0.0210(6) 0.0044(5) 0.0001(5) -0.0005(5)
C5 0.0219(8) 0.0272(8) 0.0255(7) 0.0059(6) 0.0006(6) -0.0050(6)
C6 0.0266(9) 0.0223(8) 0.0328(8) 0.0054(6) -0.0012(7) -0.0073(6)
C7 0.0229(8) 0.0233(7) 0.0270(7) -0.0005(6) -0.0010(6) -0.0013(6)
C8 0.0120(7) 0.0240(7) 0.0232(7) 0.0030(5) -0.0013(5) 0.0007(5)
C9 0.0132(7) 0.0224(7) 0.0201(6) 0.0071(5) 0.0015(5) -0.0002(5)
C10 0.0143(7) 0.0201(7) 0.0218(6) 0.0074(5) -0.0006(5) 0.0002(5)
C11 0.0205(7) 0.0219(7) 0.0225(7) 0.0069(5) -0.0018(6) -0.0001(6)
C12 0.0283(8) 0.0229(7) 0.0221(7) 0.0070(6) 0.0059(6) 0.0044(6)
C13 0.0192(8) 0.0304(8) 0.0272(7) 0.0103(6) 0.0074(6) 0.0058(6)
C14 0.0132(7) 0.0312(8) 0.0239(7) 0.0095(6) 0.0012(5) 0.0014(6)
C15 0.0144(7) 0.0308(8) 0.0287(8) 0.0057(6) -0.0023(6) 0.0043(6)
C16 0.0437(11) 0.0295(9) 0.0317(9) 0.0026(7) 0.0087(8) 0.0090(8)
C17 0.0129(7) 0.0518(11) 0.0321(9) 0.0047(8) -0.0005(6) -0.0012(7)
C18 0.0151(7) 0.0199(7) 0.0212(6) 0.0007(5) -0.0005(5) 0.0008(5)
C19 0.0175(7) 0.0292(8) 0.0244(7) 0.0015(6) -0.0017(6) 0.0049(6)
C20 0.0225(8) 0.0286(8) 0.0231(7) 0.0023(6) -0.0046(6) 0.0046(6)
C21 0.0279(8) 0.0207(7) 0.0215(7) -0.0009(5) 0.0004(6) 0.0017(6)
C22 0.0206(8) 0.0211(7) 0.0261(7) -0.0016(5) 0.0035(6) 0.0044(6)
C23 0.0158(7) 0.0184(7) 0.0251(7) 0.0000(5) -0.0015(5) 0.0023(5)
C24 0.0200(9) 0.0646(13) 0.0314(9) 0.0063(8) -0.0007(7) 0.0160(9)
C25 0.0446(11) 0.0313(9) 0.0221(7) 0.0014(6) 0.0056(7) 0.0080(8)
C26 0.0239(8) 0.0340(9) 0.0324(8) 0.0018(7) -0.0039(7) 0.0127(7)
C27 0.0100(6) 0.0165(6) 0.0193(6) 0.0034(5) 0.0007(5) 0.0030(5)
C28 0.0118(6) 0.0184(6) 0.0226(6) 0.0050(5) 0.0004(5) 0.0044(5)
C29 0.0126(7) 0.0265(7) 0.0268(7) 0.0068(6) 0.0013(5) 0.0070(6)
C30 0.0112(6) 0.0277(8) 0.0263(7) 0.0058(6) 0.0049(5) 0.0048(6)
C31 0.0144(7) 0.0217(7) 0.0218(7) 0.0054(5) 0.0034(5) 0.0019(5)
C32 0.0126(6) 0.0168(6) 0.0184(6) 0.0031(5) 0.0001(5) 0.0025(5)
C33 0.0087(6) 0.0211(7) 0.0242(7) 0.0077(5) -0.0010(5) 0.0032(5)
C34 0.0131(7) 0.0206(7) 0.0257(7) 0.0073(5) 0.0017(5) 0.0031(5)
C35 0.0167(7) 0.0297(8) 0.0239(7) 0.0086(6) 0.0022(6) 0.0048(6)
C36 0.0135(7) 0.0334(8) 0.0303(8) 0.0166(6) 0.0025(6) 0.0058(6)
C37 0.0138(7) 0.0229(7) 0.0374(8) 0.0142(6) -0.0008(6) 0.0039(6)
C38 0.0113(6) 0.0197(7) 0.0309(7) 0.0083(5) -0.0033(6) 0.0016(5)
C39 0.0262(8) 0.0215(7) 0.0255(7) 0.0054(6) 0.0020(6) 0.0054(6)
C40 0.0338(10) 0.0460(11) 0.0314(9) 0.0212(8) 0.0057(7) 0.0136(8)
C41 0.0355(10) 0.0225(8) 0.0376(9) 0.0017(7) -0.0127(8) 0.0062(7)
C42 0.0130(6) 0.0191(6) 0.0182(6) 0.0050(5) 0.0010(5) 0.0031(5)
C43 0.0174(7) 0.0213(7) 0.0173(6) 0.0023(5) 0.0010(5) 0.0035(5)
C44 0.0202(8) 0.0291(8) 0.0202(7) 0.0039(6) -0.0031(6) 0.0053(6)
C45 0.0275(8) 0.0281(8) 0.0226(7) 0.0075(6) -0.0009(6) 0.0116(7)
C46 0.0293(9) 0.0208(7) 0.0220(7) 0.0045(5) 0.0006(6) 0.0086(6)
C47 0.0205(7) 0.0195(7) 0.0199(6) 0.0035(5) -0.0002(5) 0.0032(6)
C48 0.0271(9) 0.0229(7) 0.0266(7) -0.0021(6) -0.0049(6) 0.0043(6)
C49 0.0432(11) 0.0374(10) 0.0337(9) 0.0086(7) -0.0073(8) 0.0224(9)
C50 0.0263(8) 0.0223(7) 0.0265(7) 0.0001(6) -0.0055(6) 0.0032(6)
C51 0.0196(8) 0.0390(9) 0.0299(8) 0.0123(7) 0.0074(6) 0.0138(7)
C52 0.0167(7) 0.0237(7) 0.0274(7) 0.0085(6) 0.0012(6) 0.0061(6)
C53 0.0157(7) 0.0327(8) 0.0301(8) 0.0036(6) 0.0021(6) 0.0099(6)
Fe2 0.01991(13) 0.04862(17) 0.02413(12) 0.01649(11) 0.00572(9) 0.01545(11)
O6 0.0245(6) 0.0402(7) 0.0272(6) 0.0153(5) 0.0056(5) 0.0116(5)
O7 0.0144(5) 0.0369(6) 0.0256(5) 0.0142(5) 0.0043(4) 0.0077(5)
O8 0.0462(10) 0.1187(16) 0.0270(7) 0.0118(8) 0.0070(7) 0.0310(10)
O9 0.0559(12) 0.0597(11) 0.0878(14) 0.0301(10) 0.0139(10) 0.0308(9)
O10 0.0218(7) 0.0843(12) 0.0344(7) 0.0127(7) 0.0026(5) 0.0174(7)
C66 0.0271(9) 0.0285(8) 0.0271(8) 0.0082(6) -0.0011(6) -0.0023(7)
C54 0.0142(7) 0.0446(10) 0.0216(7) 0.0106(6) 0.0036(6) 0.0087(6)
C55 0.0195(8) 0.0337(8) 0.0237(7) 0.0092(6) 0.0081(6) 0.0105(6)
C56 0.0139(7) 0.0385(9) 0.0237(7) 0.0101(6) 0.0030(6) 0.0093(6)
C57 0.0161(7) 0.0363(9) 0.0242(7) 0.0104(6) 0.0043(6) 0.0087(6)
C58 0.0271(9) 0.0352(9) 0.0217(7) 0.0086(6) 0.0050(6) 0.0110(7)
C59 0.0296(9) 0.0314(9) 0.0300(8) 0.0079(6) 0.0074(7) 0.0091(7)
C60 0.0231(8) 0.0366(9) 0.0293(8) 0.0023(7) 0.0027(6) 0.0082(7)
C61 0.0154(7) 0.0444(10) 0.0248(7) 0.0072(7) 0.0030(6) 0.0110(7)
C62 0.0177(7) 0.0348(8) 0.0231(7) 0.0132(6) 0.0037(6) 0.0017(6)
C63 0.0155(8) 0.0478(10) 0.0298(8) 0.0175(7) 0.0027(6) 0.0024(7)
C64 0.0199(8) 0.0508(11) 0.0332(9) 0.0176(8) -0.0054(7) -0.0076(8)
C65 0.0291(9) 0.0384(10) 0.0300(8) 0.0121(7) -0.0047(7) -0.0087(7)
C67 0.0194(8) 0.0289(8) 0.0227(7) 0.0106(6) -0.0002(6) -0.0004(6)
C68 0.0244(10) 0.0730(15) 0.0417(11) 0.0161(10) 0.0028(8) 0.0190(10)
C69 0.0452(13) 0.0450(11) 0.0349(10) 0.0083(8) -0.0104(9) -0.0131(9)
C70 0.0227(8) 0.0311(8) 0.0266(8) 0.0022(6) -0.0015(6) 0.0067(7)
C71 0.0219(8) 0.0544(11) 0.0236(8) 0.0085(7) 0.0016(6) 0.0079(8)
C72 0.0207(9) 0.0685(14) 0.0305(9) 0.0108(9) -0.0002(7) 0.0080(9)
C73 0.0295(11) 0.102(2) 0.0348(10) 0.0104(11) -0.0083(8) 0.0117(12)
C74 0.0411(13) 0.122(3) 0.0253(9) 0.0080(12) -0.0030(9) 0.0130(14)
C75 0.0367(12) 0.099(2) 0.0252(9) 0.0036(10) 0.0046(8) 0.0102(12)
C76 0.0234(9) 0.0664(14) 0.0273(8) 0.0056(8) 0.0019(7) 0.0080(9)
C77 0.0188(9) 0.0788(16) 0.0461(11) 0.0155(11) 0.0024(8) 0.0098(10)
C78 0.066(2) 0.188(4) 0.0278(11) 0.0043(17) -0.0096(12) 0.026(2)
C79 0.0242(10) 0.0831(17) 0.0335(10) -0.0015(10) 0.0051(8) 0.0158(10)
C80 0.0176(7) 0.0326(8) 0.0295(8) 0.0118(6) 0.0085(6) 0.0077(6)
C81 0.0184(8) 0.0316(9) 0.0409(9) 0.0112(7) 0.0096(7) 0.0075(6)
C82 0.0171(8) 0.0373(10) 0.0611(12) 0.0085(9) 0.0085(8) 0.0097(7)
C83 0.0168(8) 0.0426(11) 0.0659(14) 0.0103(9) 0.0051(9) 0.0056(7)
C84 0.0233(9) 0.0314(9) 0.0519(11) 0.0105(8) 0.0067(8) 0.0040(7)
C85 0.0204(8) 0.0310(8) 0.0346(8) 0.0121(7) 0.0098(6) 0.0083(6)
C86 0.0164(8) 0.0342(9) 0.0426(9) 0.0082(7) 0.0112(7) 0.0078(7)
C87 0.0161(8) 0.0350(9) 0.0495(10) 0.0077(8) 0.0056(7) 0.0070(7)
C88 0.0259(10) 0.0353(10) 0.0559(12) 0.0066(8) 0.0066(8) 0.0059(8)
C89 0.0302(10) 0.0419(11) 0.0548(12) -0.0032(9) 0.0134(9) 0.0061(8)
C90 0.0366(11) 0.0529(12) 0.0417(11) 0.0013(9) 0.0172(9) 0.0091(9)
C91 0.0307(10) 0.0427(10) 0.0418(10) 0.0064(8) 0.0180(8) 0.0104(8)
C92 0.0402(12) 0.0390(11) 0.0499(11) 0.0111(9) 0.0016(9) 0.0134(9)
C93 0.0578(16) 0.0458(13) 0.0713(17) -0.0080(12) 0.0144(13) 0.0049(11)
C94 0.0605(16) 0.0534(13) 0.0406(11) 0.0163(10) 0.0236(11) 0.0208(11)
C95 0.0218(8) 0.0282(8) 0.0361(9) 0.0114(7) 0.0077(7) 0.0070(6)
C96 0.0397(11) 0.0381(10) 0.0392(10) 0.0171(8) 0.0100(8) 0.0134(8)
C97 0.0437(12) 0.0353(10) 0.0542(12) 0.0200(9) 0.0013(10) 0.0139(9)
C98 0.0276(10) 0.0297(9) 0.0632(13) 0.0065(8) 0.0006(9) 0.0096(8)
C99 0.0304(10) 0.0289(9) 0.0496(11) 0.0013(8) 0.0104(8) 0.0044(7)
C100 0.0258(9) 0.0275(8) 0.0358(9) 0.0060(7) 0.0068(7) 0.0044(7)
C101 0.080(2) 0.0601(15) 0.0475(12) 0.0332(11) 0.0296(13) 0.0298(14)
C102 0.0416(13) 0.0362(11) 0.101(2) 0.0068(12) 0.0022(13) 0.0194(10)
C103 0.0643(16) 0.0420(11) 0.0361(10) 0.0117(8) 0.0135(10) 0.0155(11)
C104 0.0260(10) 0.0747(15) 0.0315(9) 0.0190(9) 0.0063(7) 0.0228(10)
C105 0.0306(10) 0.0601(13) 0.0475(11) 0.0225(10) 0.0093(9) 0.0228(9)
C106 0.0258(9) 0.0588(12) 0.0234(8) 0.0121(8) 0.0017(7) 0.0174(8)
O11 0.0366(8) 0.0282(6) 0.0456(8) 0.0018(5) -0.0022(6) 0.0078(6)
C107 0.0310(10) 0.0372(10) 0.0405(10) 0.0061(8) 0.0045(8) 0.0116(8)
C108 0.0352(11) 0.0454(11) 0.0453(11) -0.0010(9) 0.0058(9) 0.0096(9)
C109 0.0354(11) 0.0289(9) 0.0531(12) 0.0008(8) 0.0009(9) 0.0090(8)
C110 0.0454(13) 0.0411(11) 0.0523(12) -0.0037(9) -0.0028(10) 0.0054(10)
O12 0.0861(15) 0.0822(14) 0.0398(9) -0.0100(9) -0.0041(9) 0.0266(12)
C111 0.079(3) 0.174(5) 0.086(3) -0.057(3) -0.012(2) 0.032(3)
C112 0.142(5) 0.241(7) 0.058(2) -0.046(3) -0.035(2) 0.087(4)
C113 0.081(3) 0.228(6) 0.070(2) -0.069(3) -0.0096(19) 0.035(3)
C114 0.100(3) 0.116(3) 0.0555(18) -0.0177(18) -0.0090(18) 0.019(2)

_geom_special_details            
;
 All esds (except the esd in the dihedral angle between two l.s. planes)
 are estimated using the full covariance matrix.  The cell esds are taken
 into account individually in the estimation of esds in distances, angles
 and torsion angles; correlations between esds in cell parameters are only
 used when they are defined by crystal symmetry.  An approximate (isotropic)
 treatment of cell esds is used for estimating esds involving l.s. planes.
;
loop_
_geom_bond_atom_site_label_1
_geom_bond_atom_site_label_2
_geom_bond_distance
_geom_bond_site_symmetry_2
_geom_bond_publ_flag
Fe1 O1 1.9686(11) . ?
Fe1 C1 1.8362(15) . ?
Fe1 C51 1.8297(17) . ?
Fe1 C52 1.8374(16) . ?
Fe1 C53 1.7483(18) . ?
O1 C2 1.2482(17) . ?
O2 C1 1.4583(17) . ?
O2 C2 1.3214(18) . ?
O3 C51 1.142(2) . ?
O4 C52 1.141(2) . ?
O5 C53 1.145(2) . ?
C1 C3 1.493(2) . ?
C2 C27 1.487(2) . ?
C3 C4 1.422(2) . ?
C3 C8 1.416(2) . ?
C4 C5 1.398(2) . ?
C4 C9 1.504(2) . ?
C5 H5 0.9500 . ?
C5 C6 1.384(2) . ?
C6 H6 0.9500 . ?
C6 C7 1.380(2) . ?
C7 H7 0.9500 . ?
C7 C8 1.403(2) . ?
C8 C18 1.504(2) . ?
C9 C10 1.406(2) . ?
C9 C14 1.407(2) . ?
C10 C11 1.396(2) . ?
C10 C15 1.508(2) . ?
C11 H11 0.9500 . ?
C11 C12 1.391(2) . ?
C12 C13 1.394(2) . ?
C12 C16 1.511(2) . ?
C13 H13 0.9500 . ?
C13 C14 1.402(2) . ?
C14 C17 1.517(2) . ?
C15 H15A 0.9800 . ?
C15 H15B 0.9800 . ?
C15 H15C 0.9800 . ?
C16 H16A 0.9800 . ?
C16 H16B 0.9800 . ?
C16 H16C 0.9800 . ?
C17 H17A 0.9800 . ?
C17 H17B 0.9800 . ?
C17 H17C 0.9800 . ?
C18 C19 1.411(2) . ?
C18 C23 1.403(2) . ?
C19 C20 1.393(2) . ?
C19 C24 1.507(2) . ?
C20 H20 0.9500 . ?
C20 C21 1.389(2) . ?
C21 C22 1.393(2) . ?
C21 C25 1.511(2) . ?
C22 H22 0.9500 . ?
C22 C23 1.398(2) . ?
C23 C26 1.503(2) . ?
C24 H24A 0.9800 . ?
C24 H24B 0.9800 . ?
C24 H24C 0.9800 . ?
C25 H25A 0.9800 . ?
C25 H25B 0.9800 . ?
C25 H25C 0.9800 . ?
C26 H26A 0.9800 . ?
C26 H26B 0.9800 . ?
C26 H26C 0.9800 . ?
C27 C28 1.4090(19) . ?
C27 C32 1.4154(19) . ?
C28 C29 1.397(2) . ?
C28 C33 1.500(2) . ?
C29 H29 0.9500 . ?
C29 C30 1.394(2) . ?
C30 H30 0.9500 . ?
C30 C31 1.387(2) . ?
C31 H31 0.9500 . ?
C31 C32 1.393(2) . ?
C32 C42 1.5039(19) . ?
C33 C34 1.411(2) . ?
C33 C38 1.404(2) . ?
C34 C35 1.396(2) . ?
C34 C39 1.512(2) . ?
C35 H35 0.9500 . ?
C35 C36 1.396(2) . ?
C36 C37 1.383(3) . ?
C36 C40 1.511(2) . ?
C37 H37 0.9500 . ?
C37 C38 1.398(2) . ?
C38 C41 1.506(2) . ?
C39 H39A 0.9800 . ?
C39 H39B 0.9800 . ?
C39 H39C 0.9800 . ?
C40 H40A 0.9800 . ?
C40 H40B 0.9800 . ?
C40 H40C 0.9800 . ?
C41 H41A 0.9800 . ?
C41 H41B 0.9800 . ?
C41 H41C 0.9800 . ?
C42 C43 1.396(2) . ?
C42 C47 1.409(2) . ?
C43 C44 1.397(2) . ?
C43 C48 1.505(2) . ?
C44 H44 0.9500 . ?
C44 C45 1.386(2) . ?
C45 C46 1.394(2) . ?
C45 C49 1.513(2) . ?
C46 H46 0.9500 . ?
C46 C47 1.393(2) . ?
C47 C50 1.506(2) . ?
C48 H48A 0.9800 . ?
C48 H48B 0.9800 . ?
C48 H48C 0.9800 . ?
C49 H49A 0.9800 . ?
C49 H49B 0.9800 . ?
C49 H49C 0.9800 . ?
C50 H50A 0.9800 . ?
C50 H50B 0.9800 . ?
C50 H50C 0.9800 . ?
Fe2 O6 1.9509(13) . ?
Fe2 C54 1.8394(16) . ?
Fe2 C104 1.816(2) . ?
Fe2 C105 1.836(2) . ?
Fe2 C106 1.752(2) . ?
O6 C55 1.2427(19) . ?
O7 C54 1.461(2) . ?
O7 C55 1.319(2) . ?
O8 C104 1.150(3) . ?
O9 C105 1.144(3) . ?
O10 C106 1.144(2) . ?
C66 H66 0.9500 . ?
C66 C65 1.388(3) . ?
C66 C67 1.401(2) . ?
C54 C56 1.492(2) . ?
C55 C80 1.491(2) . ?
C56 C57 1.421(2) . ?
C56 C61 1.416(3) . ?
C57 C58 1.404(2) . ?
C57 C62 1.498(3) . ?
C58 H58 0.9500 . ?
C58 C59 1.380(3) . ?
C59 H59 0.9500 . ?
C59 C60 1.390(2) . ?
C60 H60 0.9500 . ?
C60 C61 1.395(3) . ?
C61 C71 1.500(2) . ?
C62 C63 1.412(2) . ?
C62 C67 1.407(2) . ?
C63 C64 1.393(3) . ?
C63 C68 1.507(3) . ?
C64 H64 0.9500 . ?
C64 C65 1.399(3) . ?
C65 C69 1.510(3) . ?
C67 C70 1.508(2) . ?
C68 H68A 0.9800 . ?
C68 H68B 0.9800 . ?
C68 H68C 0.9800 . ?
C69 H69A 0.9800 . ?
C69 H69B 0.9800 . ?
C69 H69C 0.9800 . ?
C70 H70A 0.9800 . ?
C70 H70B 0.9800 . ?
C70 H70C 0.9800 . ?
C71 C72 1.414(3) . ?
C71 C76 1.410(3) . ?
C72 C73 1.397(3) . ?
C72 C77 1.515(3) . ?
C73 H73 0.9500 . ?
C73 C74 1.385(4) . ?
C74 C75 1.395(3) . ?
C74 C78 1.518(3) . ?
C75 H75 0.9500 . ?
C75 C76 1.392(3) . ?
C76 C79 1.508(3) . ?
C77 H77A 0.9800 . ?
C77 H77B 0.9800 . ?
C77 H77C 0.9800 . ?
C78 H78A 0.9800 . ?
C78 H78B 0.9800 . ?
C78 H78C 0.9800 . ?
C79 H79A 0.9800 . ?
C79 H79B 0.9800 . ?
C79 H79C 0.9800 . ?
C80 C81 1.412(2) . ?
C80 C85 1.407(3) . ?
C81 C82 1.405(3) . ?
C81 C86 1.499(3) . ?
C82 H82 0.9500 . ?
C82 C83 1.375(3) . ?
C83 H83 0.9500 . ?
C83 C84 1.388(3) . ?
C84 H84 0.9500 . ?
C84 C85 1.400(3) . ?
C85 C95 1.500(2) . ?
C86 C87 1.403(3) . ?
C86 C91 1.407(3) . ?
C87 C88 1.386(3) . ?
C87 C92 1.508(3) . ?
C88 H88 0.9500 . ?
C88 C89 1.387(3) . ?
C89 C90 1.389(3) . ?
C89 C93 1.517(3) . ?
C90 H90 0.9500 . ?
C90 C91 1.393(3) . ?
C91 C94 1.511(3) . ?
C92 H92A 0.9800 . ?
C92 H92B 0.9800 . ?
C92 H92C 0.9800 . ?
C93 H93A 0.9800 . ?
C93 H93B 0.9800 . ?
C93 H93C 0.9800 . ?
C94 H94A 0.9800 . ?
C94 H94B 0.9800 . ?
C94 H94C 0.9800 . ?
C95 C96 1.408(2) . ?
C95 C100 1.398(3) . ?
C96 C97 1.392(3) . ?
C96 C101 1.510(3) . ?
C97 H97 0.9500 . ?
C97 C98 1.390(3) . ?
C98 C99 1.383(3) . ?
C98 C102 1.511(3) . ?
C99 H99 0.9500 . ?
C99 C100 1.395(3) . ?
C100 C103 1.500(3) . ?
C101 H10A 0.9800 . ?
C101 H10B 0.9800 . ?
C101 H10C 0.9800 . ?
C102 H10D 0.9800 . ?
C102 H10E 0.9800 . ?
C102 H10F 0.9800 . ?
C103 H10G 0.9800 . ?
C103 H10H 0.9800 . ?
C103 H10I 0.9800 . ?
O11 C107 1.417(2) . ?
O11 C109 1.412(2) . ?
C107 H10J 0.9900 . ?
C107 H10K 0.9900 . ?
C107 C108 1.497(3) . ?
C108 H10L 0.9800 . ?
C108 H10M 0.9800 . ?
C108 H10N 0.9800 . ?
C109 H10O 0.9900 . ?
C109 H10P 0.9900 . ?
C109 C110 1.494(3) . ?
C110 H11A 0.9800 . ?
C110 H11B 0.9800 . ?
C110 H11C 0.9800 . ?
O12 C111 1.336(5) . ?
O12 C113 1.358(4) . ?
C111 H11D 0.9900 . ?
C111 H11E 0.9900 . ?
C111 C112 1.398(5) . ?
C112 H11F 0.9800 . ?
C112 H11G 0.9800 . ?
C112 H11H 0.9800 . ?
C113 H11I 0.9900 . ?
C113 H11J 0.9900 . ?
C113 C114 1.393(6) . ?
C114 H11K 0.9800 . ?
C114 H11L 0.9800 . ?
C114 H11M 0.9800 . ?

loop_
_geom_angle_atom_site_label_1
_geom_angle_atom_site_label_2
_geom_angle_atom_site_label_3
_geom_angle
_geom_angle_site_symmetry_1
_geom_angle_site_symmetry_3
_geom_angle_publ_flag
C1 Fe1 O1 81.81(5) . . ?
C1 Fe1 C52 125.24(6) . . ?
C51 Fe1 O1 91.16(6) . . ?
C51 Fe1 C1 139.23(7) . . ?
C51 Fe1 C52 95.52(7) . . ?
C52 Fe1 O1 99.52(6) . . ?
C53 Fe1 O1 168.17(6) . . ?
C53 Fe1 C1 89.89(7) . . ?
C53 Fe1 C51 89.65(8) . . ?
C53 Fe1 C52 92.15(8) . . ?
C2 O1 Fe1 113.51(10) . . ?
C2 O2 C1 112.25(11) . . ?
O2 C1 Fe1 113.07(10) . . ?
O2 C1 C3 107.13(11) . . ?
C3 C1 Fe1 139.77(11) . . ?
O1 C2 O2 119.04(13) . . ?
O1 C2 C27 122.65(13) . . ?
O2 C2 C27 118.03(12) . . ?
C4 C3 C1 119.59(13) . . ?
C8 C3 C1 121.85(13) . . ?
C8 C3 C4 118.56(14) . . ?
C3 C4 C9 123.78(13) . . ?
C5 C4 C3 119.89(14) . . ?
C5 C4 C9 116.31(14) . . ?
C4 C5 H5 119.6 . . ?
C6 C5 C4 120.89(15) . . ?
C6 C5 H5 119.6 . . ?
C5 C6 H6 120.2 . . ?
C7 C6 C5 119.61(15) . . ?
C7 C6 H6 120.2 . . ?
C6 C7 H7 119.3 . . ?
C6 C7 C8 121.47(15) . . ?
C8 C7 H7 119.3 . . ?
C3 C8 C18 126.17(14) . . ?
C7 C8 C3 119.29(14) . . ?
C7 C8 C18 114.42(14) . . ?
C10 C9 C4 120.94(14) . . ?
C10 C9 C14 119.47(14) . . ?
C14 C9 C4 119.41(14) . . ?
C9 C10 C15 121.40(14) . . ?
C11 C10 C9 119.27(14) . . ?
C11 C10 C15 119.32(14) . . ?
C10 C11 H11 119.1 . . ?
C12 C11 C10 121.90(15) . . ?
C12 C11 H11 119.1 . . ?
C11 C12 C13 118.09(15) . . ?
C11 C12 C16 120.91(16) . . ?
C13 C12 C16 120.97(16) . . ?
C12 C13 H13 119.2 . . ?
C12 C13 C14 121.56(15) . . ?
C14 C13 H13 119.2 . . ?
C9 C14 C17 122.72(15) . . ?
C13 C14 C9 119.24(15) . . ?
C13 C14 C17 117.98(15) . . ?
C10 C15 H15A 109.5 . . ?
C10 C15 H15B 109.5 . . ?
C10 C15 H15C 109.5 . . ?
H15A C15 H15B 109.5 . . ?
H15A C15 H15C 109.5 . . ?
H15B C15 H15C 109.5 . . ?
C12 C16 H16A 109.5 . . ?
C12 C16 H16B 109.5 . . ?
C12 C16 H16C 109.5 . . ?
H16A C16 H16B 109.5 . . ?
H16A C16 H16C 109.5 . . ?
H16B C16 H16C 109.5 . . ?
C14 C17 H17A 109.5 . . ?
C14 C17 H17B 109.5 . . ?
C14 C17 H17C 109.5 . . ?
H17A C17 H17B 109.5 . . ?
H17A C17 H17C 109.5 . . ?
H17B C17 H17C 109.5 . . ?
C19 C18 C8 119.44(14) . . ?
C23 C18 C8 120.64(13) . . ?
C23 C18 C19 118.99(14) . . ?
C18 C19 C24 121.59(15) . . ?
C20 C19 C18 119.45(15) . . ?
C20 C19 C24 118.95(15) . . ?
C19 C20 H20 118.9 . . ?
C21 C20 C19 122.18(15) . . ?
C21 C20 H20 118.9 . . ?
C20 C21 C22 117.91(15) . . ?
C20 C21 C25 120.96(15) . . ?
C22 C21 C25 121.10(16) . . ?
C21 C22 H22 119.2 . . ?
C21 C22 C23 121.59(15) . . ?
C23 C22 H22 119.2 . . ?
C18 C23 C26 120.95(14) . . ?
C22 C23 C18 119.87(14) . . ?
C22 C23 C26 119.15(15) . . ?
C19 C24 H24A 109.5 . . ?
C19 C24 H24B 109.5 . . ?
C19 C24 H24C 109.5 . . ?
H24A C24 H24B 109.5 . . ?
H24A C24 H24C 109.5 . . ?
H24B C24 H24C 109.5 . . ?
C21 C25 H25A 109.5 . . ?
C21 C25 H25B 109.5 . . ?
C21 C25 H25C 109.5 . . ?
H25A C25 H25B 109.5 . . ?
H25A C25 H25C 109.5 . . ?
H25B C25 H25C 109.5 . . ?
C23 C26 H26A 109.5 . . ?
C23 C26 H26B 109.5 . . ?
C23 C26 H26C 109.5 . . ?
H26A C26 H26B 109.5 . . ?
H26A C26 H26C 109.5 . . ?
H26B C26 H26C 109.5 . . ?
C28 C27 C2 122.42(12) . . ?
C28 C27 C32 120.44(13) . . ?
C32 C27 C2 117.13(12) . . ?
C27 C28 C33 124.73(13) . . ?
C29 C28 C27 118.59(13) . . ?
C29 C28 C33 115.51(13) . . ?
C28 C29 H29 119.5 . . ?
C30 C29 C28 121.07(14) . . ?
C30 C29 H29 119.5 . . ?
C29 C30 H30 120.1 . . ?
C31 C30 C29 119.73(14) . . ?
C31 C30 H30 120.1 . . ?
C30 C31 H31 119.5 . . ?
C30 C31 C32 121.03(14) . . ?
C32 C31 H31 119.5 . . ?
C27 C32 C42 123.46(13) . . ?
C31 C32 C27 118.80(13) . . ?
C31 C32 C42 117.66(12) . . ?
C34 C33 C28 116.62(13) . . ?
C38 C33 C28 122.61(14) . . ?
C38 C33 C34 119.72(13) . . ?
C33 C34 C39 120.53(13) . . ?
C35 C34 C33 119.38(14) . . ?
C35 C34 C39 119.81(14) . . ?
C34 C35 H35 119.3 . . ?
C34 C35 C36 121.43(15) . . ?
C36 C35 H35 119.3 . . ?
C35 C36 C40 120.82(17) . . ?
C37 C36 C35 118.26(14) . . ?
C37 C36 C40 120.92(15) . . ?
C36 C37 H37 118.8 . . ?
C36 C37 C38 122.32(14) . . ?
C38 C37 H37 118.8 . . ?
C33 C38 C41 122.11(14) . . ?
C37 C38 C33 118.86(15) . . ?
C37 C38 C41 118.99(14) . . ?
C34 C39 H39A 109.5 . . ?
C34 C39 H39B 109.5 . . ?
C34 C39 H39C 109.5 . . ?
H39A C39 H39B 109.5 . . ?
H39A C39 H39C 109.5 . . ?
H39B C39 H39C 109.5 . . ?
C36 C40 H40A 109.5 . . ?
C36 C40 H40B 109.5 . . ?
C36 C40 H40C 109.5 . . ?
H40A C40 H40B 109.5 . . ?
H40A C40 H40C 109.5 . . ?
H40B C40 H40C 109.5 . . ?
C38 C41 H41A 109.5 . . ?
C38 C41 H41B 109.5 . . ?
C38 C41 H41C 109.5 . . ?
H41A C41 H41B 109.5 . . ?
H41A C41 H41C 109.5 . . ?
H41B C41 H41C 109.5 . . ?
C43 C42 C32 121.60(13) . . ?
C43 C42 C47 120.21(13) . . ?
C47 C42 C32 118.08(13) . . ?
C42 C43 C44 119.09(14) . . ?
C42 C43 C48 121.10(13) . . ?
C44 C43 C48 119.82(14) . . ?
C43 C44 H44 119.0 . . ?
C45 C44 C43 121.92(15) . . ?
C45 C44 H44 119.0 . . ?
C44 C45 C46 117.99(14) . . ?
C44 C45 C49 120.98(16) . . ?
C46 C45 C49 121.01(16) . . ?
C45 C46 H46 119.0 . . ?
C47 C46 C45 122.07(15) . . ?
C47 C46 H46 119.0 . . ?
C42 C47 C50 121.17(13) . . ?
C46 C47 C42 118.64(14) . . ?
C46 C47 C50 120.18(14) . . ?
C43 C48 H48A 109.5 . . ?
C43 C48 H48B 109.5 . . ?
C43 C48 H48C 109.5 . . ?
H48A C48 H48B 109.5 . . ?
H48A C48 H48C 109.5 . . ?
H48B C48 H48C 109.5 . . ?
C45 C49 H49A 109.5 . . ?
C45 C49 H49B 109.5 . . ?
C45 C49 H49C 109.5 . . ?
H49A C49 H49B 109.5 . . ?
H49A C49 H49C 109.5 . . ?
H49B C49 H49C 109.5 . . ?
C47 C50 H50A 109.5 . . ?
C47 C50 H50B 109.5 . . ?
C47 C50 H50C 109.5 . . ?
H50A C50 H50B 109.5 . . ?
H50A C50 H50C 109.5 . . ?
H50B C50 H50C 109.5 . . ?
O3 C51 Fe1 176.46(17) . . ?
O4 C52 Fe1 173.51(15) . . ?
O5 C53 Fe1 176.85(16) . . ?
C54 Fe2 O6 82.03(6) . . ?
C104 Fe2 O6 95.86(8) . . ?
C104 Fe2 C54 119.08(9) . . ?
C104 Fe2 C105 96.39(10) . . ?
C105 Fe2 O6 89.36(8) . . ?
C105 Fe2 C54 144.08(9) . . ?
C106 Fe2 O6 167.62(7) . . ?
C106 Fe2 C54 91.19(8) . . ?
C106 Fe2 C104 96.49(9) . . ?
C106 Fe2 C105 90.13(10) . . ?
C55 O6 Fe2 113.92(11) . . ?
C55 O7 C54 111.85(12) . . ?
C65 C66 H66 118.9 . . ?
C65 C66 C67 122.26(18) . . ?
C67 C66 H66 118.9 . . ?
O7 C54 Fe2 112.75(11) . . ?
O7 C54 C56 107.43(13) . . ?
C56 C54 Fe2 139.74(12) . . ?
O6 C55 O7 119.43(15) . . ?
O6 C55 C80 121.22(15) . . ?
O7 C55 C80 119.11(14) . . ?
C57 C56 C54 121.04(16) . . ?
C61 C56 C54 120.62(14) . . ?
C61 C56 C57 118.33(16) . . ?
C56 C57 C62 125.58(15) . . ?
C58 C57 C56 119.58(16) . . ?
C58 C57 C62 114.32(14) . . ?
C57 C58 H58 119.2 . . ?
C59 C58 C57 121.68(16) . . ?
C59 C58 H58 119.2 . . ?
C58 C59 H59 120.7 . . ?
C58 C59 C60 118.61(17) . . ?
C60 C59 H59 120.7 . . ?
C59 C60 H60 119.1 . . ?
C59 C60 C61 121.87(18) . . ?
C61 C60 H60 119.1 . . ?
C56 C61 C71 125.11(16) . . ?
C60 C61 C56 119.73(15) . . ?
C60 C61 C71 115.15(17) . . ?
C63 C62 C57 121.53(16) . . ?
C67 C62 C57 118.29(15) . . ?
C67 C62 C63 119.07(17) . . ?
C62 C63 C68 120.11(18) . . ?
C64 C63 C62 119.59(18) . . ?
C64 C63 C68 120.28(17) . . ?
C63 C64 H64 119.0 . . ?
C63 C64 C65 122.08(17) . . ?
C65 C64 H64 119.0 . . ?
C66 C65 C64 117.55(18) . . ?
C66 C65 C69 120.6(2) . . ?
C64 C65 C69 121.88(18) . . ?
C66 C67 C62 119.46(15) . . ?
C66 C67 C70 118.66(15) . . ?
C62 C67 C70 121.82(15) . . ?
C63 C68 H68A 109.5 . . ?
C63 C68 H68B 109.5 . . ?
C63 C68 H68C 109.5 . . ?
H68A C68 H68B 109.5 . . ?
H68A C68 H68C 109.5 . . ?
H68B C68 H68C 109.5 . . ?
C65 C69 H69A 109.5 . . ?
C65 C69 H69B 109.5 . . ?
C65 C69 H69C 109.5 . . ?
H69A C69 H69B 109.5 . . ?
H69A C69 H69C 109.5 . . ?
H69B C69 H69C 109.5 . . ?
C67 C70 H70A 109.5 . . ?
C67 C70 H70B 109.5 . . ?
C67 C70 H70C 109.5 . . ?
H70A C70 H70B 109.5 . . ?
H70A C70 H70C 109.5 . . ?
H70B C70 H70C 109.5 . . ?
C72 C71 C61 119.56(16) . . ?
C76 C71 C61 120.66(16) . . ?
C76 C71 C72 119.36(17) . . ?
C71 C72 C77 122.71(17) . . ?
C73 C72 C71 119.03(19) . . ?
C73 C72 C77 118.21(19) . . ?
C72 C73 H73 118.9 . . ?
C74 C73 C72 122.2(2) . . ?
C74 C73 H73 118.9 . . ?
C73 C74 C75 117.9(2) . . ?
C73 C74 C78 121.1(2) . . ?
C75 C74 C78 120.9(2) . . ?
C74 C75 H75 119.0 . . ?
C76 C75 C74 122.1(2) . . ?
C76 C75 H75 119.0 . . ?
C71 C76 C79 122.00(17) . . ?
C75 C76 C71 119.30(19) . . ?
C75 C76 C79 118.70(18) . . ?
C72 C77 H77A 109.5 . . ?
C72 C77 H77B 109.5 . . ?
C72 C77 H77C 109.5 . . ?
H77A C77 H77B 109.5 . . ?
H77A C77 H77C 109.5 . . ?
H77B C77 H77C 109.5 . . ?
C74 C78 H78A 109.5 . . ?
C74 C78 H78B 109.5 . . ?
C74 C78 H78C 109.5 . . ?
H78A C78 H78B 109.5 . . ?
H78A C78 H78C 109.5 . . ?
H78B C78 H78C 109.5 . . ?
C76 C79 H79A 109.5 . . ?
C76 C79 H79B 109.5 . . ?
C76 C79 H79C 109.5 . . ?
H79A C79 H79B 109.5 . . ?
H79A C79 H79C 109.5 . . ?
H79B C79 H79C 109.5 . . ?
C81 C80 C55 121.64(16) . . ?
C85 C80 C55 117.66(14) . . ?
C85 C80 C81 120.68(16) . . ?
C80 C81 C86 125.30(16) . . ?
C82 C81 C80 117.88(17) . . ?
C82 C81 C86 116.04(15) . . ?
C81 C82 H82 119.3 . . ?
C83 C82 C81 121.42(17) . . ?
C83 C82 H82 119.3 . . ?
C82 C83 H83 119.8 . . ?
C82 C83 C84 120.36(19) . . ?
C84 C83 H83 119.8 . . ?
C83 C84 H84 119.8 . . ?
C83 C84 C85 120.33(19) . . ?
C85 C84 H84 119.8 . . ?
C80 C85 C95 123.23(16) . . ?
C84 C85 C80 118.95(16) . . ?
C84 C85 C95 117.80(17) . . ?
C87 C86 C81 120.90(17) . . ?
C87 C86 C91 119.83(18) . . ?
C91 C86 C81 118.17(17) . . ?
C86 C87 C92 121.29(18) . . ?
C88 C87 C86 119.40(19) . . ?
C88 C87 C92 119.27(18) . . ?
C87 C88 H88 119.1 . . ?
C87 C88 C89 121.9(2) . . ?
C89 C88 H88 119.1 . . ?
C88 C89 C90 118.0(2) . . ?
C88 C89 C93 121.4(2) . . ?
C90 C89 C93 120.6(2) . . ?
C89 C90 H90 118.9 . . ?
C89 C90 C91 122.1(2) . . ?
C91 C90 H90 118.9 . . ?
C86 C91 C94 122.08(19) . . ?
C90 C91 C86 118.66(19) . . ?
C90 C91 C94 119.2(2) . . ?
C87 C92 H92A 109.5 . . ?
C87 C92 H92B 109.5 . . ?
C87 C92 H92C 109.5 . . ?
H92A C92 H92B 109.5 . . ?
H92A C92 H92C 109.5 . . ?
H92B C92 H92C 109.5 . . ?
C89 C93 H93A 109.5 . . ?
C89 C93 H93B 109.5 . . ?
C89 C93 H93C 109.5 . . ?
H93A C93 H93B 109.5 . . ?
H93A C93 H93C 109.5 . . ?
H93B C93 H93C 109.5 . . ?
C91 C94 H94A 109.5 . . ?
C91 C94 H94B 109.5 . . ?
C91 C94 H94C 109.5 . . ?
H94A C94 H94B 109.5 . . ?
H94A C94 H94C 109.5 . . ?
H94B C94 H94C 109.5 . . ?
C96 C95 C85 119.48(16) . . ?
C100 C95 C85 120.51(15) . . ?
C100 C95 C96 119.94(16) . . ?
C95 C96 C101 121.06(18) . . ?
C97 C96 C95 118.74(19) . . ?
C97 C96 C101 120.20(18) . . ?
C96 C97 H97 118.9 . . ?
C98 C97 C96 122.10(19) . . ?
C98 C97 H97 118.9 . . ?
C97 C98 C102 121.0(2) . . ?
C99 C98 C97 118.11(18) . . ?
C99 C98 C102 120.9(2) . . ?
C98 C99 H99 119.0 . . ?
C98 C99 C100 121.90(19) . . ?
C100 C99 H99 119.0 . . ?
C95 C100 C103 120.81(17) . . ?
C99 C100 C95 119.17(17) . . ?
C99 C100 C103 119.98(18) . . ?
C96 C101 H10A 109.5 . . ?
C96 C101 H10B 109.5 . . ?
C96 C101 H10C 109.5 . . ?
H10A C101 H10B 109.5 . . ?
H10A C101 H10C 109.5 . . ?
H10B C101 H10C 109.5 . . ?
C98 C102 H10D 109.5 . . ?
C98 C102 H10E 109.5 . . ?
C98 C102 H10F 109.5 . . ?
H10D C102 H10E 109.5 . . ?
H10D C102 H10F 109.5 . . ?
H10E C102 H10F 109.5 . . ?
C100 C103 H10G 109.5 . . ?
C100 C103 H10H 109.5 . . ?
C100 C103 H10I 109.5 . . ?
H10G C103 H10H 109.5 . . ?
H10G C103 H10I 109.5 . . ?
H10H C103 H10I 109.5 . . ?
O8 C104 Fe2 177.3(2) . . ?
O9 C105 Fe2 178.7(2) . . ?
O10 C106 Fe2 176.1(2) . . ?
C109 O11 C107 113.48(15) . . ?
O11 C107 H10J 110.0 . . ?
O11 C107 H10K 110.0 . . ?
O11 C107 C108 108.62(16) . . ?
H10J C107 H10K 108.3 . . ?
C108 C107 H10J 110.0 . . ?
C108 C107 H10K 110.0 . . ?
C107 C108 H10L 109.5 . . ?
C107 C108 H10M 109.5 . . ?
C107 C108 H10N 109.5 . . ?
H10L C108 H10M 109.5 . . ?
H10L C108 H10N 109.5 . . ?
H10M C108 H10N 109.5 . . ?
O11 C109 H10O 109.9 . . ?
O11 C109 H10P 109.9 . . ?
O11 C109 C110 109.07(16) . . ?
H10O C109 H10P 108.3 . . ?
C110 C109 H10O 109.9 . . ?
C110 C109 H10P 109.9 . . ?
C109 C110 H11A 109.5 . . ?
C109 C110 H11B 109.5 . . ?
C109 C110 H11C 109.5 . . ?
H11A C110 H11B 109.5 . . ?
H11A C110 H11C 109.5 . . ?
H11B C110 H11C 109.5 . . ?
C111 O12 C113 122.4(3) . . ?
O12 C111 H11D 107.6 . . ?
O12 C111 H11E 107.6 . . ?
O12 C111 C112 119.0(4) . . ?
H11D C111 H11E 107.0 . . ?
C112 C111 H11D 107.6 . . ?
C112 C111 H11E 107.6 . . ?
C111 C112 H11F 109.5 . . ?
C111 C112 H11G 109.5 . . ?
C111 C112 H11H 109.5 . . ?
H11F C112 H11G 109.5 . . ?
H11F C112 H11H 109.5 . . ?
H11G C112 H11H 109.5 . . ?
O12 C113 H11I 107.8 . . ?
O12 C113 H11J 107.8 . . ?
O12 C113 C114 118.1(4) . . ?
H11I C113 H11J 107.1 . . ?
C114 C113 H11I 107.8 . . ?
C114 C113 H11J 107.8 . . ?
C113 C114 H11K 109.5 . . ?
C113 C114 H11L 109.5 . . ?
C113 C114 H11M 109.5 . . ?
H11K C114 H11L 109.5 . . ?
H11K C114 H11M 109.5 . . ?
H11L C114 H11M 109.5 . . ?

loop_
_geom_torsion_atom_site_label_1
_geom_torsion_atom_site_label_2
_geom_torsion_atom_site_label_3
_geom_torsion_atom_site_label_4
_geom_torsion
_geom_torsion_site_symmetry_1
_geom_torsion_site_symmetry_2
_geom_torsion_site_symmetry_3
_geom_torsion_site_symmetry_4
_geom_torsion_publ_flag
Fe1 O1 C2 O2 5.52(16) . . . . ?
Fe1 O1 C2 C27 -168.32(10) . . . . ?
Fe1 C1 C3 C4 60.2(2) . . . . ?
Fe1 C1 C3 C8 -119.80(17) . . . . ?
O1 Fe1 C1 O2 3.84(9) . . . . ?
O1 Fe1 C1 C3 -173.75(17) . . . . ?
O1 C2 C27 C28 -127.68(15) . . . . ?
O1 C2 C27 C32 51.73(19) . . . . ?
O2 C1 C3 C4 -117.46(14) . . . . ?
O2 C1 C3 C8 62.53(17) . . . . ?
O2 C2 C27 C28 58.43(19) . . . . ?
O2 C2 C27 C32 -122.17(14) . . . . ?
C1 O2 C2 O1 -2.32(17) . . . . ?
C1 O2 C2 C27 171.80(11) . . . . ?
C1 C3 C4 C5 174.71(14) . . . . ?
C1 C3 C4 C9 -6.5(2) . . . . ?
C1 C3 C8 C7 -174.57(14) . . . . ?
C1 C3 C8 C18 9.7(2) . . . . ?
C2 O2 C1 Fe1 -2.25(14) . . . . ?
C2 O2 C1 C3 176.12(11) . . . . ?
C2 C27 C28 C29 -174.63(14) . . . . ?
C2 C27 C28 C33 18.3(2) . . . . ?
C2 C27 C32 C31 174.56(13) . . . . ?
C2 C27 C32 C42 -8.7(2) . . . . ?
C3 C4 C5 C6 1.1(2) . . . . ?
C3 C4 C9 C10 75.67(19) . . . . ?
C3 C4 C9 C14 -109.23(17) . . . . ?
C3 C8 C18 C19 82.6(2) . . . . ?
C3 C8 C18 C23 -108.59(18) . . . . ?
C4 C3 C8 C7 5.4(2) . . . . ?
C4 C3 C8 C18 -170.29(14) . . . . ?
C4 C5 C6 C7 2.9(3) . . . . ?
C4 C9 C10 C11 179.59(13) . . . . ?
C4 C9 C10 C15 0.5(2) . . . . ?
C4 C9 C14 C13 177.56(14) . . . . ?
C4 C9 C14 C17 -5.0(2) . . . . ?
C5 C4 C9 C10 -105.51(17) . . . . ?
C5 C4 C9 C14 69.59(19) . . . . ?
C5 C6 C7 C8 -2.7(3) . . . . ?
C6 C7 C8 C3 -1.5(2) . . . . ?
C6 C7 C8 C18 174.70(15) . . . . ?
C7 C8 C18 C19 -93.32(18) . . . . ?
C7 C8 C18 C23 75.52(19) . . . . ?
C8 C3 C4 C5 -5.3(2) . . . . ?
C8 C3 C4 C9 173.50(14) . . . . ?
C8 C18 C19 C20 169.49(15) . . . . ?
C8 C18 C19 C24 -9.4(2) . . . . ?
C8 C18 C23 C22 -169.59(14) . . . . ?
C8 C18 C23 C26 12.2(2) . . . . ?
C9 C4 C5 C6 -177.72(15) . . . . ?
C9 C10 C11 C12 1.9(2) . . . . ?
C10 C9 C14 C13 -7.3(2) . . . . ?
C10 C9 C14 C17 170.15(15) . . . . ?
C10 C11 C12 C13 -5.3(2) . . . . ?
C10 C11 C12 C16 172.66(15) . . . . ?
C11 C12 C13 C14 2.4(2) . . . . ?
C12 C13 C14 C9 3.8(2) . . . . ?
C12 C13 C14 C17 -173.70(15) . . . . ?
C14 C9 C10 C11 4.5(2) . . . . ?
C14 C9 C10 C15 -174.61(14) . . . . ?
C15 C10 C11 C12 -179.00(14) . . . . ?
C16 C12 C13 C14 -175.57(15) . . . . ?
C18 C19 C20 C21 -0.2(3) . . . . ?
C19 C18 C23 C22 -0.7(2) . . . . ?
C19 C18 C23 C26 -178.94(15) . . . . ?
C19 C20 C21 C22 0.1(2) . . . . ?
C19 C20 C21 C25 177.97(16) . . . . ?
C20 C21 C22 C23 -0.3(2) . . . . ?
C21 C22 C23 C18 0.6(2) . . . . ?
C21 C22 C23 C26 178.90(15) . . . . ?
C23 C18 C19 C20 0.5(2) . . . . ?
C23 C18 C19 C24 -178.44(16) . . . . ?
C24 C19 C20 C21 178.78(17) . . . . ?
C25 C21 C22 C23 -178.21(15) . . . . ?
C27 C28 C29 C30 -1.4(2) . . . . ?
C27 C28 C33 C34 72.20(19) . . . . ?
C27 C28 C33 C38 -119.54(17) . . . . ?
C27 C32 C42 C43 84.24(19) . . . . ?
C27 C32 C42 C47 -99.76(17) . . . . ?
C28 C27 C32 C31 -6.0(2) . . . . ?
C28 C27 C32 C42 170.69(13) . . . . ?
C28 C29 C30 C31 -3.1(2) . . . . ?
C28 C33 C34 C35 169.51(14) . . . . ?
C28 C33 C34 C39 -4.3(2) . . . . ?
C28 C33 C38 C37 -169.41(14) . . . . ?
C28 C33 C38 C41 8.1(2) . . . . ?
C29 C28 C33 C34 -95.21(16) . . . . ?
C29 C28 C33 C38 73.05(19) . . . . ?
C29 C30 C31 C32 3.1(2) . . . . ?
C30 C31 C32 C27 1.4(2) . . . . ?
C30 C31 C32 C42 -175.47(14) . . . . ?
C31 C32 C42 C43 -99.00(18) . . . . ?
C31 C32 C42 C47 76.99(18) . . . . ?
C32 C27 C28 C29 6.0(2) . . . . ?
C32 C27 C28 C33 -161.08(14) . . . . ?
C32 C42 C43 C44 178.68(14) . . . . ?
C32 C42 C43 C48 -1.5(2) . . . . ?
C32 C42 C47 C46 -178.13(14) . . . . ?
C32 C42 C47 C50 2.7(2) . . . . ?
C33 C28 C29 C30 166.84(14) . . . . ?
C33 C34 C35 C36 -0.5(2) . . . . ?
C34 C33 C38 C37 -1.5(2) . . . . ?
C34 C33 C38 C41 176.04(15) . . . . ?
C34 C35 C36 C37 0.7(2) . . . . ?
C34 C35 C36 C40 -178.36(16) . . . . ?
C35 C36 C37 C38 -1.4(2) . . . . ?
C36 C37 C38 C33 1.8(2) . . . . ?
C36 C37 C38 C41 -175.82(16) . . . . ?
C38 C33 C34 C35 0.9(2) . . . . ?
C38 C33 C34 C39 -172.88(14) . . . . ?
C39 C34 C35 C36 173.31(15) . . . . ?
C40 C36 C37 C38 177.70(16) . . . . ?
C42 C43 C44 C45 -0.9(2) . . . . ?
C43 C42 C47 C46 -2.1(2) . . . . ?
C43 C42 C47 C50 178.71(15) . . . . ?
C43 C44 C45 C46 -1.6(3) . . . . ?
C43 C44 C45 C49 176.82(17) . . . . ?
C44 C45 C46 C47 2.3(3) . . . . ?
C45 C46 C47 C42 -0.5(2) . . . . ?
C45 C46 C47 C50 178.70(16) . . . . ?
C47 C42 C43 C44 2.8(2) . . . . ?
C47 C42 C43 C48 -177.39(14) . . . . ?
C48 C43 C44 C45 179.26(15) . . . . ?
C49 C45 C46 C47 -176.10(17) . . . . ?
C51 Fe1 C1 O2 -78.37(14) . . . . ?
C51 Fe1 C1 C3 104.04(18) . . . . ?
C52 Fe1 C1 O2 99.74(11) . . . . ?
C52 Fe1 C1 C3 -77.85(18) . . . . ?
C53 Fe1 C1 O2 -167.70(11) . . . . ?
C53 Fe1 C1 C3 14.71(17) . . . . ?
Fe2 O6 C55 O7 0.2(2) . . . . ?
Fe2 O6 C55 C80 174.44(12) . . . . ?
Fe2 C54 C56 C57 124.99(19) . . . . ?
Fe2 C54 C56 C61 -54.1(3) . . . . ?
O6 Fe2 C54 O7 -1.34(11) . . . . ?
O6 Fe2 C54 C56 174.7(2) . . . . ?
O6 C55 C80 C81 123.87(19) . . . . ?
O6 C55 C80 C85 -54.3(2) . . . . ?
O7 C54 C56 C57 -58.82(19) . . . . ?
O7 C54 C56 C61 122.10(16) . . . . ?
O7 C55 C80 C81 -61.9(2) . . . . ?
O7 C55 C80 C85 119.94(17) . . . . ?
C54 O7 C55 O6 -1.3(2) . . . . ?
C54 O7 C55 C80 -175.67(14) . . . . ?
C54 C56 C57 C58 175.98(15) . . . . ?
C54 C56 C57 C62 -12.7(2) . . . . ?
C54 C56 C61 C60 -176.59(15) . . . . ?
C54 C56 C61 C71 2.3(3) . . . . ?
C55 O7 C54 Fe2 1.82(17) . . . . ?
C55 O7 C54 C56 -175.52(14) . . . . ?
C55 C80 C81 C82 175.46(16) . . . . ?
C55 C80 C81 C86 -15.1(3) . . . . ?
C55 C80 C85 C84 -174.86(16) . . . . ?
C55 C80 C85 C95 6.8(2) . . . . ?
C56 C57 C58 C59 2.0(3) . . . . ?
C56 C57 C62 C63 113.59(19) . . . . ?
C56 C57 C62 C67 -78.6(2) . . . . ?
C56 C61 C71 C72 116.0(2) . . . . ?
C56 C61 C71 C76 -71.5(3) . . . . ?
C57 C56 C61 C60 4.3(2) . . . . ?
C57 C56 C61 C71 -176.80(16) . . . . ?
C57 C58 C59 C60 1.5(3) . . . . ?
C57 C62 C63 C64 168.09(15) . . . . ?
C57 C62 C63 C68 -10.1(2) . . . . ?
C57 C62 C67 C66 -168.57(14) . . . . ?
C57 C62 C67 C70 8.4(2) . . . . ?
C58 C57 C62 C63 -74.7(2) . . . . ?
C58 C57 C62 C67 93.09(18) . . . . ?
C58 C59 C60 C61 -2.2(3) . . . . ?
C59 C60 C61 C56 -0.8(3) . . . . ?
C59 C60 C61 C71 -179.77(16) . . . . ?
C60 C61 C71 C72 -65.1(3) . . . . ?
C60 C61 C71 C76 107.4(2) . . . . ?
C61 C56 C57 C58 -4.9(2) . . . . ?
C61 C56 C57 C62 166.36(15) . . . . ?
C61 C71 C72 C73 175.6(2) . . . . ?
C61 C71 C72 C77 -1.9(3) . . . . ?
C61 C71 C76 C75 -174.1(2) . . . . ?
C61 C71 C76 C79 5.2(3) . . . . ?
C62 C57 C58 C59 -170.18(16) . . . . ?
C62 C63 C64 C65 -0.1(3) . . . . ?
C63 C62 C67 C66 -0.4(2) . . . . ?
C63 C62 C67 C70 176.53(15) . . . . ?
C63 C64 C65 C66 -0.2(3) . . . . ?
C63 C64 C65 C69 179.20(17) . . . . ?
C65 C66 C67 C62 0.2(2) . . . . ?
C65 C66 C67 C70 -176.85(16) . . . . ?
C67 C66 C65 C64 0.1(3) . . . . ?
C67 C66 C65 C69 -179.29(16) . . . . ?
C67 C62 C63 C64 0.4(2) . . . . ?
C67 C62 C63 C68 -177.80(16) . . . . ?
C68 C63 C64 C65 178.10(18) . . . . ?
C71 C72 C73 C74 -2.3(4) . . . . ?
C72 C71 C76 C75 -1.6(4) . . . . ?
C72 C71 C76 C79 177.7(2) . . . . ?
C72 C73 C74 C75 0.1(5) . . . . ?
C72 C73 C74 C78 179.1(3) . . . . ?
C73 C74 C75 C76 1.4(5) . . . . ?
C74 C75 C76 C71 -0.7(4) . . . . ?
C74 C75 C76 C79 -180.0(3) . . . . ?
C76 C71 C72 C73 3.1(4) . . . . ?
C76 C71 C72 C77 -174.4(2) . . . . ?
C77 C72 C73 C74 175.3(3) . . . . ?
C78 C74 C75 C76 -177.6(3) . . . . ?
C80 C81 C82 C83 1.4(3) . . . . ?
C80 C81 C86 C87 121.4(2) . . . . ?
C80 C81 C86 C91 -70.6(2) . . . . ?
C80 C85 C95 C96 86.6(2) . . . . ?
C80 C85 C95 C100 -96.4(2) . . . . ?
C81 C80 C85 C84 6.9(3) . . . . ?
C81 C80 C85 C95 -171.39(16) . . . . ?
C81 C82 C83 C84 2.9(3) . . . . ?
C81 C86 C87 C88 167.23(17) . . . . ?
C81 C86 C87 C92 -10.4(3) . . . . ?
C81 C86 C91 C90 -166.57(18) . . . . ?
C81 C86 C91 C94 11.5(3) . . . . ?
C82 C81 C86 C87 -69.0(2) . . . . ?
C82 C81 C86 C91 99.0(2) . . . . ?
C82 C83 C84 C85 -2.4(3) . . . . ?
C83 C84 C85 C80 -2.5(3) . . . . ?
C83 C84 C85 C95 175.94(18) . . . . ?
C84 C85 C95 C96 -91.7(2) . . . . ?
C84 C85 C95 C100 85.2(2) . . . . ?
C85 C80 C81 C82 -6.4(3) . . . . ?
C85 C80 C81 C86 163.05(17) . . . . ?
C85 C95 C96 C97 177.7(2) . . . . ?
C85 C95 C96 C101 -3.0(3) . . . . ?
C85 C95 C100 C99 -178.94(18) . . . . ?
C85 C95 C100 C103 -1.0(3) . . . . ?
C86 C81 C82 C83 -169.0(2) . . . . ?
C86 C87 C88 C89 -2.0(3) . . . . ?
C87 C86 C91 C90 1.5(3) . . . . ?
C87 C86 C91 C94 179.58(19) . . . . ?
C87 C88 C89 C90 3.3(3) . . . . ?
C87 C88 C89 C93 -175.9(2) . . . . ?
C88 C89 C90 C91 -2.3(3) . . . . ?
C89 C90 C91 C86 -0.1(3) . . . . ?
C89 C90 C91 C94 -178.2(2) . . . . ?
C91 C86 C87 C88 -0.5(3) . . . . ?
C91 C86 C87 C92 -178.13(18) . . . . ?
C92 C87 C88 C89 175.7(2) . . . . ?
C93 C89 C90 C91 177.0(2) . . . . ?
C95 C96 C97 C98 0.4(4) . . . . ?
C96 C95 C100 C99 -2.0(3) . . . . ?
C96 C95 C100 C103 175.9(2) . . . . ?
C96 C97 C98 C99 -0.2(3) . . . . ?
C96 C97 C98 C102 179.6(2) . . . . ?
C97 C98 C99 C100 -1.2(3) . . . . ?
C98 C99 C100 C95 2.3(3) . . . . ?
C98 C99 C100 C103 -175.6(2) . . . . ?
C100 C95 C96 C97 0.7(3) . . . . ?
C100 C95 C96 C101 -180.0(2) . . . . ?
C101 C96 C97 C98 -178.9(2) . . . . ?
C102 C98 C99 C100 179.0(2) . . . . ?
C104 Fe2 C54 O7 -93.64(14) . . . . ?
C104 Fe2 C54 C56 82.4(2) . . . . ?
C105 Fe2 C54 O7 76.38(18) . . . . ?
C105 Fe2 C54 C56 -107.5(2) . . . . ?
C106 Fe2 C54 O7 168.26(13) . . . . ?
C106 Fe2 C54 C56 -15.7(2) . . . . ?
C107 O11 C109 C110 174.33(18) . . . . ?
C109 O11 C107 C108 -178.14(17) . . . . ?
C111 O12 C113 C114 -176.5(5) . . . . ?
C113 O12 C111 C112 -179.9(5) . . . . ?

_shelx_res_file                  
;
TITL FENCLD_D1 in P-1
    fencld_d1.res
    created by SHELXL-2019/2 at 15:11:50 on 19-Jul-2022
REM Old TITL shelxt in P -1
REM SHELXT solution in P-1: R1 0.169, Rweak 0.007, Alpha 0.069
REM <I/s> 0.000 for 0 systematic absences, Orientation as input
REM Formula found by SHELXT: C113 N3 O10 Br2
CELL 0.6889 12.1911 12.2435 32.968 93.146 92.499 98.637
ZERR 4 0.0001 0.0001 0.0002 0.001 0.001 0.001
LATT 1
SFAC C H Fe O
DISP C 0.0019 0.0015 10.8482
DISP Fe 0.2961 0.8007 3218.14
DISP H 0 0 0.6228
DISP O 0.0071 0.0057 30.1916
UNIT 228 240 4 24
RIGU

L.S. 10
PLAN  18
SIZE 0.03 0.04 0.08
TEMP -173(2)
CONF
BOND
LIST 4
MORE -1
BOND $H
fmap 2
acta
SHEL 999 0.7
OMIT 0 0 2
REM <olex2.extras>
REM <HklSrc "%.\\FENCLD_D1.hkl">
REM </olex2.extras>

WGHT    0.071100    0.719900
FVAR       0.22622
FE1   3    0.803542    0.105784    0.596072    11.00000    0.01025    0.02184 =
         0.02127    0.00515    0.00133    0.00619
O1    4    0.642238    0.058695    0.597793    11.00000    0.01234    0.01816 =
         0.02416    0.00416    0.00166    0.00508
O2    4    0.643203    0.239151    0.608002    11.00000    0.00754    0.01790 =
         0.02250    0.00300    0.00106    0.00177
O3    4    0.854868   -0.076340    0.646152    11.00000    0.03945    0.06545 =
         0.05075    0.03563    0.01546    0.03236
O4    4    0.853303   -0.002389    0.517437    11.00000    0.02884    0.03507 =
         0.02617    0.00348    0.00545    0.01047
O5    4    1.034596    0.202344    0.609539    11.00000    0.01231    0.05011 =
         0.04598    0.00441    0.00048    0.00674
C1    1    0.761888    0.243410    0.602733    11.00000    0.00832    0.02341 =
         0.01917    0.00365    0.00065    0.00275
C2    1    0.589599    0.136664    0.605425    11.00000    0.01128    0.01848 =
         0.01632    0.00464   -0.00066    0.00318
C3    1    0.811403    0.362697    0.603350    11.00000    0.01060    0.02255 =
         0.02183    0.00468   -0.00117    0.00144
C4    1    0.862418    0.405059    0.568325    11.00000    0.01161    0.02490 =
         0.02103    0.00436    0.00005   -0.00049
C5    1    0.900725    0.518348    0.567450    11.00000    0.02192    0.02723 =
         0.02550    0.00585    0.00064   -0.00502
AFIX  43
H5    2    0.933532    0.546425    0.543779    11.00000   -1.20000
AFIX   0
C6    1    0.891500    0.590180    0.600613    11.00000    0.02660    0.02233 =
         0.03279    0.00537   -0.00121   -0.00733
AFIX  43
H6    2    0.914682    0.667455    0.599247    11.00000   -1.20000
AFIX   0
C7    1    0.848422    0.548870    0.635675    11.00000    0.02285    0.02329 =
         0.02699   -0.00046   -0.00099   -0.00126
AFIX  43
H7    2    0.845272    0.598123    0.658740    11.00000   -1.20000
AFIX   0
C8    1    0.809173    0.435742    0.638013    11.00000    0.01205    0.02404 =
         0.02316    0.00303   -0.00134    0.00067
C9    1    0.880693    0.334228    0.531222    11.00000    0.01325    0.02242 =
         0.02009    0.00713    0.00155   -0.00021
C10   1    0.792115    0.291663    0.503273    11.00000    0.01429    0.02012 =
         0.02182    0.00735   -0.00063    0.00024
C11   1    0.812476    0.226816    0.469051    11.00000    0.02051    0.02192 =
         0.02245    0.00692   -0.00175   -0.00014
AFIX  43
H11   2    0.752908    0.200056    0.449814    11.00000   -1.20000
AFIX   0
C12   1    0.917484    0.200274    0.462319    11.00000    0.02830    0.02285 =
         0.02209    0.00697    0.00588    0.00436
C13   1    1.005519    0.247916    0.489057    11.00000    0.01918    0.03040 =
         0.02725    0.01033    0.00737    0.00578
AFIX  43
H13   2    1.078277    0.232950    0.484319    11.00000   -1.20000
AFIX   0
C14   1    0.989246    0.317404    0.522780    11.00000    0.01317    0.03125 =
         0.02393    0.00955    0.00122    0.00135
C15   1    0.675954    0.315936    0.509166    11.00000    0.01438    0.03083 =
         0.02866    0.00574   -0.00233    0.00425
AFIX 137
H15A  2    0.634933    0.257132    0.524026    11.00000   -1.50000
H15B  2    0.637895    0.319414    0.482571    11.00000   -1.50000
H15C  2    0.679570    0.387033    0.524729    11.00000   -1.50000
AFIX   0
C16   1    0.934794    0.119127    0.427860    11.00000    0.04367    0.02954 =
         0.03169    0.00261    0.00870    0.00900
AFIX 137
H16A  2    0.928202    0.044453    0.437702    11.00000   -1.50000
H16B  2    1.008937    0.139720    0.417685    11.00000   -1.50000
H16C  2    0.878470    0.120567    0.405840    11.00000   -1.50000
AFIX   0
C17   1    1.091055    0.375202    0.547716    11.00000    0.01287    0.05182 =
         0.03213    0.00472   -0.00048   -0.00122
AFIX 137
H17A  2    1.114496    0.448320    0.537530    11.00000   -1.50000
H17B  2    1.151379    0.330927    0.545441    11.00000   -1.50000
H17C  2    1.073071    0.383703    0.576290    11.00000   -1.50000
AFIX   0
C18   1    0.774805    0.403512    0.679514    11.00000    0.01509    0.01992 =
         0.02116    0.00070   -0.00046    0.00078
C19   1    0.852267    0.366519    0.706547    11.00000    0.01748    0.02917 =
         0.02439    0.00150   -0.00170    0.00486
C20   1    0.827114    0.354102    0.746999    11.00000    0.02254    0.02859 =
         0.02314    0.00233   -0.00457    0.00455
AFIX  43
H20   2    0.879658    0.328978    0.764982    11.00000   -1.20000
AFIX   0
C21   1    0.727769    0.377230    0.761922    11.00000    0.02785    0.02075 =
         0.02152   -0.00091    0.00037    0.00171
C22   1    0.651912    0.413850    0.734988    11.00000    0.02059    0.02106 =
         0.02610   -0.00158    0.00346    0.00438
AFIX  43
H22   2    0.583307    0.429765    0.744569    11.00000   -1.20000
AFIX   0
C23   1    0.674311    0.427736    0.694216    11.00000    0.01581    0.01837 =
         0.02514    0.00004   -0.00148    0.00227
C24   1    0.962855    0.341884    0.692921    11.00000    0.01996    0.06456 =
         0.03144    0.00625   -0.00068    0.01600
AFIX 137
H24A  2    0.952532    0.269727    0.677706    11.00000   -1.50000
H24B  2    1.013389    0.340504    0.716771    11.00000   -1.50000
H24C  2    0.994569    0.399401    0.675424    11.00000   -1.50000
AFIX   0
C25   1    0.701218    0.359368    0.805638    11.00000    0.04456    0.03131 =
         0.02212    0.00143    0.00556    0.00799
AFIX 137
H25A  2    0.671649    0.281261    0.808282    11.00000   -1.50000
H25B  2    0.645781    0.405394    0.813805    11.00000   -1.50000
H25C  2    0.769005    0.379865    0.823178    11.00000   -1.50000
AFIX   0
C26   1    0.588363    0.465510    0.666442    11.00000    0.02389    0.03404 =
         0.03237    0.00177   -0.00392    0.01271
AFIX 137
H26A  2    0.624695    0.521022    0.649074    11.00000   -1.50000
H26B  2    0.534719    0.498072    0.682730    11.00000   -1.50000
H26C  2    0.549629    0.402069    0.649412    11.00000   -1.50000
AFIX   0
C27   1    0.471030    0.118789    0.615779    11.00000    0.01000    0.01646 =
         0.01926    0.00342    0.00068    0.00296
C28   1    0.389641    0.168887    0.595324    11.00000    0.01182    0.01842 =
         0.02257    0.00504    0.00044    0.00445
C29   1    0.282198    0.155146    0.609273    11.00000    0.01256    0.02650 =
         0.02675    0.00681    0.00127    0.00702
AFIX  43
H29   2    0.226927    0.189832    0.596142    11.00000   -1.20000
AFIX   0
C30   1    0.254741    0.091347    0.642159    11.00000    0.01120    0.02771 =
         0.02629    0.00582    0.00489    0.00475
AFIX  43
H30   2    0.182335    0.085724    0.652171    11.00000   -1.20000
AFIX   0
C31   1    0.333556    0.036123    0.660197    11.00000    0.01445    0.02172 =
         0.02177    0.00536    0.00343    0.00190
AFIX  43
H31   2    0.313476   -0.010185    0.681720    11.00000   -1.20000
AFIX   0
C32   1    0.441734    0.047506    0.647243    11.00000    0.01261    0.01682 =
         0.01839    0.00306    0.00013    0.00252
C33   1    0.402105    0.217188    0.554628    11.00000    0.00866    0.02115 =
         0.02423    0.00770   -0.00101    0.00324
C34   1    0.397743    0.141400    0.520553    11.00000    0.01314    0.02063 =
         0.02572    0.00735    0.00169    0.00314
C35   1    0.390360    0.179346    0.481523    11.00000    0.01666    0.02968 =
         0.02392    0.00861    0.00223    0.00479
AFIX  43
H35   2    0.388040    0.128338    0.458610    11.00000   -1.20000
AFIX   0
C36   1    0.386312    0.290605    0.475423    11.00000    0.01355    0.03335 =
         0.03035    0.01656    0.00246    0.00577
C37   1    0.391114    0.363558    0.509222    11.00000    0.01382    0.02288 =
         0.03743    0.01419   -0.00078    0.00394
AFIX  43
H37   2    0.390097    0.439725    0.505350    11.00000   -1.20000
AFIX   0
C38   1    0.397412    0.329183    0.548888    11.00000    0.01128    0.01965 =
         0.03086    0.00831   -0.00332    0.00160
C39   1    0.389258    0.018679    0.525998    11.00000    0.02624    0.02151 =
         0.02553    0.00541    0.00197    0.00540
AFIX 137
H39A  2    0.458469    0.003312    0.539162    11.00000   -1.50000
H39B  2    0.376681   -0.021995    0.499354    11.00000   -1.50000
H39C  2    0.327125   -0.004838    0.543007    11.00000   -1.50000
AFIX   0
C40   1    0.375248    0.329914    0.432992    11.00000    0.03381    0.04601 =
         0.03142    0.02124    0.00572    0.01364
AFIX 137
H40A  2    0.332076    0.391300    0.433375    11.00000   -1.50000
H40B  2    0.337230    0.268891    0.414657    11.00000   -1.50000
H40C  2    0.449265    0.355043    0.423427    11.00000   -1.50000
AFIX   0
C41   1    0.394392    0.412490    0.584028    11.00000    0.03548    0.02246 =
         0.03756    0.00172   -0.01271    0.00618
AFIX 137
H41A  2    0.375267    0.373658    0.608570    11.00000   -1.50000
H41B  2    0.338466    0.459684    0.577773    11.00000   -1.50000
H41C  2    0.467479    0.458326    0.588604    11.00000   -1.50000
AFIX   0
C42   1    0.519659   -0.021787    0.666206    11.00000    0.01303    0.01911 =
         0.01820    0.00499    0.00100    0.00310
C43   1    0.596540    0.021320    0.697800    11.00000    0.01743    0.02134 =
         0.01729    0.00233    0.00098    0.00349
C44   1    0.665276   -0.047589    0.714824    11.00000    0.02022    0.02909 =
         0.02017    0.00391   -0.00313    0.00531
AFIX  43
H44   2    0.718318   -0.017910    0.736063    11.00000   -1.20000
AFIX   0
C45   1    0.658335   -0.157970    0.701630    11.00000    0.02748    0.02815 =
         0.02258    0.00745   -0.00094    0.01163
C46   1    0.577965   -0.200357    0.671167    11.00000    0.02931    0.02079 =
         0.02198    0.00454    0.00057    0.00856
AFIX  43
H46   2    0.570329   -0.276549    0.662525    11.00000   -1.20000
AFIX   0
C47   1    0.508471   -0.134506    0.652991    11.00000    0.02047    0.01955 =
         0.01988    0.00346   -0.00023    0.00321
C48   1    0.606498    0.140244    0.713582    11.00000    0.02706    0.02289 =
         0.02664   -0.00215   -0.00487    0.00431
AFIX 137
H48A  2    0.647462    0.187953    0.694635    11.00000   -1.50000
H48B  2    0.646376    0.149895    0.740304    11.00000   -1.50000
H48C  2    0.532142    0.160346    0.716086    11.00000   -1.50000
AFIX   0
C49   1    0.737565   -0.229469    0.719010    11.00000    0.04319    0.03742 =
         0.03366    0.00855   -0.00726    0.02239
AFIX 137
H49A  2    0.697077   -0.303307    0.722809    11.00000   -1.50000
H49B  2    0.770239   -0.195745    0.745278    11.00000   -1.50000
H49C  2    0.796706   -0.235677    0.700201    11.00000   -1.50000
AFIX   0
C50   1    0.424416   -0.183456    0.619548    11.00000    0.02631    0.02228 =
         0.02653    0.00012   -0.00548    0.00325
AFIX 137
H50A  2    0.351452   -0.164216    0.625642    11.00000   -1.50000
H50B  2    0.420174   -0.264154    0.617597    11.00000   -1.50000
H50C  2    0.446941   -0.153841    0.593650    11.00000   -1.50000
AFIX   0
C51   1    0.831652   -0.007758    0.626858    11.00000    0.01962    0.03897 =
         0.02993    0.01234    0.00742    0.01382
C52   1    0.827813    0.036791    0.547086    11.00000    0.01666    0.02367 =
         0.02736    0.00850    0.00124    0.00611
C53   1    0.943049    0.165607    0.603226    11.00000    0.01565    0.03273 =
         0.03012    0.00364    0.00209    0.00990

FE2   3    0.260389    0.831244    0.886981    11.00000    0.01991    0.04862 =
         0.02413    0.01649    0.00572    0.01545
O6    4    0.099598    0.786708    0.882843    11.00000    0.02449    0.04024 =
         0.02717    0.01527    0.00564    0.01163
O7    4    0.107600    0.921120    0.840356    11.00000    0.01444    0.03686 =
         0.02565    0.01417    0.00433    0.00773
O8    4    0.277702    0.896737    0.975231    11.00000    0.04621    0.11874 =
         0.02698    0.01182    0.00697    0.03105
O9    4    0.289762    0.595465    0.893585    11.00000    0.05587    0.05974 =
         0.08776    0.03012    0.01387    0.03078
O10   4    0.495066    0.881656    0.873438    11.00000    0.02183    0.08431 =
         0.03445    0.01275    0.00256    0.01742
C66   1    0.272309    0.782069    0.716213    11.00000    0.02711    0.02849 =
         0.02710    0.00820   -0.00110   -0.00232
AFIX  43
H66   2    0.320700    0.730073    0.710139    11.00000   -1.20000
AFIX   0
C54   1    0.226378    0.933022    0.851282    11.00000    0.01421    0.04459 =
         0.02163    0.01061    0.00362    0.00868
C55   1    0.050088    0.841537    0.859514    11.00000    0.01949    0.03367 =
         0.02375    0.00916    0.00807    0.01052
C56   1    0.282074    1.030321    0.830708    11.00000    0.01385    0.03847 =
         0.02367    0.01012    0.00298    0.00934
C57   1    0.273711    1.034005    0.787703    11.00000    0.01606    0.03632 =
         0.02415    0.01042    0.00430    0.00872
C58   1    0.321165    1.129666    0.769500    11.00000    0.02706    0.03524 =
         0.02168    0.00858    0.00503    0.01097
AFIX  43
H58   2    0.313177    1.132519    0.740801    11.00000   -1.20000
AFIX   0
C59   1    0.379131    1.219683    0.792232    11.00000    0.02962    0.03139 =
         0.03004    0.00786    0.00736    0.00913
AFIX  43
H59   2    0.409228    1.284534    0.779540    11.00000   -1.20000
AFIX   0
C60   1    0.392548    1.213464    0.834079    11.00000    0.02315    0.03658 =
         0.02927    0.00231    0.00267    0.00822
AFIX  43
H60   2    0.434583    1.274088    0.849799    11.00000   -1.20000
AFIX   0
C61   1    0.346058    1.120756    0.853651    11.00000    0.01537    0.04436 =
         0.02480    0.00718    0.00304    0.01100
C62   1    0.230907    0.938039    0.758216    11.00000    0.01766    0.03476 =
         0.02311    0.01320    0.00370    0.00169
C63   1    0.131363    0.934803    0.734318    11.00000    0.01553    0.04779 =
         0.02984    0.01746    0.00266    0.00241
C64   1    0.105128    0.855172    0.702146    11.00000    0.01986    0.05079 =
         0.03318    0.01759   -0.00538   -0.00756
AFIX  43
H64   2    0.037934    0.853614    0.686261    11.00000   -1.20000
AFIX   0
C65   1    0.174641    0.777406    0.692494    11.00000    0.02909    0.03836 =
         0.02998    0.01205   -0.00471   -0.00874
C67   1    0.301995    0.860804    0.748800    11.00000    0.01940    0.02889 =
         0.02269    0.01064   -0.00021   -0.00035
C68   1    0.055787    1.019192    0.742820    11.00000    0.02439    0.07301 =
         0.04173    0.01609    0.00277    0.01898
AFIX 137
H68A  2    0.085892    1.089154    0.731497    11.00000   -1.50000
H68B  2    0.050649    1.031062    0.772272    11.00000   -1.50000
H68C  2   -0.018319    0.992229    0.730218    11.00000   -1.50000
AFIX   0
C69   1    0.145149    0.690339    0.657934    11.00000    0.04516    0.04497 =
         0.03492    0.00826   -0.01039   -0.01314
AFIX 137
H69A  2    0.209844    0.653999    0.652555    11.00000   -1.50000
H69B  2    0.122888    0.725284    0.633479    11.00000   -1.50000
H69C  2    0.083572    0.635221    0.665337    11.00000   -1.50000
AFIX   0
C70   1    0.412480    0.863598    0.771556    11.00000    0.02272    0.03115 =
         0.02661    0.00222   -0.00147    0.00665
AFIX 137
H70A  2    0.401101    0.827167    0.797103    11.00000   -1.50000
H70B  2    0.447265    0.940650    0.777485    11.00000   -1.50000
H70C  2    0.460885    0.824793    0.754870    11.00000   -1.50000
AFIX   0
C71   1    0.368018    1.127525    0.898923    11.00000    0.02192    0.05438 =
         0.02363    0.00855    0.00159    0.00793
C72   1    0.477979    1.132511    0.915234    11.00000    0.02066    0.06851 =
         0.03052    0.01082   -0.00019    0.00796
C73   1    0.498446    1.146465    0.957366    11.00000    0.02954    0.10215 =
         0.03478    0.01043   -0.00833    0.01171
AFIX  43
H73   2    0.571913    1.146991    0.968322    11.00000   -1.20000
AFIX   0
C74   1    0.415300    1.159554    0.983697    11.00000    0.04109    0.12205 =
         0.02530    0.00802   -0.00303    0.01295
C75   1    0.307955    1.158318    0.966971    11.00000    0.03669    0.09855 =
         0.02524    0.00361    0.00464    0.01019
AFIX  43
H75   2    0.250307    1.168889    0.984584    11.00000   -1.20000
AFIX   0
C76   1    0.282696    1.142083    0.925289    11.00000    0.02337    0.06637 =
         0.02728    0.00560    0.00194    0.00802
C77   1    0.576006    1.127908    0.888803    11.00000    0.01877    0.07882 =
         0.04614    0.01551    0.00245    0.00977
AFIX 137
H77A  2    0.609856    1.203316    0.883654    11.00000   -1.50000
H77B  2    0.550543    1.086965    0.862894    11.00000   -1.50000
H77C  2    0.631014    1.090467    0.902768    11.00000   -1.50000
AFIX   0
C78   1    0.439621    1.172908    1.029405    11.00000    0.06616    0.18846 =
         0.02784    0.00428   -0.00955    0.02550
AFIX 137
H78A  2    0.381823    1.208393    1.042181    11.00000   -1.50000
H78B  2    0.512085    1.218969    1.035396    11.00000   -1.50000
H78C  2    0.440654    1.099981    1.040144    11.00000   -1.50000
AFIX   0
C79   1    0.164529    1.141955    0.909704    11.00000    0.02423    0.08314 =
         0.03349   -0.00152    0.00511    0.01577
AFIX 137
H79A  2    0.163078    1.153117    0.880488    11.00000   -1.50000
H79B  2    0.133977    1.201851    0.924079    11.00000   -1.50000
H79C  2    0.119737    1.070812    0.914416    11.00000   -1.50000
AFIX   0
C80   1   -0.071729    0.812435    0.849768    11.00000    0.01756    0.03255 =
         0.02952    0.01184    0.00851    0.00766
C81   1   -0.144991    0.889835    0.856471    11.00000    0.01841    0.03162 =
         0.04094    0.01121    0.00958    0.00750
C82   1   -0.257233    0.858114    0.843701    11.00000    0.01713    0.03733 =
         0.06105    0.00854    0.00853    0.00970
AFIX  43
H82   2   -0.307660    0.909502    0.847339    11.00000   -1.20000
AFIX   0
C83   1   -0.295702    0.754282    0.826048    11.00000    0.01675    0.04263 =
         0.06585    0.01026    0.00511    0.00559
AFIX  43
H83   2   -0.371254    0.735960    0.816509    11.00000   -1.20000
AFIX   0
C84   1   -0.224766    0.676119    0.822090    11.00000    0.02329    0.03138 =
         0.05185    0.01051    0.00671    0.00396
AFIX  43
H84   2   -0.252648    0.603680    0.810818    11.00000   -1.20000
AFIX   0
C85   1   -0.112311    0.703480    0.834625    11.00000    0.02036    0.03100 =
         0.03463    0.01207    0.00980    0.00829
C86   1   -0.117757    0.996286    0.882067    11.00000    0.01640    0.03418 =
         0.04265    0.00818    0.01115    0.00779
C87   1   -0.124923    1.098091    0.865395    11.00000    0.01611    0.03504 =
         0.04947    0.00772    0.00558    0.00702
C88   1   -0.121020    1.192196    0.891082    11.00000    0.02594    0.03527 =
         0.05586    0.00659    0.00655    0.00589
AFIX  43
H88   2   -0.123559    1.261330    0.879608    11.00000   -1.20000
AFIX   0
C89   1   -0.113515    1.188360    0.933064    11.00000    0.03024    0.04194 =
         0.05480   -0.00324    0.01340    0.00614
C90   1   -0.104023    1.087447    0.949126    11.00000    0.03663    0.05292 =
         0.04170    0.00134    0.01719    0.00911
AFIX  43
H90   2   -0.096070    1.084163    0.977808    11.00000   -1.20000
AFIX   0
C91   1   -0.105790    0.990888    0.924524    11.00000    0.03065    0.04269 =
         0.04181    0.00641    0.01803    0.01041
C92   1   -0.141259    1.106439    0.820123    11.00000    0.04016    0.03898 =
         0.04988    0.01105    0.00157    0.01337
AFIX 137
H92A  2   -0.106777    1.049261    0.805759    11.00000   -1.50000
H92B  2   -0.106708    1.179663    0.812716    11.00000   -1.50000
H92C  2   -0.220906    1.095816    0.812478    11.00000   -1.50000
AFIX   0
C93   1   -0.116907    1.290536    0.960911    11.00000    0.05782    0.04583 =
         0.07129   -0.00798    0.01441    0.00489
AFIX  33
H93A  2   -0.110517    1.271542    0.989321    11.00000   -1.50000
H93B  2   -0.055028    1.347971    0.955572    11.00000   -1.50000
H93C  2   -0.187367    1.318087    0.955827    11.00000   -1.50000
AFIX   0
C94   1   -0.098450    0.883370    0.944145    11.00000    0.06047    0.05341 =
         0.04056    0.01627    0.02362    0.02082
AFIX 137
H94A  2   -0.097941    0.895737    0.973779    11.00000   -1.50000
H94B  2   -0.029964    0.856237    0.936673    11.00000   -1.50000
H94C  2   -0.162683    0.828402    0.934710    11.00000   -1.50000
AFIX   0
C95   1   -0.041578    0.613392    0.832191    11.00000    0.02183    0.02817 =
         0.03610    0.01136    0.00771    0.00698
C96   1   -0.028782    0.550711    0.866171    11.00000    0.03973    0.03810 =
         0.03920    0.01714    0.00998    0.01340
C97   1    0.033792    0.464732    0.862904    11.00000    0.04366    0.03534 =
         0.05421    0.02001    0.00133    0.01394
AFIX  43
H97   2    0.042192    0.421982    0.885713    11.00000   -1.20000
AFIX   0
C98   1    0.084372    0.439432    0.827340    11.00000    0.02758    0.02971 =
         0.06321    0.00655    0.00056    0.00959
C99   1    0.070981    0.502409    0.794428    11.00000    0.03044    0.02894 =
         0.04960    0.00130    0.01036    0.00436
AFIX  43
H99   2    0.106281    0.487008    0.770089    11.00000   -1.20000
AFIX   0
C100  1    0.007144    0.587883    0.795937    11.00000    0.02581    0.02752 =
         0.03580    0.00598    0.00681    0.00439
C101  1   -0.080524    0.576370    0.905674    11.00000    0.08017    0.06009 =
         0.04746    0.03317    0.02962    0.02981
AFIX  33
H10A  2   -0.121346    0.638816    0.902658    11.00000   -1.50000
H10B  2   -0.131763    0.511356    0.912670    11.00000   -1.50000
H10C  2   -0.022051    0.595597    0.927337    11.00000   -1.50000
AFIX   0
C102  1    0.152399    0.346075    0.824747    11.00000    0.04156    0.03622 =
         0.10084    0.00681    0.00223    0.01937
AFIX 137
H10D  2    0.103142    0.275105    0.825034    11.00000   -1.50000
H10E  2    0.206307    0.353937    0.848053    11.00000   -1.50000
H10F  2    0.191884    0.348616    0.799471    11.00000   -1.50000
AFIX   0
C103  1   -0.011731    0.648569    0.758559    11.00000    0.06427    0.04196 =
         0.03614    0.01169    0.01352    0.01549
AFIX 137
H10G  2   -0.090382    0.632497    0.749427    11.00000   -1.50000
H10H  2    0.033716    0.624505    0.736978    11.00000   -1.50000
H10I  2    0.009142    0.728347    0.764856    11.00000   -1.50000
AFIX   0
C104  1    0.269665    0.868894    0.941216    11.00000    0.02596    0.07467 =
         0.03146    0.01899    0.00625    0.02284
C105  1    0.277496    0.685795    0.891326    11.00000    0.03064    0.06011 =
         0.04745    0.02252    0.00932    0.02278
C106  1    0.402419    0.865447    0.879295    11.00000    0.02584    0.05883 =
         0.02336    0.01212    0.00166    0.01736

O11   4    0.355241    0.462772    0.748549    11.00000    0.03661    0.02822 =
         0.04556    0.00185   -0.00220    0.00780
C107  1    0.297925    0.467617    0.710522    11.00000    0.03096    0.03719 =
         0.04046    0.00615    0.00453    0.01159
AFIX  23
H10J  2    0.345535    0.514291    0.692595    11.00000   -1.20000
H10K  2    0.229578    0.500689    0.714464    11.00000   -1.20000
AFIX   0
C108  1    0.268634    0.352573    0.691429    11.00000    0.03522    0.04542 =
         0.04526   -0.00101    0.00578    0.00958
AFIX 137
H10L  2    0.231569    0.355008    0.664585    11.00000   -1.50000
H10M  2    0.218681    0.307851    0.708730    11.00000   -1.50000
H10N  2    0.336473    0.319526    0.688471    11.00000   -1.50000
AFIX   0
C109  1    0.384059    0.566957    0.769940    11.00000    0.03542    0.02890 =
         0.05313    0.00085    0.00094    0.00903
AFIX  23
H10O  2    0.317130    0.603077    0.772710    11.00000   -1.20000
H10P  2    0.438366    0.615181    0.754793    11.00000   -1.20000
AFIX   0
C110  1    0.433415    0.551131    0.811073    11.00000    0.04543    0.04111 =
         0.05232   -0.00375   -0.00277    0.00541
AFIX 137
H11A  2    0.501805    0.519018    0.808139    11.00000   -1.50000
H11B  2    0.380303    0.501175    0.825528    11.00000   -1.50000
H11C  2    0.450518    0.622816    0.826539    11.00000   -1.50000
AFIX   0

O12   4   -0.313678    0.515346    0.966085    11.00000    0.08610    0.08224 =
         0.03977   -0.00995   -0.00406    0.02664
C111  1   -0.417881    0.493410    0.950139    11.00000    0.07920    0.17448 =
         0.08641   -0.05719   -0.01241    0.03157
AFIX  23
H11D  2   -0.457542    0.553772    0.959990    11.00000   -1.20000
H11E  2   -0.453845    0.424639    0.961520    11.00000   -1.20000
AFIX   0
C112  1   -0.435690    0.480600    0.907842    11.00000    0.14182    0.24112 =
         0.05753   -0.04634   -0.03487    0.08695
AFIX  33
H11F  2   -0.515677    0.464958    0.900829    11.00000   -1.50000
H11G  2   -0.403795    0.548839    0.895759    11.00000   -1.50000
H11H  2   -0.400078    0.419024    0.897297    11.00000   -1.50000
AFIX   0
C113  1   -0.289812    0.528642    1.006831    11.00000    0.08061    0.22843 =
         0.06962   -0.06907   -0.00965    0.03544
AFIX  23
H11I  2   -0.319468    0.458619    1.018872    11.00000   -1.20000
H11J  2   -0.331073    0.586339    1.017919    11.00000   -1.20000
AFIX   0
C114  1   -0.178875    0.557312    1.020449    11.00000    0.09989    0.11639 =
         0.05545   -0.01768   -0.00895    0.01853
AFIX  33
H11K  2   -0.173714    0.564144    1.050253    11.00000   -1.50000
H11L  2   -0.136609    0.499826    1.010816    11.00000   -1.50000
H11M  2   -0.148267    0.628131    1.009858    11.00000   -1.50000
AFIX   0
HKLF 4


REM  FENCLD_D1 in P-1
REM wR2 = 0.1754, GooF = S = 1.105, Restrained GooF = 1.091 for all data
REM R1 = 0.0596 for 23028 Fo > 4sig(Fo) and 0.0712 for all 29130 data
REM 1177 parameters refined using 1016 restraints

END

WGHT      0.0708      0.7141

REM Highest difference peak  1.176,  deepest hole -1.048,  1-sigma level  0.078
Q1    1   0.2627  0.9185  0.9005  11.00000  0.05    1.18
Q2    1  -0.2927  0.6008  0.9878  11.00000  0.05    0.89
Q3    1   0.7559  0.1436  0.6030  11.00000  0.05    0.59
Q4    1   0.2194  0.8854  0.8736  11.00000  0.05    0.50
Q5    1   0.1751  0.7965  0.9014  11.00000  0.05    0.50
Q6    1   0.8001  0.4212  0.6579  11.00000  0.05    0.48
Q7    1   0.5211  0.1228  0.6086  11.00000  0.05    0.48
Q8    1  -0.4017  0.5464  0.9300  11.00000  0.05    0.47
Q9    1   0.4012  0.1811  0.5363  11.00000  0.05    0.46
Q10   1   0.4800  0.0162  0.6559  11.00000  0.05    0.46
Q11   1   0.4317  0.1405  0.6033  11.00000  0.05    0.46
Q12   1   0.3971  0.1662  0.5007  11.00000  0.05    0.45
Q13   1   0.2704  0.9064  0.8668  11.00000  0.05    0.43
Q14   1  -0.0936  1.1951  0.9136  11.00000  0.05    0.43
Q15   1   0.9655  0.2345  0.4710  11.00000  0.05    0.43
Q16   1   0.4566  0.0683  0.6288  11.00000  0.05    0.42
Q17   1  -0.4872  0.4179  0.9172  11.00000  0.05    0.41
Q18   1   0.1123  0.8624  0.9012  11.00000  0.05    0.41
;
_shelx_res_checksum              96809
_olex2_submission_special_instructions 'No special instructions were received'
####################################################################### 
# 
# This file contains crystal structure data downloaded from the 
# Cambridge Structural Database (CSD) hosted by the Cambridge 
# Crystallographic Data Centre (CCDC).
# 
# Full information about CCDC data access policies and citation 
# guidelines are available at http://www.ccdc.cam.ac.uk/access/V1 
# 
# Audit and citation data items may have been added by the CCDC. 
# Please retain this information to preserve the provenance of 
# this file and to allow appropriate attribution of the data. 
# 
#######################################################################

data_3Mes_CyH
_database_code_depnum_ccdc_archive 'CCDC 2334295'
loop_
_audit_author_name
_audit_author_address
'Nathan Coles'
;University of Nottingham
United Kingdom
;
_audit_update_record             
;
2024-02-21 deposited with the CCDC.	2024-05-23 downloaded from the CCDC.
;
_nottingham_internal_coll_name   FENCLS
_nottingham_internal_coll_number 19492
_nottingham_internal_coll_client NTC/DLK
_nottingham_internal_coll_type   custom
_nottingham_internal_coll_frame_method '\w scans'
_nottingham_internal_coll_frame_time '6.00, 1.50'
_nottingham_internal_coll_frame_width 1.00
_nottingham_internal_coll_user   pczntc
_nottingham_internal_coll_date   18/07/2023
_nottingham_internal_coll_location NOTTS
_nottingham_internal_coll_instrument 'GVA, PL13110002'
_nottingham_internal_NCS_number  ?
_nottingham_internal_process_date 19/07/2023
_nottingham_internal_process_user pczntc
_nottingham_internal_solution_date 04/08/2023
_nottingham_internal_solution_user pczntc
_nottingham_internal_refinement_date 04/08/2023
_nottingham_internal_refinement_user pczntc
_nottingham_internal_self_archive_date 04/08/2023
_nottingham_internal_self_validation_date 04/08/2023
_nottingham_internal_self_validation_user pczntc
_nottingham_internal_validation_date ?
_nottingham_internal_validation_user ?
_nottingham_internal_archive_date ?
_refine_special_details          ?
_audit_creation_date             2023-08-04
_audit_creation_method           
;
Olex2 1.5
(compiled 2023.03.06 svn.rbb2c1857 for OlexSys, GUI svn.r6748)
;
_shelx_SHELXL_version_number     2018/3
_chemical_name_common            ?
_chemical_name_systematic        ?
_chemical_formula_moiety         'C100 H100 Fe2 O8, C6 H12'
_chemical_formula_sum            'C106 H112 Fe2 O8'
_chemical_formula_weight         1625.65
_chemical_melting_point          ?
_chemical_oxdiff_formula         'C100 H100 Fe2 O8'
_chemical_oxdiff_usercomment     
'FENCLS #19492 GVA-2076 NTC/DLK fomblin oil on micromount'
loop_
_atom_type_symbol
_atom_type_description
_atom_type_scat_dispersion_real
_atom_type_scat_dispersion_imag
_atom_type_scat_source
C C 0.0181 0.0091 'International Tables Vol C Tables 4.2.6.8 and 6.1.1.4'
H H 0.0000 0.0000 'International Tables Vol C Tables 4.2.6.8 and 6.1.1.4'
Fe Fe -1.1336 3.1974 'International Tables Vol C Tables 4.2.6.8 and 6.1.1.4'
O O 0.0492 0.0322 'International Tables Vol C Tables 4.2.6.8 and 6.1.1.4'

_shelx_space_group_comment       
;
The symmetry employed for this shelxl refinement is uniquely defined
by the following loop, which should always be used as a source of
symmetry information in preference to the above space-group names.
They are only intended as comments.
;
_space_group_crystal_system      triclinic
_space_group_IT_number           2
_space_group_name_H-M_alt        'P -1'
_space_group_name_Hall           '-P 1'
loop_
_space_group_symop_operation_xyz
'x, y, z'
'-x, -y, -z'

_cell_length_a                   12.6674(3)
_cell_length_b                   13.2102(3)
_cell_length_c                   14.2164(3)
_cell_angle_alpha                67.027(2)
_cell_angle_beta                 83.240(2)
_cell_angle_gamma                84.686(2)
_cell_volume                     2172.22(9)
_cell_formula_units_Z            1
_cell_measurement_reflns_used    20780
_cell_measurement_temperature    120(2)
_cell_measurement_theta_max      72.5620
_cell_measurement_theta_min      4.6580
_shelx_estimated_absorpt_T_max   0.766
_shelx_estimated_absorpt_T_min   0.293
_exptl_absorpt_coefficient_mu    3.132
_exptl_absorpt_correction_T_max  1.000
_exptl_absorpt_correction_T_min  0.227
_exptl_absorpt_correction_type   gaussian
_exptl_absorpt_process_details   
;
CrysAlisPro 1.171.43.63a (Rigaku Oxford Diffraction, 2023)
Numerical absorption correction based on gaussian integration over
a multifaceted crystal model
Empirical absorption correction using spherical harmonics,
implemented in SCALE3 ABSPACK scaling algorithm.
;
_exptl_absorpt_special_details   ?
_exptl_crystal_colour            yellow
_exptl_crystal_colour_primary    yellow
_exptl_crystal_density_diffrn    1.243
_exptl_crystal_density_meas      ?
_exptl_crystal_density_method    ?
_exptl_crystal_description       block
_exptl_crystal_F_000             864
loop_
_exptl_crystal_face_index_h
_exptl_crystal_face_index_k
_exptl_crystal_face_index_l
_exptl_crystal_face_perp_dist
0 -4 -9 0.2738
-2 3 9 0.1991
8 0 0 0.0227
-8 0 0 0.0707
0 -8 0 0.1378
-7 0 -6 0.2135
3 7 -1 0.1018
-2 -7 1 0.1273
3 -1 8 0.1414
-1 2 -8 0.2074

_exptl_crystal_size_max          0.52
_exptl_crystal_size_mid          0.28
_exptl_crystal_size_min          0.09
loop_
_exptl_oxdiff_crystal_face_indexfrac_h
_exptl_oxdiff_crystal_face_indexfrac_k
_exptl_oxdiff_crystal_face_indexfrac_l
_exptl_oxdiff_crystal_face_x
_exptl_oxdiff_crystal_face_y
_exptl_oxdiff_crystal_face_z
0.0341 -3.8073 -9.1376 -0.1985 -0.8315 -0.5188
-2.0982 3.4776 8.5627 0.2226 0.9315 0.2875
8.1306 0.2337 -0.2906 -0.1504 -0.6259 0.7653
-8.1306 -0.2337 0.2906 0.1504 0.6259 -0.7653
-0.2416 -7.7331 0.4206 -0.9719 0.2325 -0.0379
-6.6946 -0.2963 -5.6413 0.2893 -0.0706 -0.9546
2.9936 6.9879 -1.0030 0.8328 -0.4743 0.2663
-1.9929 -6.9886 1.0027 -0.8561 0.4015 -0.1703
3.0122 -1.0075 7.9945 -0.4381 0.6031 0.7245
-1.0118 2.0044 -7.9954 0.5161 -0.7710 -0.5278

_exptl_transmission_factor_max   ?
_exptl_transmission_factor_min   ?
_diffrn_reflns_av_R_equivalents  0.0254
_diffrn_reflns_av_unetI/netI     0.0201
_diffrn_reflns_Laue_measured_fraction_full 0.999
_diffrn_reflns_Laue_measured_fraction_max 0.983
_diffrn_reflns_limit_h_max       15
_diffrn_reflns_limit_h_min       -15
_diffrn_reflns_limit_k_max       16
_diffrn_reflns_limit_k_min       -16
_diffrn_reflns_limit_l_max       17
_diffrn_reflns_limit_l_min       -17
_diffrn_reflns_number            36898
_diffrn_reflns_point_group_measured_fraction_full 0.999
_diffrn_reflns_point_group_measured_fraction_max 0.983
_diffrn_reflns_theta_full        67.684
_diffrn_reflns_theta_max         72.592
_diffrn_reflns_theta_min         3.390
_diffrn_ambient_environment      N~2~
_diffrn_ambient_temperature      120.15
_diffrn_crystal_treatment        'flash frozen in gaseous N2'
_diffrn_detector                 'CCD area detector'
_diffrn_detector_area_resol_mean 4.2207
_diffrn_detector_type            'Agilent Diffraction Titan S2 detector'
_diffrn_measured_fraction_theta_full 0.999
_diffrn_measured_fraction_theta_max 0.983
_diffrn_measurement_details      
;
List of Runs (angles in degrees, time in seconds):

  # Type    Start    End  Width  t~exp~   \w     \q     \k     \f   Frames
#--------------------------------------------------------------------------
  1  \w    -89.00  -8.00   1.00    1.50    --  -42.12 125.00-150.00   81
  2  \w     -5.00  27.00   1.00    1.50    --  -42.12  19.00  90.00   32
  3  \w    -15.00  29.00   1.00    1.50    --  -42.12  38.00 120.00   44
  4  \w     28.00  55.00   1.00    1.50    --   42.12  38.00  30.00   27
  5  \w     11.00  36.00   1.00    1.50    --   42.12  76.00-127.00   25
  6  \w     11.00  42.00   1.00    1.50    --   42.12  81.00 112.53   31
  7  \w     18.00  46.00   1.00    1.50    --   42.12  57.00 -90.00   28
  8  \w      9.00  42.00   1.00    1.50    --   42.12  82.00 160.87   33
  9  \w     22.00  57.00   1.00    1.50    --   42.12  38.00-150.00   35
 10  \w     12.00  41.00   1.00    1.50    --   42.12  81.00 -75.84   29
 11  \w     53.00 111.00   1.00    1.50    --   42.12  69.00  87.68   58
 12  \w     13.00 106.00   1.00    1.50    --   42.12  68.00 -26.77   93
 13  \w     19.00  60.00   1.00    1.50    --   42.12  57.00  60.00   41
 14  \w     11.00  79.00   1.00    1.50    --   42.12 -99.00 120.00   68
 15  \w    -34.00  48.00   1.00    1.50    --   42.12 -19.00 -60.00   82
 16  \w     12.00  39.00   1.00    1.50    --   42.12  80.00  13.17   27
 17  \w     78.00 113.00   1.00    1.50    --   42.12  38.00  30.00   35
 18  \w     64.00  93.00   1.00    1.50    --   42.12  57.00 -90.00   29
 19  \w     13.00  39.00   1.00    1.50    --   42.12  69.00  87.68   26
 20  \w     74.00 164.00   1.00    6.00    --  101.44  63.00 -84.81   90
 21  \w     28.00 109.00   1.00    6.00    --  101.44-110.00 -65.78   81
 22  \w     76.00 102.00   1.00    6.00    --  101.44  57.00  84.67   26
 23  \w     74.00 102.00   1.00    6.00    --  101.44  63.00-140.58   28
 24  \w    130.00 156.00   1.00    6.00    --  101.44  54.00 144.60   26
 25  \w     83.00 113.00   1.00    6.00    --  101.44-125.00-150.00   30
 26  \w    107.00 171.00   1.00    6.00    --  101.44  63.00-140.58   64
 27  \w     75.00 118.00   1.00    6.00    --  101.44  60.00 104.94   43
 28  \w     29.00  90.00   1.00    6.00    --  101.44-125.00 -90.00   61
 29  \w     74.00 168.00   1.00    6.00    --  101.44  68.00 179.26   94
 30  \w     27.00 102.00   1.00    6.00    --  101.44 -77.00   0.00   75
 31  \w     77.00 105.00   1.00    6.00    --  101.44  54.00 144.60   28
 32  \w     73.00 172.00   1.00    6.00    --  101.44  68.00 -21.26   99
 33  \w    113.00 172.00   1.00    6.00    --  101.44  64.00  64.73   59
 34  \w     73.00 127.00   1.00    6.00    --  101.44  66.00-101.39   54
 35  \w     74.00 100.00   1.00    6.00    --  101.44  64.00  64.73   26
 36  \w     75.00 102.00   1.00    6.00    --  101.44  61.00-120.00   27
 37  \w     75.00 100.00   1.00    6.00    --  101.44  64.00 -77.90   25
 38  \w     78.00 114.00   1.00    6.00    --  101.44  45.00-177.33   36
 39  \w     21.00 107.00   1.00    6.00    --  101.44 -94.00 -30.00   86
 40  \w     75.00 101.00   1.00    6.00    --  101.44  61.00 -30.00   26
 41  \w     75.00 101.00   1.00    6.00    --  101.44  61.00 -60.00   26
 42  \w     76.00 101.00   1.00    6.00    --  101.44  61.00 150.00   25
 43  \w     76.00 133.00   1.00    6.00    --  101.44  61.00  30.00   57
 44  \w    148.00 173.00   1.00    6.00    --  101.44  70.00-170.79   25
 45  \w     30.00 111.00   1.00    6.00    --  101.44-125.00 150.00   81
 46  \w     72.00  98.00   1.00    6.00    --  101.44  70.00-170.79   26
 47  \w     74.00 100.00   1.00    6.00    --  101.44  62.00  17.02   26
 48  \w     32.00  91.00   1.00    6.00    --  101.44 -61.00 120.00   59
 49  \w     74.00 100.00   1.00    6.00    --  101.44  64.00   1.44   26
 50  \w     75.00 101.00   1.00    6.00    --  101.44  61.00-180.00   26
 51  \w     75.00 171.00   1.00    6.00    --  101.44  61.00 120.00   96
 52  \w     74.00 141.00   1.00    6.00    --  101.44  62.00  47.86   67
 53  \w     75.00 101.00   1.00    6.00    --  101.44  61.00  90.00   26
 54  \w     76.00 101.00   1.00    6.00    --  101.44  61.00-150.00   25
 55  \w     73.00 166.00   1.00    6.00    --  101.44  68.00 -49.41   93
;
_diffrn_measurement_device       '\k-geometry diffractometer'
_diffrn_measurement_device_type  'SuperNova, Titan S2'
_diffrn_measurement_method       '\w scans'
_diffrn_measurement_specimen_support 'MiTeGen micromount'
_diffrn_orient_matrix_type       
'CrysAlisPro convention (1999,Acta A55,543-557)'
_diffrn_orient_matrix_UB_11      -0.0231696000
_diffrn_orient_matrix_UB_12      0.1247502000
_diffrn_orient_matrix_UB_13      -0.0303446000
_diffrn_orient_matrix_UB_21      -0.0727616000
_diffrn_orient_matrix_UB_22      -0.0223460000
_diffrn_orient_matrix_UB_23      0.1000373000
_diffrn_orient_matrix_UB_31      0.0959502000
_diffrn_orient_matrix_UB_32      0.0049054000
_diffrn_orient_matrix_UB_33      0.0550961000
_diffrn_radiation_monochromator  mirror
_diffrn_radiation_probe          x-ray
_diffrn_radiation_type           'Cu K\a'
_diffrn_radiation_wavelength     1.54184
_diffrn_source                   'microfocus sealed tube'
_diffrn_source_type              'Agilent Diffraction microfocus tube'
_reflns_Friedel_coverage         0.000
_reflns_Friedel_fraction_full    .
_reflns_Friedel_fraction_max     .
_reflns_number_gt                8225
_reflns_number_total             8472
_reflns_special_details          
;
 Reflections were merged by SHELXL according to the crystal
 class for the calculation of statistics and refinement.
 
 _reflns_Friedel_fraction is defined as the number of unique
 Friedel pairs measured divided by the number that would be
 possible theoretically, ignoring centric projections and
 systematic absences.
;
_reflns_threshold_expression     'I > 2\s(I)'
_computing_cell_refinement       'CrysAlisPro 1.171.43.63a (Rigaku OD, 2023)'
_computing_data_collection       
'CrysAlisPro system (CCD 41.123a (release 20-01-2022))'
_computing_data_reduction        'CrysAlisPro 1.171.43.63a (Rigaku OD, 2023)'
_computing_molecular_graphics    'Olex2 1.5 (Dolomanov et al., 2009)'
_computing_publication_material  'Olex2 1.5 (Dolomanov et al., 2009)'
_computing_structure_refinement  'SHELXL 2018/3 (Sheldrick, 2015)'
_computing_structure_solution    'SHELXT 2018/2 (Sheldrick, 2018)'
_refine_diff_density_max         0.293
_refine_diff_density_min         -0.351
_refine_diff_density_rms         0.040
_refine_ls_extinction_coef       .
_refine_ls_extinction_method     none
_refine_ls_goodness_of_fit_ref   1.088
_refine_ls_hydrogen_treatment    constr
_refine_ls_matrix_type           full
_refine_ls_number_parameters     534
_refine_ls_number_reflns         8472
_refine_ls_number_restraints     0
_refine_ls_R_factor_all          0.0327
_refine_ls_R_factor_gt           0.0317
_refine_ls_restrained_S_all      1.088
_refine_ls_shift/su_max          0.002
_refine_ls_shift/su_mean         0.000
_refine_ls_structure_factor_coef Fsqd
_refine_ls_weighting_details     
'w=1/[\s^2^(Fo^2^)+(0.0505P)^2^+0.5809P] where P=(Fo^2^+2Fc^2^)/3'
_refine_ls_weighting_scheme      calc
_refine_ls_wR_factor_gt          0.0891
_refine_ls_wR_factor_ref         0.0899
_olex2_refinement_description    
;
1. Fixed Uiso
 At 1.2 times of:
  All C(H) groups, All C(H,H) groups
 At 1.5 times of:
  All C(H,H,H) groups
2.a Secondary CH2 refined with riding coordinates:
 C51(H51A,H51B), C52(H52A,H52B), C53(H53A,H53B)
2.b Me refined with riding coordinates:
 C40(H40A,H40B,H40C)
2.c Aromatic/amide H refined with riding coordinates:
 C4(H4), C5(H5), C6(H6), C10(H10), C12(H12), C19(H19), C21(H21), C29(H29),
 C30(H30), C31(H31), C35(H35), C37(H37), C44(H44), C46(H46)
2.d Idealised Me refined as rotating group:
 C14(H14A,H14B,H14C), C15(H15A,H15B,H15C), C16(H16A,H16B,H16C), C23(H23A,H23B,
 H23C), C24(H24A,H24B,H24C), C25(H25A,H25B,H25C), C39(H39A,H39B,H39C), C41(H41A,
 H41B,H41C), C48(H48A,H48B,H48C), C49(H49A,H49B,H49C), C50(H50A,H50B,H50C)
;
_atom_sites_solution_hydrogens   geom
_atom_sites_solution_primary     dual
_atom_sites_solution_secondary   difmap
loop_
_atom_site_label
_atom_site_type_symbol
_atom_site_fract_x
_atom_site_fract_y
_atom_site_fract_z
_atom_site_U_iso_or_equiv
_atom_site_adp_type
_atom_site_occupancy
_atom_site_site_symmetry_order
_atom_site_calc_flag
_atom_site_refinement_flags_posn
_atom_site_refinement_flags_adp
_atom_site_refinement_flags_occupancy
_atom_site_disorder_assembly
_atom_site_disorder_group
Fe1 Fe 0.41919(2) 0.56213(2) 0.61616(2) 0.02217(7) Uani 1 1 d . . . . .
O1 O 0.26408(8) 0.54604(10) 0.70177(8) 0.0324(2) Uani 1 1 d . . . . .
O2 O 0.40350(8) 0.59512(10) 0.74564(8) 0.0323(2) Uani 1 1 d . . . . .
O3 O 0.37095(8) 0.59780(8) 0.48211(7) 0.0259(2) Uani 1 1 d . . . . .
O4 O 0.44857(8) 0.53186(8) 0.36751(8) 0.0253(2) Uani 1 1 d . . . . .
C1 C 0.30711(10) 0.56908(10) 0.76499(10) 0.0191(3) Uani 1 1 d . . . . .
C2 C 0.25108(10) 0.56256(10) 0.86584(10) 0.0198(3) Uani 1 1 d . . . . .
C3 C 0.24742(11) 0.45937(10) 0.94744(10) 0.0209(3) Uani 1 1 d . . . . .
C4 C 0.20354(12) 0.45357(11) 1.04372(10) 0.0257(3) Uani 1 1 d . . . . .
H4 H 0.201068 0.384194 1.099558 0.031 Uiso 1 1 calc R U . . .
C5 C 0.16340(13) 0.54742(12) 1.05936(11) 0.0296(3) Uani 1 1 d . . . . .
H5 H 0.135385 0.542709 1.125850 0.036 Uiso 1 1 calc R U . . .
C6 C 0.16436(12) 0.64849(12) 0.97724(11) 0.0279(3) Uani 1 1 d . . . . .
H6 H 0.135138 0.712469 0.987842 0.033 Uiso 1 1 calc R U . . .
C7 C 0.20750(11) 0.65779(10) 0.87931(10) 0.0218(3) Uani 1 1 d . . . . .
C8 C 0.28687(11) 0.35569(10) 0.93292(10) 0.0210(3) Uani 1 1 d . . . . .
C9 C 0.21648(11) 0.29807(11) 0.90578(10) 0.0241(3) Uani 1 1 d . . . . .
C10 C 0.25269(12) 0.19931(11) 0.89602(11) 0.0269(3) Uani 1 1 d . . . . .
H10 H 0.204885 0.159816 0.878094 0.032 Uiso 1 1 calc R U . . .
C11 C 0.35605(13) 0.15726(11) 0.91168(11) 0.0275(3) Uani 1 1 d . . . . .
C12 C 0.42452(12) 0.21566(11) 0.93881(11) 0.0276(3) Uani 1 1 d . . . . .
H12 H 0.495448 0.187034 0.950889 0.033 Uiso 1 1 calc R U . . .
C13 C 0.39213(11) 0.31514(11) 0.94885(10) 0.0240(3) Uani 1 1 d . . . . .
C14 C 0.10467(13) 0.34329(13) 0.88445(13) 0.0339(3) Uani 1 1 d . . . . .
H14A H 0.067545 0.351929 0.945567 0.051 Uiso 1 1 calc R U . . .
H14B H 0.067073 0.292410 0.866820 0.051 Uiso 1 1 calc R U . . .
H14C H 0.106483 0.415026 0.827051 0.051 Uiso 1 1 calc R U . . .
C15 C 0.39369(15) 0.05187(12) 0.89686(13) 0.0368(4) Uani 1 1 d . . . . .
H15A H 0.396289 -0.008971 0.963926 0.055 Uiso 1 1 calc R U . . .
H15B H 0.464896 0.060376 0.860173 0.055 Uiso 1 1 calc R U . . .
H15C H 0.344262 0.035977 0.856881 0.055 Uiso 1 1 calc R U . . .
C16 C 0.46907(12) 0.37920(12) 0.97456(12) 0.0304(3) Uani 1 1 d . . . . .
H16A H 0.444271 0.384684 1.040436 0.046 Uiso 1 1 calc R U . . .
H16B H 0.473213 0.453233 0.920760 0.046 Uiso 1 1 calc R U . . .
H16C H 0.539676 0.341280 0.979189 0.046 Uiso 1 1 calc R U . . .
C17 C 0.19925(11) 0.76730(10) 0.79172(10) 0.0214(3) Uani 1 1 d . . . . .
C18 C 0.27850(11) 0.84296(11) 0.76661(11) 0.0243(3) Uani 1 1 d . . . . .
C19 C 0.26469(13) 0.94644(11) 0.68840(12) 0.0290(3) Uani 1 1 d . . . . .
H19 H 0.318908 0.997525 0.670466 0.035 Uiso 1 1 calc R U . . .
C20 C 0.17341(13) 0.97637(11) 0.63621(12) 0.0307(3) Uani 1 1 d . . . . .
C21 C 0.09572(12) 0.90048(11) 0.66257(12) 0.0280(3) Uani 1 1 d . . . . .
H21 H 0.032806 0.920259 0.627703 0.034 Uiso 1 1 calc R U . . .
C22 C 0.10754(11) 0.79561(11) 0.73912(11) 0.0245(3) Uani 1 1 d . . . . .
C23 C 0.37658(13) 0.81455(12) 0.82402(12) 0.0305(3) Uani 1 1 d . . . . .
H23A H 0.357176 0.809907 0.894334 0.046 Uiso 1 1 calc R U . . .
H23B H 0.427907 0.871722 0.789528 0.046 Uiso 1 1 calc R U . . .
H23C H 0.408545 0.743511 0.825603 0.046 Uiso 1 1 calc R U . . .
C24 C 0.15899(18) 1.08956(13) 0.55319(16) 0.0480(5) Uani 1 1 d . . . . .
H24A H 0.130174 1.141750 0.584446 0.072 Uiso 1 1 calc R U . . .
H24B H 0.109540 1.087019 0.506166 0.072 Uiso 1 1 calc R U . . .
H24C H 0.227914 1.113295 0.515127 0.072 Uiso 1 1 calc R U . . .
C25 C 0.02176(13) 0.71439(13) 0.76408(13) 0.0348(3) Uani 1 1 d . . . . .
H25A H 0.051948 0.648486 0.752992 0.052 Uiso 1 1 calc R U . . .
H25B H -0.035810 0.748188 0.719509 0.052 Uiso 1 1 calc R U . . .
H25C H -0.006455 0.693857 0.835933 0.052 Uiso 1 1 calc R U . . .
C26 C 0.36800(10) 0.55931(10) 0.41403(9) 0.0192(3) Uani 1 1 d . . . . .
C27 C 0.25970(10) 0.54370(10) 0.38951(9) 0.0194(2) Uani 1 1 d . . . . .
C28 C 0.18483(10) 0.63197(10) 0.35302(10) 0.0206(3) Uani 1 1 d . . . . .
C29 C 0.08411(11) 0.61028(12) 0.33751(11) 0.0264(3) Uani 1 1 d . . . . .
H29 H 0.033108 0.669595 0.312007 0.032 Uiso 1 1 calc R U . . .
C30 C 0.05678(12) 0.50359(12) 0.35862(12) 0.0299(3) Uani 1 1 d . . . . .
H30 H -0.012617 0.490048 0.348725 0.036 Uiso 1 1 calc R U . . .
C31 C 0.13171(12) 0.41705(11) 0.39425(11) 0.0272(3) Uani 1 1 d . . . . .
H31 H 0.113333 0.344130 0.408266 0.033 Uiso 1 1 calc R U . . .
C32 C 0.23323(11) 0.43558(10) 0.40970(10) 0.0216(3) Uani 1 1 d . . . . .
C33 C 0.21024(10) 0.74966(10) 0.32309(10) 0.0203(3) Uani 1 1 d . . . . .
C34 C 0.17305(11) 0.80599(11) 0.38703(11) 0.0242(3) Uani 1 1 d . . . . .
C35 C 0.18870(12) 0.91834(12) 0.35215(12) 0.0287(3) Uani 1 1 d . . . . .
H35 H 0.162608 0.957136 0.394755 0.034 Uiso 1 1 calc R U . . .
C36 C 0.24144(12) 0.97519(11) 0.25676(12) 0.0299(3) Uani 1 1 d . . . . .
C37 C 0.27979(12) 0.91721(12) 0.19598(11) 0.0283(3) Uani 1 1 d . . . . .
H37 H 0.317410 0.954718 0.131328 0.034 Uiso 1 1 calc R U . . .
C38 C 0.26451(11) 0.80461(11) 0.22743(11) 0.0236(3) Uani 1 1 d . . . . .
C39 C 0.11894(14) 0.74579(13) 0.49208(12) 0.0346(3) Uani 1 1 d . . . . .
H39A H 0.053775 0.715288 0.485636 0.052 Uiso 1 1 calc R U . . .
H39B H 0.100907 0.797012 0.526858 0.052 Uiso 1 1 calc R U . . .
H39C H 0.166906 0.685887 0.532134 0.052 Uiso 1 1 calc R U . . .
C40 C 0.25644(17) 1.09743(13) 0.21991(16) 0.0468(4) Uani 1 1 d . . . . .
H40A H 0.224492 1.124506 0.272464 0.070 Uiso 1 1 calc R U . . .
H40B H 0.332631 1.110680 0.207046 0.070 Uiso 1 1 calc R U . . .
H40C H 0.221893 1.136256 0.156369 0.070 Uiso 1 1 calc R U . . .
C41 C 0.30404(13) 0.74438(13) 0.15812(11) 0.0319(3) Uani 1 1 d . . . . .
H41A H 0.369137 0.700160 0.182346 0.048 Uiso 1 1 calc R U . . .
H41B H 0.319262 0.797825 0.087975 0.048 Uiso 1 1 calc R U . . .
H41C H 0.249405 0.696038 0.159021 0.048 Uiso 1 1 calc R U . . .
C42 C 0.31309(11) 0.34192(10) 0.45054(10) 0.0223(3) Uani 1 1 d . . . . .
C43 C 0.37393(11) 0.30049(11) 0.38327(11) 0.0235(3) Uani 1 1 d . . . . .
C44 C 0.45340(12) 0.21882(12) 0.42129(12) 0.0306(3) Uani 1 1 d . . . . .
H44 H 0.494721 0.190355 0.376027 0.037 Uiso 1 1 calc R U . . .
C45 C 0.47367(13) 0.17795(12) 0.52403(13) 0.0353(4) Uani 1 1 d . . . . .
C46 C 0.41156(14) 0.21889(12) 0.58919(12) 0.0354(4) Uani 1 1 d . . . . .
H46 H 0.424555 0.191008 0.659524 0.042 Uiso 1 1 calc R U . . .
C47 C 0.33029(13) 0.29996(11) 0.55491(11) 0.0294(3) Uani 1 1 d . . . . .
C48 C 0.35495(13) 0.34455(12) 0.27144(11) 0.0289(3) Uani 1 1 d . . . . .
H48A H 0.281644 0.332146 0.264628 0.043 Uiso 1 1 calc R U . . .
H48B H 0.404519 0.306531 0.236259 0.043 Uiso 1 1 calc R U . . .
H48C H 0.366345 0.423652 0.240640 0.043 Uiso 1 1 calc R U . . .
C49 C 0.56177(17) 0.09124(17) 0.56302(19) 0.0576(6) Uani 1 1 d . . . . .
H49A H 0.533045 0.018012 0.588247 0.086 Uiso 1 1 calc R U . . .
H49B H 0.592018 0.101207 0.619000 0.086 Uiso 1 1 calc R U . . .
H49C H 0.617460 0.098189 0.507134 0.086 Uiso 1 1 calc R U . . .
C50 C 0.26089(18) 0.33719(14) 0.62984(12) 0.0447(4) Uani 1 1 d . . . . .
H50A H 0.237152 0.414482 0.595348 0.067 Uiso 1 1 calc R U . . .
H50B H 0.301470 0.329543 0.687043 0.067 Uiso 1 1 calc R U . . .
H50C H 0.198804 0.291837 0.655993 0.067 Uiso 1 1 calc R U . . .
C51 C 0.08128(15) 0.91126(15) 0.03512(14) 0.0423(4) Uani 1 1 d . . . . .
H51A H 0.100427 0.831724 0.069045 0.051 Uiso 1 1 calc R U . . .
H51B H 0.148024 0.951015 0.013802 0.051 Uiso 1 1 calc R U . . .
C52 C 0.02418(16) 0.93070(14) -0.06017(14) 0.0414(4) Uani 1 1 d . . . . .
H52A H 0.073159 0.908979 -0.109466 0.050 Uiso 1 1 calc R U . . .
H52B H -0.037913 0.884014 -0.040130 0.050 Uiso 1 1 calc R U . . .
C53 C -0.01294(13) 1.05013(13) -0.11129(13) 0.0344(3) Uani 1 1 d . . . . .
H53A H -0.054617 1.059043 -0.168973 0.041 Uiso 1 1 calc R U . . .
H53B H 0.049602 1.096013 -0.139406 0.041 Uiso 1 1 calc R U . . .

loop_
_atom_site_aniso_label
_atom_site_aniso_U_11
_atom_site_aniso_U_22
_atom_site_aniso_U_33
_atom_site_aniso_U_23
_atom_site_aniso_U_13
_atom_site_aniso_U_12
Fe1 0.02187(12) 0.02827(12) 0.01820(11) -0.01214(9) -0.00157(8) 0.00418(8)
O1 0.0284(5) 0.0493(6) 0.0265(5) -0.0223(5) 0.0027(4) -0.0077(5)
O2 0.0277(5) 0.0481(6) 0.0301(5) -0.0255(5) 0.0063(4) -0.0103(5)
O3 0.0310(5) 0.0268(5) 0.0216(5) -0.0101(4) -0.0053(4) -0.0015(4)
O4 0.0213(5) 0.0228(5) 0.0297(5) -0.0095(4) 0.0010(4) 0.0014(4)
C1 0.0250(6) 0.0117(5) 0.0206(6) -0.0067(5) -0.0015(5) 0.0014(5)
C2 0.0227(6) 0.0177(6) 0.0198(6) -0.0083(5) -0.0009(5) -0.0010(5)
C3 0.0231(6) 0.0185(6) 0.0211(6) -0.0078(5) -0.0013(5) -0.0015(5)
C4 0.0320(7) 0.0221(6) 0.0195(6) -0.0047(5) 0.0004(5) -0.0021(5)
C5 0.0381(8) 0.0303(7) 0.0197(6) -0.0112(6) 0.0044(6) -0.0002(6)
C6 0.0363(8) 0.0229(7) 0.0259(7) -0.0135(6) 0.0031(6) 0.0022(6)
C7 0.0264(7) 0.0178(6) 0.0213(6) -0.0084(5) 0.0002(5) -0.0001(5)
C8 0.0286(7) 0.0151(6) 0.0161(6) -0.0032(5) 0.0009(5) -0.0022(5)
C9 0.0299(7) 0.0192(6) 0.0206(6) -0.0049(5) -0.0004(5) -0.0035(5)
C10 0.0380(8) 0.0186(6) 0.0234(7) -0.0067(5) -0.0009(6) -0.0071(5)
C11 0.0407(8) 0.0154(6) 0.0227(7) -0.0048(5) 0.0026(6) -0.0018(5)
C12 0.0293(7) 0.0201(6) 0.0295(7) -0.0065(5) -0.0011(6) 0.0030(5)
C13 0.0290(7) 0.0186(6) 0.0217(6) -0.0049(5) -0.0013(5) -0.0014(5)
C14 0.0319(8) 0.0276(7) 0.0430(9) -0.0127(7) -0.0082(7) -0.0029(6)
C15 0.0519(10) 0.0195(7) 0.0376(8) -0.0117(6) 0.0018(7) 0.0011(6)
C16 0.0311(8) 0.0262(7) 0.0353(8) -0.0124(6) -0.0081(6) 0.0010(6)
C17 0.0279(7) 0.0159(6) 0.0215(6) -0.0099(5) 0.0015(5) 0.0019(5)
C18 0.0297(7) 0.0191(6) 0.0263(7) -0.0117(5) -0.0028(5) 0.0014(5)
C19 0.0367(8) 0.0177(6) 0.0330(8) -0.0091(6) -0.0041(6) -0.0044(5)
C20 0.0421(9) 0.0176(6) 0.0323(8) -0.0083(6) -0.0095(6) 0.0012(6)
C21 0.0319(8) 0.0221(7) 0.0324(7) -0.0122(6) -0.0101(6) 0.0040(5)
C22 0.0284(7) 0.0203(6) 0.0266(7) -0.0118(5) -0.0003(5) 0.0004(5)
C23 0.0344(8) 0.0239(7) 0.0355(8) -0.0129(6) -0.0079(6) 0.0006(6)
C24 0.0660(12) 0.0200(7) 0.0523(11) -0.0021(7) -0.0253(9) -0.0028(7)
C25 0.0309(8) 0.0314(8) 0.0401(9) -0.0104(7) -0.0032(6) -0.0073(6)
C26 0.0243(6) 0.0126(5) 0.0171(6) -0.0022(5) -0.0010(5) -0.0004(5)
C27 0.0221(6) 0.0184(6) 0.0171(6) -0.0067(5) 0.0012(5) -0.0027(5)
C28 0.0217(6) 0.0196(6) 0.0196(6) -0.0071(5) 0.0015(5) -0.0020(5)
C29 0.0222(7) 0.0248(7) 0.0312(7) -0.0096(6) -0.0030(5) -0.0002(5)
C30 0.0237(7) 0.0310(7) 0.0357(8) -0.0123(6) -0.0027(6) -0.0074(6)
C31 0.0301(7) 0.0216(6) 0.0299(7) -0.0093(6) 0.0006(6) -0.0086(5)
C32 0.0278(7) 0.0182(6) 0.0178(6) -0.0063(5) 0.0017(5) -0.0039(5)
C33 0.0183(6) 0.0187(6) 0.0233(6) -0.0073(5) -0.0040(5) 0.0009(5)
C34 0.0227(6) 0.0232(6) 0.0269(7) -0.0104(5) -0.0021(5) 0.0016(5)
C35 0.0309(7) 0.0236(7) 0.0359(8) -0.0162(6) -0.0050(6) 0.0023(6)
C36 0.0321(8) 0.0190(6) 0.0376(8) -0.0076(6) -0.0100(6) -0.0016(5)
C37 0.0305(7) 0.0232(7) 0.0260(7) -0.0031(5) -0.0025(6) -0.0050(5)
C38 0.0232(7) 0.0219(6) 0.0242(7) -0.0068(5) -0.0030(5) -0.0011(5)
C39 0.0392(9) 0.0326(8) 0.0315(8) -0.0150(6) 0.0081(6) -0.0018(6)
C40 0.0611(12) 0.0209(8) 0.0551(11) -0.0101(7) -0.0054(9) -0.0067(7)
C41 0.0377(8) 0.0302(7) 0.0247(7) -0.0093(6) 0.0046(6) -0.0022(6)
C42 0.0293(7) 0.0152(6) 0.0213(6) -0.0046(5) -0.0028(5) -0.0060(5)
C43 0.0281(7) 0.0166(6) 0.0248(7) -0.0060(5) -0.0032(5) -0.0041(5)
C44 0.0306(8) 0.0210(7) 0.0365(8) -0.0074(6) -0.0022(6) -0.0005(6)
C45 0.0345(8) 0.0211(7) 0.0427(9) -0.0006(6) -0.0141(7) -0.0036(6)
C46 0.0501(10) 0.0240(7) 0.0271(7) 0.0010(6) -0.0160(7) -0.0099(6)
C47 0.0462(9) 0.0183(6) 0.0213(7) -0.0032(5) -0.0030(6) -0.0100(6)
C48 0.0361(8) 0.0273(7) 0.0245(7) -0.0115(6) -0.0025(6) -0.0004(6)
C49 0.0465(11) 0.0415(10) 0.0686(14) -0.0005(9) -0.0247(10) 0.0084(8)
C50 0.0796(14) 0.0315(8) 0.0212(7) -0.0089(6) 0.0028(8) -0.0083(8)
C51 0.0484(10) 0.0384(9) 0.0466(10) -0.0241(8) -0.0156(8) 0.0152(7)
C52 0.0521(10) 0.0376(9) 0.0439(9) -0.0264(8) -0.0118(8) 0.0095(7)
C53 0.0358(8) 0.0343(8) 0.0376(8) -0.0174(7) -0.0083(7) -0.0014(6)

_geom_special_details            
;
 All esds (except the esd in the dihedral angle between two l.s. planes)
 are estimated using the full covariance matrix.  The cell esds are taken
 into account individually in the estimation of esds in distances, angles
 and torsion angles; correlations between esds in cell parameters are only
 used when they are defined by crystal symmetry.  An approximate (isotropic)
 treatment of cell esds is used for estimating esds involving l.s. planes.
;
loop_
_geom_bond_atom_site_label_1
_geom_bond_atom_site_label_2
_geom_bond_distance
_geom_bond_site_symmetry_2
_geom_bond_publ_flag
Fe1 O1 2.1679(10) . ?
Fe1 O2 2.0351(10) . ?
Fe1 O3 1.9358(10) . ?
Fe1 O4 1.9704(10) 2_666 ?
Fe1 C1 2.4334(13) . ?
O1 C1 1.2478(17) . ?
O2 C1 1.2687(17) . ?
O3 C26 1.2620(16) . ?
O4 C26 1.2531(16) . ?
C1 C2 1.4974(17) . ?
C2 C3 1.4039(18) . ?
C2 C7 1.3994(18) . ?
C3 C4 1.3912(19) . ?
C3 C8 1.4960(17) . ?
C4 H4 0.9500 . ?
C4 C5 1.384(2) . ?
C5 H5 0.9500 . ?
C5 C6 1.389(2) . ?
C6 H6 0.9500 . ?
C6 C7 1.3970(19) . ?
C7 C17 1.5003(18) . ?
C8 C9 1.400(2) . ?
C8 C13 1.400(2) . ?
C9 C10 1.396(2) . ?
C9 C14 1.503(2) . ?
C10 H10 0.9500 . ?
C10 C11 1.382(2) . ?
C11 C12 1.390(2) . ?
C11 C15 1.5141(19) . ?
C12 H12 0.9500 . ?
C12 C13 1.3958(19) . ?
C13 C16 1.509(2) . ?
C14 H14A 0.9800 . ?
C14 H14B 0.9800 . ?
C14 H14C 0.9800 . ?
C15 H15A 0.9800 . ?
C15 H15B 0.9800 . ?
C15 H15C 0.9800 . ?
C16 H16A 0.9800 . ?
C16 H16B 0.9800 . ?
C16 H16C 0.9800 . ?
C17 C18 1.399(2) . ?
C17 C22 1.398(2) . ?
C18 C19 1.3966(19) . ?
C18 C23 1.505(2) . ?
C19 H19 0.9500 . ?
C19 C20 1.390(2) . ?
C20 C21 1.384(2) . ?
C20 C24 1.511(2) . ?
C21 H21 0.9500 . ?
C21 C22 1.396(2) . ?
C22 C25 1.512(2) . ?
C23 H23A 0.9800 . ?
C23 H23B 0.9800 . ?
C23 H23C 0.9800 . ?
C24 H24A 0.9800 . ?
C24 H24B 0.9800 . ?
C24 H24C 0.9800 . ?
C25 H25A 0.9800 . ?
C25 H25B 0.9800 . ?
C25 H25C 0.9800 . ?
C26 C27 1.5057(18) . ?
C27 C28 1.4025(18) . ?
C27 C32 1.4075(18) . ?
C28 C29 1.393(2) . ?
C28 C33 1.4987(18) . ?
C29 H29 0.9500 . ?
C29 C30 1.390(2) . ?
C30 H30 0.9500 . ?
C30 C31 1.387(2) . ?
C31 H31 0.9500 . ?
C31 C32 1.389(2) . ?
C32 C42 1.4957(19) . ?
C33 C34 1.4015(19) . ?
C33 C38 1.3967(19) . ?
C34 C35 1.395(2) . ?
C34 C39 1.505(2) . ?
C35 H35 0.9500 . ?
C35 C36 1.391(2) . ?
C36 C37 1.385(2) . ?
C36 C40 1.514(2) . ?
C37 H37 0.9500 . ?
C37 C38 1.4013(19) . ?
C38 C41 1.509(2) . ?
C39 H39A 0.9800 . ?
C39 H39B 0.9800 . ?
C39 H39C 0.9800 . ?
C40 H40A 0.9800 . ?
C40 H40B 0.9800 . ?
C40 H40C 0.9800 . ?
C41 H41A 0.9800 . ?
C41 H41B 0.9800 . ?
C41 H41C 0.9800 . ?
C42 C43 1.402(2) . ?
C42 C47 1.403(2) . ?
C43 C44 1.393(2) . ?
C43 C48 1.505(2) . ?
C44 H44 0.9500 . ?
C44 C45 1.392(2) . ?
C45 C46 1.382(3) . ?
C45 C49 1.509(2) . ?
C46 H46 0.9500 . ?
C46 C47 1.397(2) . ?
C47 C50 1.503(2) . ?
C48 H48A 0.9800 . ?
C48 H48B 0.9800 . ?
C48 H48C 0.9800 . ?
C49 H49A 0.9800 . ?
C49 H49B 0.9800 . ?
C49 H49C 0.9800 . ?
C50 H50A 0.9800 . ?
C50 H50B 0.9800 . ?
C50 H50C 0.9800 . ?
C51 H51A 0.9900 . ?
C51 H51B 0.9900 . ?
C51 C52 1.533(2) . ?
C51 C53 1.520(2) 2_575 ?
C52 H52A 0.9900 . ?
C52 H52B 0.9900 . ?
C52 C53 1.512(2) . ?
C53 H53A 0.9900 . ?
C53 H53B 0.9900 . ?

loop_
_geom_angle_atom_site_label_1
_geom_angle_atom_site_label_2
_geom_angle_atom_site_label_3
_geom_angle
_geom_angle_site_symmetry_1
_geom_angle_site_symmetry_3
_geom_angle_publ_flag
O1 Fe1 C1 30.78(4) . . ?
O2 Fe1 O1 62.12(4) . . ?
O2 Fe1 C1 31.41(4) . . ?
O3 Fe1 O1 97.63(4) . . ?
O3 Fe1 O2 146.57(5) . . ?
O3 Fe1 O4 110.47(4) . 2_666 ?
O3 Fe1 C1 124.99(4) . . ?
O4 Fe1 O1 134.13(4) 2_666 . ?
O4 Fe1 O2 102.26(4) 2_666 . ?
O4 Fe1 C1 120.89(4) 2_666 . ?
C1 O1 Fe1 86.45(8) . . ?
C1 O2 Fe1 91.88(8) . . ?
C26 O3 Fe1 142.30(9) . . ?
C26 O4 Fe1 144.80(9) . 2_666 ?
O1 C1 Fe1 62.77(7) . . ?
O1 C1 O2 119.28(12) . . ?
O1 C1 C2 122.66(12) . . ?
O2 C1 Fe1 56.71(7) . . ?
O2 C1 C2 118.01(12) . . ?
C2 C1 Fe1 171.38(9) . . ?
C3 C2 C1 118.31(11) . . ?
C7 C2 C1 120.65(11) . . ?
C7 C2 C3 120.99(12) . . ?
C2 C3 C8 121.79(11) . . ?
C4 C3 C2 118.84(12) . . ?
C4 C3 C8 119.35(12) . . ?
C3 C4 H4 119.5 . . ?
C5 C4 C3 120.96(13) . . ?
C5 C4 H4 119.5 . . ?
C4 C5 H5 120.2 . . ?
C4 C5 C6 119.58(13) . . ?
C6 C5 H5 120.2 . . ?
C5 C6 H6 119.4 . . ?
C5 C6 C7 121.20(13) . . ?
C7 C6 H6 119.4 . . ?
C2 C7 C17 122.51(12) . . ?
C6 C7 C2 118.34(12) . . ?
C6 C7 C17 119.04(12) . . ?
C9 C8 C3 119.18(12) . . ?
C9 C8 C13 120.32(12) . . ?
C13 C8 C3 120.47(12) . . ?
C8 C9 C14 120.65(12) . . ?
C10 C9 C8 118.91(13) . . ?
C10 C9 C14 120.42(13) . . ?
C9 C10 H10 119.0 . . ?
C11 C10 C9 121.93(14) . . ?
C11 C10 H10 119.0 . . ?
C10 C11 C12 118.19(13) . . ?
C10 C11 C15 120.51(14) . . ?
C12 C11 C15 121.28(14) . . ?
C11 C12 H12 119.0 . . ?
C11 C12 C13 121.94(14) . . ?
C13 C12 H12 119.0 . . ?
C8 C13 C16 120.33(12) . . ?
C12 C13 C8 118.69(13) . . ?
C12 C13 C16 120.98(13) . . ?
C9 C14 H14A 109.5 . . ?
C9 C14 H14B 109.5 . . ?
C9 C14 H14C 109.5 . . ?
H14A C14 H14B 109.5 . . ?
H14A C14 H14C 109.5 . . ?
H14B C14 H14C 109.5 . . ?
C11 C15 H15A 109.5 . . ?
C11 C15 H15B 109.5 . . ?
C11 C15 H15C 109.5 . . ?
H15A C15 H15B 109.5 . . ?
H15A C15 H15C 109.5 . . ?
H15B C15 H15C 109.5 . . ?
C13 C16 H16A 109.5 . . ?
C13 C16 H16B 109.5 . . ?
C13 C16 H16C 109.5 . . ?
H16A C16 H16B 109.5 . . ?
H16A C16 H16C 109.5 . . ?
H16B C16 H16C 109.5 . . ?
C18 C17 C7 120.98(13) . . ?
C22 C17 C7 118.78(12) . . ?
C22 C17 C18 120.12(12) . . ?
C17 C18 C23 120.73(12) . . ?
C19 C18 C17 119.10(13) . . ?
C19 C18 C23 120.16(13) . . ?
C18 C19 H19 119.3 . . ?
C20 C19 C18 121.50(14) . . ?
C20 C19 H19 119.3 . . ?
C19 C20 C24 120.70(15) . . ?
C21 C20 C19 118.48(13) . . ?
C21 C20 C24 120.81(15) . . ?
C20 C21 H21 119.2 . . ?
C20 C21 C22 121.64(14) . . ?
C22 C21 H21 119.2 . . ?
C17 C22 C25 120.90(13) . . ?
C21 C22 C17 119.14(13) . . ?
C21 C22 C25 119.96(14) . . ?
C18 C23 H23A 109.5 . . ?
C18 C23 H23B 109.5 . . ?
C18 C23 H23C 109.5 . . ?
H23A C23 H23B 109.5 . . ?
H23A C23 H23C 109.5 . . ?
H23B C23 H23C 109.5 . . ?
C20 C24 H24A 109.5 . . ?
C20 C24 H24B 109.5 . . ?
C20 C24 H24C 109.5 . . ?
H24A C24 H24B 109.5 . . ?
H24A C24 H24C 109.5 . . ?
H24B C24 H24C 109.5 . . ?
C22 C25 H25A 109.5 . . ?
C22 C25 H25B 109.5 . . ?
C22 C25 H25C 109.5 . . ?
H25A C25 H25B 109.5 . . ?
H25A C25 H25C 109.5 . . ?
H25B C25 H25C 109.5 . . ?
O3 C26 C27 117.03(11) . . ?
O4 C26 O3 124.44(13) . . ?
O4 C26 C27 118.52(12) . . ?
C28 C27 C26 121.95(11) . . ?
C28 C27 C32 120.39(12) . . ?
C32 C27 C26 117.58(11) . . ?
C27 C28 C33 123.03(12) . . ?
C29 C28 C27 118.69(12) . . ?
C29 C28 C33 118.15(12) . . ?
C28 C29 H29 119.3 . . ?
C30 C29 C28 121.32(13) . . ?
C30 C29 H29 119.3 . . ?
C29 C30 H30 120.3 . . ?
C31 C30 C29 119.44(13) . . ?
C31 C30 H30 120.3 . . ?
C30 C31 H31 119.6 . . ?
C30 C31 C32 120.88(13) . . ?
C32 C31 H31 119.6 . . ?
C27 C32 C42 119.86(12) . . ?
C31 C32 C27 119.28(13) . . ?
C31 C32 C42 120.83(12) . . ?
C34 C33 C28 120.28(12) . . ?
C38 C33 C28 119.08(12) . . ?
C38 C33 C34 120.47(12) . . ?
C33 C34 C39 120.53(12) . . ?
C35 C34 C33 118.76(13) . . ?
C35 C34 C39 120.70(13) . . ?
C34 C35 H35 119.1 . . ?
C36 C35 C34 121.85(13) . . ?
C36 C35 H35 119.1 . . ?
C35 C36 C40 120.97(15) . . ?
C37 C36 C35 118.33(13) . . ?
C37 C36 C40 120.69(15) . . ?
C36 C37 H37 119.2 . . ?
C36 C37 C38 121.67(13) . . ?
C38 C37 H37 119.2 . . ?
C33 C38 C37 118.88(13) . . ?
C33 C38 C41 120.61(12) . . ?
C37 C38 C41 120.50(13) . . ?
C34 C39 H39A 109.5 . . ?
C34 C39 H39B 109.5 . . ?
C34 C39 H39C 109.5 . . ?
H39A C39 H39B 109.5 . . ?
H39A C39 H39C 109.5 . . ?
H39B C39 H39C 109.5 . . ?
C36 C40 H40A 109.5 . . ?
C36 C40 H40B 109.5 . . ?
C36 C40 H40C 109.5 . . ?
H40A C40 H40B 109.5 . . ?
H40A C40 H40C 109.5 . . ?
H40B C40 H40C 109.5 . . ?
C38 C41 H41A 109.5 . . ?
C38 C41 H41B 109.5 . . ?
C38 C41 H41C 109.5 . . ?
H41A C41 H41B 109.5 . . ?
H41A C41 H41C 109.5 . . ?
H41B C41 H41C 109.5 . . ?
C43 C42 C32 119.69(12) . . ?
C43 C42 C47 120.50(13) . . ?
C47 C42 C32 119.73(13) . . ?
C42 C43 C48 120.64(12) . . ?
C44 C43 C42 118.92(13) . . ?
C44 C43 C48 120.43(13) . . ?
C43 C44 H44 119.2 . . ?
C45 C44 C43 121.55(15) . . ?
C45 C44 H44 119.2 . . ?
C44 C45 C49 120.63(18) . . ?
C46 C45 C44 118.47(14) . . ?
C46 C45 C49 120.91(17) . . ?
C45 C46 H46 119.0 . . ?
C45 C46 C47 122.08(14) . . ?
C47 C46 H46 119.0 . . ?
C42 C47 C50 121.44(14) . . ?
C46 C47 C42 118.45(14) . . ?
C46 C47 C50 120.07(14) . . ?
C43 C48 H48A 109.5 . . ?
C43 C48 H48B 109.5 . . ?
C43 C48 H48C 109.5 . . ?
H48A C48 H48B 109.5 . . ?
H48A C48 H48C 109.5 . . ?
H48B C48 H48C 109.5 . . ?
C45 C49 H49A 109.5 . . ?
C45 C49 H49B 109.5 . . ?
C45 C49 H49C 109.5 . . ?
H49A C49 H49B 109.5 . . ?
H49A C49 H49C 109.5 . . ?
H49B C49 H49C 109.5 . . ?
C47 C50 H50A 109.5 . . ?
C47 C50 H50B 109.5 . . ?
C47 C50 H50C 109.5 . . ?
H50A C50 H50B 109.5 . . ?
H50A C50 H50C 109.5 . . ?
H50B C50 H50C 109.5 . . ?
H51A C51 H51B 107.9 . . ?
C52 C51 H51A 109.2 . . ?
C52 C51 H51B 109.2 . . ?
C53 C51 H51A 109.2 2_575 . ?
C53 C51 H51B 109.2 2_575 . ?
C53 C51 C52 112.18(15) 2_575 . ?
C51 C52 H52A 109.4 . . ?
C51 C52 H52B 109.4 . . ?
H52A C52 H52B 108.0 . . ?
C53 C52 C51 111.32(14) . . ?
C53 C52 H52A 109.4 . . ?
C53 C52 H52B 109.4 . . ?
C51 C53 H53A 109.5 2_575 . ?
C51 C53 H53B 109.5 2_575 . ?
C52 C53 C51 110.69(15) . 2_575 ?
C52 C53 H53A 109.5 . . ?
C52 C53 H53B 109.5 . . ?
H53A C53 H53B 108.1 . . ?

loop_
_geom_torsion_atom_site_label_1
_geom_torsion_atom_site_label_2
_geom_torsion_atom_site_label_3
_geom_torsion_atom_site_label_4
_geom_torsion
_geom_torsion_site_symmetry_1
_geom_torsion_site_symmetry_2
_geom_torsion_site_symmetry_3
_geom_torsion_site_symmetry_4
_geom_torsion_publ_flag
Fe1 O1 C1 O2 4.96(12) . . . . ?
Fe1 O1 C1 C2 -172.26(11) . . . . ?
Fe1 O2 C1 O1 -5.27(13) . . . . ?
Fe1 O2 C1 C2 172.08(10) . . . . ?
Fe1 O3 C26 O4 -61.3(2) . . . . ?
Fe1 O3 C26 C27 117.43(14) . . . . ?
Fe1 O4 C26 O3 56.7(2) 2_666 . . . ?
Fe1 O4 C26 C27 -121.97(15) 2_666 . . . ?
O1 C1 C2 C3 81.72(17) . . . . ?
O1 C1 C2 C7 -100.92(16) . . . . ?
O2 C1 C2 C3 -95.53(15) . . . . ?
O2 C1 C2 C7 81.83(17) . . . . ?
O3 C26 C27 C28 60.07(16) . . . . ?
O3 C26 C27 C32 -116.58(13) . . . . ?
O4 C26 C27 C28 -121.14(13) . . . . ?
O4 C26 C27 C32 62.21(16) . . . . ?
C1 C2 C3 C4 174.66(13) . . . . ?
C1 C2 C3 C8 -6.88(19) . . . . ?
C1 C2 C7 C6 -174.47(13) . . . . ?
C1 C2 C7 C17 9.5(2) . . . . ?
C2 C3 C4 C5 0.4(2) . . . . ?
C2 C3 C8 C9 -89.35(16) . . . . ?
C2 C3 C8 C13 92.30(16) . . . . ?
C2 C7 C17 C18 -94.22(17) . . . . ?
C2 C7 C17 C22 89.65(17) . . . . ?
C3 C2 C7 C6 2.8(2) . . . . ?
C3 C2 C7 C17 -173.21(13) . . . . ?
C3 C4 C5 C6 1.7(2) . . . . ?
C3 C8 C9 C10 -177.67(12) . . . . ?
C3 C8 C9 C14 4.10(19) . . . . ?
C3 C8 C13 C12 177.26(12) . . . . ?
C3 C8 C13 C16 -3.77(19) . . . . ?
C4 C3 C8 C9 89.10(16) . . . . ?
C4 C3 C8 C13 -89.25(16) . . . . ?
C4 C5 C6 C7 -1.6(2) . . . . ?
C5 C6 C7 C2 -0.7(2) . . . . ?
C5 C6 C7 C17 175.49(14) . . . . ?
C6 C7 C17 C18 89.78(17) . . . . ?
C6 C7 C17 C22 -86.34(17) . . . . ?
C7 C2 C3 C4 -2.7(2) . . . . ?
C7 C2 C3 C8 175.77(13) . . . . ?
C7 C17 C18 C19 -176.28(12) . . . . ?
C7 C17 C18 C23 2.64(19) . . . . ?
C7 C17 C22 C21 175.29(12) . . . . ?
C7 C17 C22 C25 -4.75(19) . . . . ?
C8 C3 C4 C5 -178.11(14) . . . . ?
C8 C9 C10 C11 -0.4(2) . . . . ?
C9 C8 C13 C12 -1.07(19) . . . . ?
C9 C8 C13 C16 177.90(12) . . . . ?
C9 C10 C11 C12 0.6(2) . . . . ?
C9 C10 C11 C15 -177.88(13) . . . . ?
C10 C11 C12 C13 -1.0(2) . . . . ?
C11 C12 C13 C8 1.3(2) . . . . ?
C11 C12 C13 C16 -177.71(13) . . . . ?
C13 C8 C9 C10 0.68(19) . . . . ?
C13 C8 C9 C14 -177.55(13) . . . . ?
C14 C9 C10 C11 177.78(13) . . . . ?
C15 C11 C12 C13 177.46(13) . . . . ?
C17 C18 C19 C20 1.0(2) . . . . ?
C18 C17 C22 C21 -0.9(2) . . . . ?
C18 C17 C22 C25 179.09(13) . . . . ?
C18 C19 C20 C21 -0.7(2) . . . . ?
C18 C19 C20 C24 178.80(15) . . . . ?
C19 C20 C21 C22 -0.4(2) . . . . ?
C20 C21 C22 C17 1.2(2) . . . . ?
C20 C21 C22 C25 -178.77(14) . . . . ?
C22 C17 C18 C19 -0.2(2) . . . . ?
C22 C17 C18 C23 178.71(12) . . . . ?
C23 C18 C19 C20 -177.91(14) . . . . ?
C24 C20 C21 C22 -179.92(15) . . . . ?
C26 C27 C28 C29 -176.41(12) . . . . ?
C26 C27 C28 C33 7.84(19) . . . . ?
C26 C27 C32 C31 175.95(12) . . . . ?
C26 C27 C32 C42 -2.10(18) . . . . ?
C27 C28 C29 C30 0.8(2) . . . . ?
C27 C28 C33 C34 -105.35(15) . . . . ?
C27 C28 C33 C38 79.38(17) . . . . ?
C27 C32 C42 C43 -98.23(15) . . . . ?
C27 C32 C42 C47 78.57(17) . . . . ?
C28 C27 C32 C31 -0.75(19) . . . . ?
C28 C27 C32 C42 -178.80(12) . . . . ?
C28 C29 C30 C31 -1.1(2) . . . . ?
C28 C33 C34 C35 -173.48(13) . . . . ?
C28 C33 C34 C39 7.6(2) . . . . ?
C28 C33 C38 C37 174.40(12) . . . . ?
C28 C33 C38 C41 -4.3(2) . . . . ?
C29 C28 C33 C34 78.88(17) . . . . ?
C29 C28 C33 C38 -96.39(16) . . . . ?
C29 C30 C31 C32 0.4(2) . . . . ?
C30 C31 C32 C27 0.5(2) . . . . ?
C30 C31 C32 C42 178.50(13) . . . . ?
C31 C32 C42 C43 83.75(17) . . . . ?
C31 C32 C42 C47 -99.45(16) . . . . ?
C32 C27 C28 C29 0.14(19) . . . . ?
C32 C27 C28 C33 -175.60(12) . . . . ?
C32 C42 C43 C44 175.28(12) . . . . ?
C32 C42 C43 C48 -3.84(19) . . . . ?
C32 C42 C47 C46 -174.65(13) . . . . ?
C32 C42 C47 C50 7.7(2) . . . . ?
C33 C28 C29 C30 176.73(13) . . . . ?
C33 C34 C35 C36 -1.0(2) . . . . ?
C34 C33 C38 C37 -0.9(2) . . . . ?
C34 C33 C38 C41 -179.61(13) . . . . ?
C34 C35 C36 C37 -0.5(2) . . . . ?
C34 C35 C36 C40 179.28(15) . . . . ?
C35 C36 C37 C38 1.4(2) . . . . ?
C36 C37 C38 C33 -0.8(2) . . . . ?
C36 C37 C38 C41 177.99(14) . . . . ?
C38 C33 C34 C35 1.7(2) . . . . ?
C38 C33 C34 C39 -177.22(13) . . . . ?
C39 C34 C35 C36 177.92(14) . . . . ?
C40 C36 C37 C38 -178.38(15) . . . . ?
C42 C43 C44 C45 -0.2(2) . . . . ?
C43 C42 C47 C46 2.1(2) . . . . ?
C43 C42 C47 C50 -175.50(14) . . . . ?
C43 C44 C45 C46 1.1(2) . . . . ?
C43 C44 C45 C49 -178.65(15) . . . . ?
C44 C45 C46 C47 -0.5(2) . . . . ?
C45 C46 C47 C42 -1.1(2) . . . . ?
C45 C46 C47 C50 176.52(15) . . . . ?
C47 C42 C43 C44 -1.5(2) . . . . ?
C47 C42 C43 C48 179.39(13) . . . . ?
C48 C43 C44 C45 178.96(13) . . . . ?
C49 C45 C46 C47 179.31(16) . . . . ?
C51 C52 C53 C51 -54.5(2) . . . 2_575 ?
C53 C51 C52 C53 55.3(2) 2_575 . . . ?

_shelx_res_file                  
;
TITL fencls_a.res in P-1
    fencls.res
    created by SHELXL-2018/3 at 17:09:39 on 04-Aug-2023
REM Old TITL FENCLS in P-1
REM SHELXT solution in P-1: R1 0.112, Rweak 0.015, Alpha 0.052
REM <I/s> 0.000 for 0 systematic absences, Orientation as input
REM Formula found by SHELXT: C53 O4 Fe
CELL 1.54184 12.6674 13.2102 14.2164 67.027 83.24 84.686
ZERR 1 0.0003 0.0003 0.0003 0.002 0.002 0.002
LATT 1
SFAC C H Fe O
UNIT 106 112 2 8

L.S. 14
PLAN  7
SIZE 0.09 0.28 0.52
TEMP -153
CONF
BOND
list 4
fmap 2 53
MORE -1
BOND $H
ACTA
REM <olex2.extras>
REM <HklSrc "%.\\FENCLS.hkl">
REM </olex2.extras>

WGHT    0.050500    0.580900
FVAR       0.40060
FE1   3    0.419195    0.562131    0.616158    11.00000    0.02187    0.02827 =
         0.01820   -0.01214   -0.00157    0.00418
O1    4    0.264084    0.546036    0.701774    11.00000    0.02842    0.04929 =
         0.02647   -0.02228    0.00273   -0.00770
O2    4    0.403500    0.595118    0.745641    11.00000    0.02772    0.04808 =
         0.03013   -0.02551    0.00634   -0.01029
O3    4    0.370948    0.597799    0.482105    11.00000    0.03096    0.02677 =
         0.02157   -0.01012   -0.00530   -0.00146
O4    4    0.448574    0.531864    0.367507    11.00000    0.02132    0.02285 =
         0.02973   -0.00949    0.00103    0.00137
C1    1    0.307111    0.569077    0.764989    11.00000    0.02498    0.01167 =
         0.02059   -0.00666   -0.00152    0.00139
C2    1    0.251084    0.562562    0.865844    11.00000    0.02272    0.01771 =
         0.01978   -0.00830   -0.00090   -0.00100
C3    1    0.247425    0.459367    0.947440    11.00000    0.02312    0.01854 =
         0.02105   -0.00782   -0.00129   -0.00147
C4    1    0.203535    0.453566    1.043724    11.00000    0.03203    0.02207 =
         0.01946   -0.00466    0.00038   -0.00205
AFIX  43
H4    2    0.201068    0.384194    1.099558    11.00000   -1.20000
AFIX   0
C5    1    0.163401    0.547416    1.059362    11.00000    0.03812    0.03034 =
         0.01968   -0.01116    0.00441   -0.00017
AFIX  43
H5    2    0.135385    0.542709    1.125850    11.00000   -1.20000
AFIX   0
C6    1    0.164357    0.648488    0.977235    11.00000    0.03635    0.02294 =
         0.02589   -0.01354    0.00306    0.00222
AFIX  43
H6    2    0.135138    0.712469    0.987842    11.00000   -1.20000
AFIX   0
C7    1    0.207500    0.657785    0.879312    11.00000    0.02642    0.01775 =
         0.02134   -0.00836    0.00017   -0.00006
C8    1    0.286870    0.355686    0.932916    11.00000    0.02859    0.01515 =
         0.01612   -0.00317    0.00085   -0.00221
C9    1    0.216482    0.298075    0.905779    11.00000    0.02985    0.01924 =
         0.02063   -0.00489   -0.00037   -0.00353
C10   1    0.252692    0.199306    0.896024    11.00000    0.03799    0.01863 =
         0.02337   -0.00667   -0.00089   -0.00714
AFIX  43
H10   2    0.204885    0.159816    0.878094    11.00000   -1.20000
AFIX   0
C11   1    0.356053    0.157256    0.911680    11.00000    0.04068    0.01541 =
         0.02267   -0.00477    0.00257   -0.00177
C12   1    0.424516    0.215657    0.938814    11.00000    0.02929    0.02008 =
         0.02951   -0.00649   -0.00111    0.00295
AFIX  43
H12   2    0.495448    0.187034    0.950889    11.00000   -1.20000
AFIX   0
C13   1    0.392130    0.315138    0.948848    11.00000    0.02897    0.01858 =
         0.02166   -0.00486   -0.00130   -0.00135
C14   1    0.104675    0.343291    0.884450    11.00000    0.03193    0.02759 =
         0.04299   -0.01267   -0.00822   -0.00292
AFIX 137
H14A  2    0.067545    0.351929    0.945567    11.00000   -1.50000
H14B  2    0.067073    0.292410    0.866820    11.00000   -1.50000
H14C  2    0.106483    0.415026    0.827051    11.00000   -1.50000
AFIX   0
C15   1    0.393694    0.051866    0.896858    11.00000    0.05192    0.01954 =
         0.03757   -0.01172    0.00184    0.00112
AFIX 137
H15A  2    0.396289   -0.008971    0.963926    11.00000   -1.50000
H15B  2    0.464896    0.060376    0.860173    11.00000   -1.50000
H15C  2    0.344262    0.035977    0.856881    11.00000   -1.50000
AFIX   0
C16   1    0.469068    0.379200    0.974562    11.00000    0.03107    0.02624 =
         0.03528   -0.01240   -0.00810    0.00096
AFIX 137
H16A  2    0.444271    0.384684    1.040436    11.00000   -1.50000
H16B  2    0.473213    0.453233    0.920760    11.00000   -1.50000
H16C  2    0.539676    0.341280    0.979189    11.00000   -1.50000
AFIX   0
C17   1    0.199247    0.767297    0.791723    11.00000    0.02791    0.01587 =
         0.02152   -0.00995    0.00151    0.00192
C18   1    0.278498    0.842963    0.766611    11.00000    0.02972    0.01909 =
         0.02634   -0.01174   -0.00278    0.00143
C19   1    0.264688    0.946438    0.688402    11.00000    0.03666    0.01766 =
         0.03304   -0.00912   -0.00408   -0.00444
AFIX  43
H19   2    0.318908    0.997525    0.670466    11.00000   -1.20000
AFIX   0
C20   1    0.173407    0.976374    0.636208    11.00000    0.04205    0.01762 =
         0.03232   -0.00826   -0.00951    0.00120
C21   1    0.095722    0.900483    0.662571    11.00000    0.03190    0.02205 =
         0.03238   -0.01224   -0.01008    0.00397
AFIX  43
H21   2    0.032806    0.920259    0.627703    11.00000   -1.20000
AFIX   0
C22   1    0.107540    0.795611    0.739120    11.00000    0.02844    0.02028 =
         0.02658   -0.01178   -0.00034    0.00040
C23   1    0.376582    0.814549    0.824024    11.00000    0.03441    0.02387 =
         0.03547   -0.01292   -0.00792    0.00059
AFIX 137
H23A  2    0.357176    0.809907    0.894334    11.00000   -1.50000
H23B  2    0.427907    0.871722    0.789528    11.00000   -1.50000
H23C  2    0.408545    0.743511    0.825603    11.00000   -1.50000
AFIX   0
C24   1    0.158991    1.089559    0.553188    11.00000    0.06605    0.01999 =
         0.05233   -0.00211   -0.02529   -0.00276
AFIX 137
H24A  2    0.130174    1.141750    0.584446    11.00000   -1.50000
H24B  2    0.109540    1.087019    0.506166    11.00000   -1.50000
H24C  2    0.227914    1.113295    0.515127    11.00000   -1.50000
AFIX   0
C25   1    0.021762    0.714393    0.764084    11.00000    0.03090    0.03142 =
         0.04007   -0.01044   -0.00318   -0.00726
AFIX 137
H25A  2    0.051948    0.648486    0.752992    11.00000   -1.50000
H25B  2   -0.035810    0.748188    0.719509    11.00000   -1.50000
H25C  2   -0.006455    0.693857    0.835933    11.00000   -1.50000
AFIX   0
C26   1    0.368002    0.559308    0.414029    11.00000    0.02429    0.01262 =
         0.01713   -0.00222   -0.00105   -0.00036
C27   1    0.259705    0.543704    0.389509    11.00000    0.02206    0.01843 =
         0.01708   -0.00673    0.00123   -0.00274
C28   1    0.184828    0.631966    0.353016    11.00000    0.02167    0.01956 =
         0.01956   -0.00714    0.00150   -0.00203
C29   1    0.084114    0.610280    0.337511    11.00000    0.02217    0.02485 =
         0.03122   -0.00964   -0.00304   -0.00017
AFIX  43
H29   2    0.033108    0.669595    0.312007    11.00000   -1.20000
AFIX   0
C30   1    0.056784    0.503589    0.358617    11.00000    0.02374    0.03101 =
         0.03565   -0.01233   -0.00268   -0.00743
AFIX  43
H30   2   -0.012617    0.490048    0.348725    11.00000   -1.20000
AFIX   0
C31   1    0.131713    0.417045    0.394249    11.00000    0.03011    0.02165 =
         0.02988   -0.00931    0.00056   -0.00858
AFIX  43
H31   2    0.113333    0.344130    0.408266    11.00000   -1.20000
AFIX   0
C32   1    0.233226    0.435579    0.409701    11.00000    0.02777    0.01821 =
         0.01778   -0.00626    0.00166   -0.00386
C33   1    0.210239    0.749663    0.323093    11.00000    0.01825    0.01869 =
         0.02328   -0.00726   -0.00400    0.00094
C34   1    0.173046    0.805994    0.387027    11.00000    0.02265    0.02321 =
         0.02689   -0.01044   -0.00212    0.00158
C35   1    0.188704    0.918344    0.352151    11.00000    0.03088    0.02362 =
         0.03590   -0.01623   -0.00500    0.00234
AFIX  43
H35   2    0.162608    0.957136    0.394755    11.00000   -1.20000
AFIX   0
C36   1    0.241444    0.975191    0.256762    11.00000    0.03205    0.01903 =
         0.03758   -0.00764   -0.00999   -0.00162
C37   1    0.279791    0.917206    0.195979    11.00000    0.03048    0.02322 =
         0.02602   -0.00311   -0.00251   -0.00496
AFIX  43
H37   2    0.317410    0.954718    0.131328    11.00000   -1.20000
AFIX   0
C38   1    0.264505    0.804614    0.227429    11.00000    0.02317    0.02193 =
         0.02415   -0.00682   -0.00298   -0.00106
C39   1    0.118939    0.745794    0.492077    11.00000    0.03922    0.03264 =
         0.03149   -0.01501    0.00814   -0.00176
AFIX 137
H39A  2    0.053775    0.715288    0.485636    11.00000   -1.50000
H39B  2    0.100907    0.797012    0.526858    11.00000   -1.50000
H39C  2    0.166906    0.685887    0.532134    11.00000   -1.50000
AFIX   0
C40   1    0.256436    1.097433    0.219912    11.00000    0.06114    0.02091 =
         0.05508   -0.01010   -0.00543   -0.00669
AFIX  33
H40A  2    0.224492    1.124506    0.272464    11.00000   -1.50000
H40B  2    0.332631    1.110680    0.207046    11.00000   -1.50000
H40C  2    0.221893    1.136256    0.156369    11.00000   -1.50000
AFIX   0
C41   1    0.304042    0.744381    0.158119    11.00000    0.03770    0.03018 =
         0.02471   -0.00927    0.00462   -0.00221
AFIX 137
H41A  2    0.369137    0.700160    0.182346    11.00000   -1.50000
H41B  2    0.319262    0.797825    0.087975    11.00000   -1.50000
H41C  2    0.249405    0.696038    0.159021    11.00000   -1.50000
AFIX   0
C42   1    0.313090    0.341924    0.450543    11.00000    0.02926    0.01518 =
         0.02125   -0.00460   -0.00282   -0.00595
C43   1    0.373931    0.300493    0.383275    11.00000    0.02806    0.01662 =
         0.02482   -0.00599   -0.00317   -0.00412
C44   1    0.453398    0.218820    0.421286    11.00000    0.03057    0.02102 =
         0.03650   -0.00744   -0.00223   -0.00054
AFIX  43
H44   2    0.494721    0.190355    0.376027    11.00000   -1.20000
AFIX   0
C45   1    0.473667    0.177948    0.524031    11.00000    0.03449    0.02112 =
         0.04266   -0.00061   -0.01413   -0.00363
C46   1    0.411556    0.218889    0.589194    11.00000    0.05005    0.02400 =
         0.02705    0.00097   -0.01602   -0.00988
AFIX  43
H46   2    0.424555    0.191008    0.659524    11.00000   -1.20000
AFIX   0
C47   1    0.330286    0.299956    0.554908    11.00000    0.04622    0.01828 =
         0.02135   -0.00323   -0.00303   -0.00996
C48   1    0.354954    0.344549    0.271444    11.00000    0.03614    0.02725 =
         0.02448   -0.01150   -0.00245   -0.00043
AFIX 137
H48A  2    0.281644    0.332146    0.264628    11.00000   -1.50000
H48B  2    0.404519    0.306531    0.236259    11.00000   -1.50000
H48C  2    0.366345    0.423652    0.240640    11.00000   -1.50000
AFIX   0
C49   1    0.561773    0.091236    0.563022    11.00000    0.04654    0.04151 =
         0.06862   -0.00049   -0.02472    0.00840
AFIX 137
H49A  2    0.533045    0.018012    0.588247    11.00000   -1.50000
H49B  2    0.592018    0.101207    0.619000    11.00000   -1.50000
H49C  2    0.617460    0.098189    0.507134    11.00000   -1.50000
AFIX   0
C50   1    0.260894    0.337192    0.629838    11.00000    0.07955    0.03146 =
         0.02118   -0.00888    0.00276   -0.00830
AFIX 137
H50A  2    0.237152    0.414482    0.595348    11.00000   -1.50000
H50B  2    0.301470    0.329543    0.687043    11.00000   -1.50000
H50C  2    0.198804    0.291837    0.655993    11.00000   -1.50000
AFIX   0

C51   1    0.081283    0.911259    0.035122    11.00000    0.04843    0.03840 =
         0.04662   -0.02405   -0.01559    0.01520
AFIX  23
H51A  2    0.100427    0.831724    0.069045    11.00000   -1.20000
H51B  2    0.148024    0.951015    0.013802    11.00000   -1.20000
AFIX   0
C52   1    0.024179    0.930698   -0.060166    11.00000    0.05213    0.03764 =
         0.04386   -0.02640   -0.01181    0.00948
AFIX  23
H52A  2    0.073159    0.908979   -0.109466    11.00000   -1.20000
H52B  2   -0.037913    0.884014   -0.040130    11.00000   -1.20000
AFIX   0
C53   1   -0.012942    1.050132   -0.111289    11.00000    0.03581    0.03427 =
         0.03756   -0.01738   -0.00829   -0.00139
AFIX  23
H53A  2   -0.054617    1.059043   -0.168973    11.00000   -1.20000
H53B  2    0.049602    1.096013   -0.139406    11.00000   -1.20000
AFIX   0
HKLF 4


REM  fencls_a.res in P-1
REM wR2 = 0.0899, GooF = S = 1.088, Restrained GooF = 1.088 for all data
REM R1 = 0.0317 for 8225 Fo > 4sig(Fo) and 0.0327 for all 8472 data
REM 534 parameters refined using 0 restraints

END

WGHT      0.0505      0.5808

REM Highest difference peak  0.293,  deepest hole -0.351,  1-sigma level  0.040
Q1    1   0.1817  1.1383  0.2172  11.00000  0.05    0.29
Q2    1   0.2214  0.5842  0.3758  11.00000  0.05    0.27
Q3    1   0.2943  1.1199  0.1524  11.00000  0.05    0.27
Q4    1   0.3411  0.3377  0.9339  11.00000  0.05    0.25
Q5    1   0.2428  0.4887  0.4032  11.00000  0.05    0.25
Q6    1   0.2023  0.7143  0.8335  11.00000  0.05    0.24
Q7    1   0.3542  0.3383  0.4119  11.00000  0.05    0.24
;
_shelx_res_checksum              37265
_olex2_exptl_crystal_mounting_method 'in fomblin film on a micromount'
_olex2_submission_special_instructions 'No special instructions were received'
_oxdiff_exptl_absorpt_empirical_details 
;
Empirical correction (ABSPACK) includes:
- Absorption correction using spherical harmonics
- Frame scaling
;
_oxdiff_exptl_absorpt_empirical_full_max 1.405
_oxdiff_exptl_absorpt_empirical_full_min 0.837
####################################################################### 
# 
# This file contains crystal structure data downloaded from the 
# Cambridge Structural Database (CSD) hosted by the Cambridge 
# Crystallographic Data Centre (CCDC).
# 
# Full information about CCDC data access policies and citation 
# guidelines are available at http://www.ccdc.cam.ac.uk/access/V1 
# 
# Audit and citation data items may have been added by the CCDC. 
# Please retain this information to preserve the provenance of 
# this file and to allow appropriate attribution of the data. 
# 
#######################################################################

data_2Mes_nosolv2
_database_code_depnum_ccdc_archive 'CCDC 2334292'
loop_
_audit_author_name
_audit_author_address
'Nathan Coles'
;University of Nottingham
United Kingdom
;
_audit_update_record             
;
2024-02-21 deposited with the CCDC.	2024-05-23 downloaded from the CCDC.
;
_nottingham_internal_coll_name   FENCLN
_nottingham_internal_coll_number 19411
_nottingham_internal_coll_client NTC/DLK
_nottingham_internal_coll_type   custom
_nottingham_internal_coll_frame_method '\w scans'
_nottingham_internal_coll_frame_time '16.00, 4.00'
_nottingham_internal_coll_frame_width 0.50
_nottingham_internal_coll_user   pczntc
_nottingham_internal_coll_date   01/04/2023
_nottingham_internal_coll_location NOTTS
_nottingham_internal_coll_instrument 'XtalLAB PRO, A00000876'
_nottingham_internal_NCS_number  ?
_nottingham_internal_process_date 06/04/2023
_nottingham_internal_process_user pczntc
_nottingham_internal_solution_date ?
_nottingham_internal_solution_user ?
_nottingham_internal_refinement_date ?
_nottingham_internal_refinement_user ?
_nottingham_internal_self_archive_date ?
_nottingham_internal_self_validation_date ?
_nottingham_internal_self_validation_user ?
_nottingham_internal_validation_date ?
_nottingham_internal_validation_user ?
_nottingham_internal_archive_date ?
_refine_special_details          ?
_audit_creation_date             2023-08-04
_audit_creation_method           
;
Olex2 1.5-alpha
(compiled 2023.03.06 svn.rbb2c1857 for OlexSys, GUI svn.r6748)
;
_shelx_SHELXL_version_number     2018/3
_chemical_name_common            ?
_chemical_name_systematic        ?
_chemical_formula_moiety         'C52 H50 O2'
_chemical_formula_sum            'C52 H50 O2'
_chemical_formula_weight         706.92
_chemical_absolute_configuration ?
_chemical_melting_point          ?
_chemical_oxdiff_formula         'C52 H50 O2'
_chemical_oxdiff_usercomment     
'FENCLN #19411 MM-899 NTC/DLK fomblin oil on micromount'
loop_
_atom_type_symbol
_atom_type_description
_atom_type_scat_dispersion_real
_atom_type_scat_dispersion_imag
_atom_type_scat_source
C C 0.0181 0.0091 'International Tables Vol C Tables 4.2.6.8 and 6.1.1.4'
H H 0.0000 0.0000 'International Tables Vol C Tables 4.2.6.8 and 6.1.1.4'
O O 0.0492 0.0322 'International Tables Vol C Tables 4.2.6.8 and 6.1.1.4'

_shelx_space_group_comment       
;
The symmetry employed for this shelxl refinement is uniquely defined
by the following loop, which should always be used as a source of
symmetry information in preference to the above space-group names.
They are only intended as comments.
;
_space_group_crystal_system      orthorhombic
_space_group_IT_number           33
_space_group_name_H-M_alt        'P n a 21'
_space_group_name_Hall           'P 2c -2n'
loop_
_space_group_symop_operation_xyz
'x, y, z'
'-x, -y, z+1/2'
'x+1/2, -y+1/2, z'
'-x+1/2, y+1/2, z+1/2'

_cell_length_a                   17.8916(6)
_cell_length_b                   16.8787(6)
_cell_length_c                   13.6585(5)
_cell_angle_alpha                90
_cell_angle_beta                 90
_cell_angle_gamma                90
_cell_volume                     4124.7(3)
_cell_formula_units_Z            4
_cell_measurement_reflns_used    35033
_cell_measurement_temperature    120(2)
_cell_measurement_theta_max      74.9580
_cell_measurement_theta_min      3.2170
_shelx_estimated_absorpt_T_max   ?
_shelx_estimated_absorpt_T_min   ?
_exptl_absorpt_coefficient_mu    0.515
_exptl_absorpt_correction_T_max  1.000
_exptl_absorpt_correction_T_min  0.842
_exptl_absorpt_correction_type   gaussian
_exptl_absorpt_process_details   
;
CrysAlisPro 1.171.40.67a (Rigaku Oxford Diffraction, 2019)
Numerical absorption correction based on gaussian integration over
			a multifaceted crystal model
Empirical absorption correction using spherical harmonics,
 implemented in SCALE3 ABSPACK scaling algorithm.
;
_exptl_absorpt_special_details   ?
_exptl_crystal_colour            orange
_exptl_crystal_colour_primary    orange
_exptl_crystal_density_diffrn    1.138
_exptl_crystal_density_meas      ?
_exptl_crystal_density_method    ?
_exptl_crystal_description       plate
_exptl_crystal_F_000             1512
loop_
_exptl_crystal_face_index_h
_exptl_crystal_face_index_k
_exptl_crystal_face_index_l
_exptl_crystal_face_perp_dist
-10 1 4 0.0433
10 -1 -4 0.0203
-3 2 -8 0.0427
3 -2 8 0.0427
-2 7 6 0.0262
2 -7 -6 0.0262
1 -4 8 0.0360

_exptl_crystal_size_max          0.126
_exptl_crystal_size_mid          0.109
_exptl_crystal_size_min          0.052
loop_
_exptl_oxdiff_crystal_face_indexfrac_h
_exptl_oxdiff_crystal_face_indexfrac_k
_exptl_oxdiff_crystal_face_indexfrac_l
_exptl_oxdiff_crystal_face_x
_exptl_oxdiff_crystal_face_y
_exptl_oxdiff_crystal_face_z
-10.1550 0.9970 4.1510 -0.9511 0.1026 -0.2914
10.1550 -0.9970 -4.1510 0.9511 -0.1026 0.2914
-3.2008 1.7937 -8.3668 0.4616 -0.0495 -0.8857
3.2008 -1.7937 8.3668 -0.4616 0.0495 0.8857
-1.7295 7.2520 6.4639 -0.5632 0.7794 0.2746
1.7295 -7.2520 -6.4639 0.5632 -0.7794 -0.2746
1.3609 -4.1723 8.1002 -0.5714 -0.1837 0.7999

_exptl_transmission_factor_max   ?
_exptl_transmission_factor_min   ?
_diffrn_reflns_av_R_equivalents  0.0613
_diffrn_reflns_av_unetI/netI     0.0411
_diffrn_reflns_Laue_measured_fraction_full 0.999
_diffrn_reflns_Laue_measured_fraction_max 0.999
_diffrn_reflns_limit_h_max       21
_diffrn_reflns_limit_h_min       -21
_diffrn_reflns_limit_k_max       20
_diffrn_reflns_limit_k_min       -20
_diffrn_reflns_limit_l_max       16
_diffrn_reflns_limit_l_min       -16
_diffrn_reflns_number            38007
_diffrn_reflns_point_group_measured_fraction_full 0.982
_diffrn_reflns_point_group_measured_fraction_max 0.982
_diffrn_reflns_theta_full        67.066
_diffrn_reflns_theta_max         67.066
_diffrn_reflns_theta_min         3.600
_diffrn_ambient_environment      N~2~
_diffrn_ambient_temperature      120(2)
_diffrn_crystal_treatment        'flash frozen in gaseous N2'
_diffrn_detector                 'Hybrid Pixel Array Detector'
_diffrn_detector_area_resol_mean 5.8140
_diffrn_detector_type            'PILATUS3 R 200K Hybrid Pixel Array Detector'
_diffrn_measured_fraction_theta_full 0.999
_diffrn_measured_fraction_theta_max 0.999
_diffrn_measurement_details      
;
List of Runs (angles in degrees, time in seconds):

  # Type    Start    End  Width  t~exp~   \w     \q     \k     \f   Frames
#--------------------------------------------------------------------------
  1  \w    -46.00 -19.00   0.50    4.00    --    0.00 -61.00 118.00   54
  2  \w     29.00  65.00   0.50    4.00    --    0.00  61.00-102.00   72
  3  \w     72.00 148.00   0.50   16.00    --   98.30  61.00-102.00  152
  4  \w     10.00 125.00   0.50   16.00    --   98.30 -61.00 118.00  230
  5  \w    -30.00  31.00   0.50    4.00    --    0.00 -82.00 -90.00  122
  6  \w    -88.00  22.00   0.50    4.00    --    0.00 -38.00-150.00  220
  7  \w      7.00  33.00   0.50    4.00    --    0.00 -82.00 150.00   52
  8  \w    -88.00 -39.00   0.50    4.00    --    0.00 -38.00 -60.00   98
  9  \w    -66.00 -39.00   0.50    4.00    --    0.00 -38.00 -30.00   54
 10  \w     18.00  45.00   0.50    4.00    --    0.00  19.00-180.00   54
 11  \w    -29.00  13.00   0.50    4.00    --    0.00  19.00-180.00   84
 12  \w    -23.00   4.00   0.50    4.00    --    0.00 -82.00 150.00   54
 13  \w    -32.00  31.00   0.50    4.00    --    0.00 -82.00  30.00  126
 14  \w    -61.00  23.00   0.50    4.00    --    0.00 -38.00  90.00  168
 15  \w    -31.00  22.00   0.50    4.00    --    0.00 -38.00 -60.00  106
 16  \w    -13.00  22.00   0.50    4.00    --    0.00 -38.00 -30.00   70
 17  \w    -26.00  33.00   0.50    4.00    --    0.00 -82.00 -60.00  118
 18  \w    -35.00  31.00   0.50    4.00    --    0.00 -77.00  60.00  132
 19  \w     72.00 134.00   0.50   16.00    --   98.30  59.00 112.21  124
 20  \w    153.00 187.00   0.50   16.00    --   98.30  67.00   4.92   68
 21  \w     72.00  98.00   0.50   16.00    --   98.30  60.00-124.60   52
 22  \w     70.00 149.00   0.50   16.00    --   98.30  67.00   4.92  158
 23  \w     72.00 165.00   0.50   16.00    --   98.30  61.00 -90.00  186
 24  \w     72.00 102.00   0.50   16.00    --   98.30  61.00 -30.00   60
 25  \w     45.00 131.00   0.50   16.00    --   98.30 -82.00 120.00  172
 26  \w    101.00 131.00   0.50   16.00    --   98.30  67.00  83.47   60
 27  \w     40.00 101.00   0.50   16.00    --   98.30 -82.00  90.00  122
 28  \w     72.00 188.00   0.50   16.00    --   98.30  61.00  30.00  232
 29  \w     70.00  96.00   0.50   16.00    --   98.30  67.00  83.47   52
 30  \w     76.00 108.00   0.50   16.00    --   98.30  45.00-120.00   64
 31  \w     72.00  98.00   0.50   16.00    --   98.30  61.00-113.63   52
 32  \w     73.00  98.00   0.50   16.00    --   98.30  61.00 120.00   50
 33  \w     69.00  95.00   0.50   16.00    --   98.30  70.00 157.93   52
 34  \w     10.00  36.00   0.50   16.00    --   98.30 -82.00-150.00   52
 35  \w    112.00 139.00   0.50   16.00    --   98.30  67.00  69.59   54
 36  \w    134.00 160.00   0.50   16.00    --   98.30  68.00 -56.61   52
 37  \w     72.00  98.00   0.50   16.00    --   98.30  60.00 103.66   52
 38  \w     70.00  96.00   0.50   16.00    --   98.30  68.00 -56.61   52
 39  \w     70.00  96.00   0.50   16.00    --   98.30  67.00  69.59   52
 40  \w    163.00 188.00   0.50   16.00    --   98.30  60.00  23.91   50
 41  \w     72.00  98.00   0.50   16.00    --   98.30  60.00  23.91   52
 42  \w     50.00 123.00   0.50   16.00    --   98.30 -82.00   0.00  146
 43  \w     69.00  95.00   0.50   16.00    --   98.30  72.00 -36.36   52
 44  \w    157.00 183.00   0.50   16.00    --   98.30  60.00 103.66   52
 45  \w     70.00  96.00   0.50   16.00    --   98.30  68.00-179.12   52
 46  \w    162.00 188.00   0.50   16.00    --   98.30  68.00-179.12   52
 47  \w     70.00 108.00   0.50   16.00    --   98.30  68.00 -49.90   76
 48  \w     69.00  95.00   0.50   16.00    --   98.30  70.00 -69.33   52
 49  \w     35.00 131.00   0.50   16.00    --   98.30 -82.00 -90.00  192
 50  \w     68.00  94.00   0.50   16.00    --   98.30  74.00-121.67   52
 51  \w    149.00 182.00   0.50   16.00    --   98.30  60.00 137.97   66
 52  \w     70.00  96.00   0.50   16.00    --   98.30  67.00  59.61   52
 53  \w     72.00  99.00   0.50   16.00    --   98.30  61.00-150.00   54
 54  \w     71.00 181.00   0.50   16.00    --   98.30  64.00 155.91  220
 55  \w     71.00  97.00   0.50   16.00    --   98.30  64.00 -76.99   52
 56  \w     71.00 187.00   0.50   16.00    --   98.30  64.00 -71.54  232
 57  \w     39.00 131.00   0.50   16.00    --   98.30 -82.00-150.00  184
 58  \w     74.00 180.00   0.50   16.00    --   98.30  53.00  -4.16  212
 59  \w     72.00  98.00   0.50   16.00    --   98.30  60.00  -0.88   52
 60  \w     72.00  99.00   0.50   16.00    --   98.30  59.00-156.56   54
 61  \w     69.00  94.00   0.50   16.00    --   98.30  74.00  27.98   50
 62  \w     73.00  99.00   0.50   16.00    --   98.30  57.00  46.52   52
 63  \w     72.00 117.00   0.50   16.00    --   98.30  61.00 150.00   90
 64  \w    122.00 148.00   0.50   16.00    --   98.30  61.00 150.00   52
 65  \w     72.00  98.00   0.50   16.00    --   98.30  62.00 141.52   52
 66  \w     73.00  99.00   0.50   16.00    --   98.30  56.00  64.84   52
 67  \w    138.00 188.00   0.50   16.00    --   98.30  59.00 112.21  100
 68  \w     72.00  98.00   0.50   16.00    --   98.30  60.00 137.97   52
 69  \w     72.00 187.00   0.50   16.00    --   98.30  61.00-180.00  230
 70  \w     75.00 188.00   0.50   16.00    --   98.30  36.00  86.97  226
 71  \w     13.00  39.00   0.50   16.00    --   98.30 -82.00 120.00   52
 72  \w     69.00  95.00   0.50   16.00    --   98.30  72.00-160.05   52
 73  \w    116.00 180.00   0.50   16.00    --   98.30  72.00-160.05  128
 74  \w     10.00 132.00   0.50   16.00    --   98.30 -82.00 -60.00  244
;
_diffrn_measurement_device       '\k-geometry diffractometer'
_diffrn_measurement_device_type  'XtalLAB PRO MM007, PILATUS3 R 200K'
_diffrn_measurement_method       '\w scans'
_diffrn_measurement_specimen_support 'MiTeGen micromount'
_diffrn_orient_matrix_type       
'CrysAlisPro convention (1999,Acta A55,543-557)'
_diffrn_orient_matrix_UB_11      0.0625351000
_diffrn_orient_matrix_UB_12      0.0065039000
_diffrn_orient_matrix_UB_13      -0.0776969000
_diffrn_orient_matrix_UB_21      0.0077450000
_diffrn_orient_matrix_UB_22      0.0895667000
_diffrn_orient_matrix_UB_23      0.0221568000
_diffrn_orient_matrix_UB_31      0.0592458000
_diffrn_orient_matrix_UB_32      -0.0186070000
_diffrn_orient_matrix_UB_33      0.0792064000
_diffrn_radiation_monochromator  mirror
_diffrn_radiation_probe          x-ray
_diffrn_radiation_type           'Cu K\a'
_diffrn_radiation_wavelength     1.54184
_diffrn_source                   'rotating anode'
_diffrn_source_type              'MicroMax 007 HF'
_reflns_Friedel_coverage         0.879
_reflns_Friedel_fraction_full    0.963
_reflns_Friedel_fraction_max     0.963
_reflns_number_gt                6353
_reflns_number_total             7223
_reflns_odcompleteness_completeness 99.85
_reflns_odcompleteness_iscentric 1
_reflns_odcompleteness_theta     66.97
_reflns_special_details          
;
 Reflections were merged by SHELXL according to the crystal
 class for the calculation of statistics and refinement.
 
 _reflns_Friedel_fraction is defined as the number of unique
 Friedel pairs measured divided by the number that would be
 possible theoretically, ignoring centric projections and
 systematic absences.
;
_reflns_threshold_expression     'I > 2\s(I)'
_computing_cell_refinement       'CrysAlisPro 1.171.40.67a (Rigaku OD, 2019)'
_computing_data_collection       'CrysAlisPro 1.171.40.67a (Rigaku OD, 2019)'
_computing_data_reduction        'CrysAlisPro 1.171.40.67a (Rigaku OD, 2019)'
_computing_molecular_graphics    'Olex2 1.5-alpha (Dolomanov et al., 2009)'
_computing_publication_material  'Olex2 1.5-alpha (Dolomanov et al., 2009)'
_computing_structure_refinement  'SHELXL 2018/3 (Sheldrick, 2015)'
_computing_structure_solution    'SHELXT 2018/2 (Sheldrick, 2018)'
_refine_diff_density_max         0.223
_refine_diff_density_min         -0.171
_refine_diff_density_rms         0.046
_refine_ls_abs_structure_details 
;
 Flack x determined using 2661 quotients [(I+)-(I-)]/[(I+)+(I-)]
 (Parsons, Flack and Wagner, Acta Cryst. B69 (2013) 249-259).
;
_refine_ls_abs_structure_Flack   0.0(2)
_refine_ls_extinction_coef       .
_refine_ls_extinction_method     none
_refine_ls_goodness_of_fit_ref   1.034
_refine_ls_hydrogen_treatment    constr
_refine_ls_matrix_type           full
_refine_ls_number_parameters     498
_refine_ls_number_reflns         7223
_refine_ls_number_restraints     1
_refine_ls_R_factor_all          0.0556
_refine_ls_R_factor_gt           0.0487
_refine_ls_restrained_S_all      1.033
_refine_ls_shift/su_max          0.000
_refine_ls_shift/su_mean         0.000
_refine_ls_structure_factor_coef Fsqd
_refine_ls_weighting_details     
'w=1/[\s^2^(Fo^2^)+(0.1000P)^2^] where P=(Fo^2^+2Fc^2^)/3'
_refine_ls_weighting_scheme      calc
_refine_ls_wR_factor_gt          0.1285
_refine_ls_wR_factor_ref         0.1348
_olex2_refinement_description    
;
1. Fixed Uiso
 At 1.2 times of:
  All C(H) groups
 At 1.5 times of:
  All C(H,H,H) groups
2.a Me refined with riding coordinates:
 C51(H51A,H51B,H51C)
2.b Aromatic/amide H refined with riding coordinates:
 C7(H7), C8(H8), C9(H9), C13(H13), C15(H15), C22(H22), C24(H24), C31(H31),
 C32(H32), C33(H33), C37(H37), C39(H39), C46(H46), C48(H48)
2.c Idealised Me refined as rotating group:
 C17(H17A,H17B,H17C), C18(H18A,H18B,H18C), C19(H19A,H19B,H19C), C26(H26A,H26B,
 H26C), C27(H27A,H27B,H27C), C28(H28A,H28B,H28C), C41(H41A,H41B,H41C), C42(H42A,
 H42B,H42C), C43(H43A,H43B,H43C), C50(H50A,H50B,H50C), C52(H52A,H52B,H52C)
;
_atom_sites_solution_hydrogens   geom
_atom_sites_solution_primary     dual
_atom_sites_solution_secondary   difmap
loop_
_atom_site_label
_atom_site_type_symbol
_atom_site_fract_x
_atom_site_fract_y
_atom_site_fract_z
_atom_site_U_iso_or_equiv
_atom_site_adp_type
_atom_site_occupancy
_atom_site_site_symmetry_order
_atom_site_calc_flag
_atom_site_refinement_flags_posn
_atom_site_refinement_flags_adp
_atom_site_refinement_flags_occupancy
_atom_site_disorder_assembly
_atom_site_disorder_group
O1 O 0.60462(12) 0.37742(13) 0.47634(17) 0.0473(5) Uani 1 1 d . . . . .
O2 O 0.85615(12) 0.37201(15) 0.52563(18) 0.0511(6) Uani 1 1 d . . . . .
C1 C 0.67205(16) 0.37446(17) 0.4889(2) 0.0375(6) Uani 1 1 d . . . . .
C2 C 0.72140(16) 0.36855(16) 0.5757(2) 0.0354(6) Uani 1 1 d . . . . .
C3 C 0.78890(16) 0.37175(17) 0.5127(2) 0.0387(6) Uani 1 1 d . . . . .
C4 C 0.73911(16) 0.37523(16) 0.4254(2) 0.0365(6) Uani 1 1 d . . . . .
C5 C 0.70779(16) 0.36223(16) 0.6807(2) 0.0353(6) Uani 1 1 d . . . . .
C6 C 0.74085(17) 0.41738(17) 0.7448(2) 0.0390(6) Uani 1 1 d . . . . .
C7 C 0.72577(19) 0.41174(19) 0.8447(2) 0.0450(7) Uani 1 1 d . . . . .
H7 H 0.748524 0.448069 0.888622 0.054 Uiso 1 1 calc R U . . .
C8 C 0.67809(19) 0.35393(19) 0.8809(2) 0.0472(7) Uani 1 1 d . . . . .
H8 H 0.667194 0.351866 0.948946 0.057 Uiso 1 1 calc R U . . .
C9 C 0.64618(18) 0.29888(18) 0.8173(2) 0.0422(7) Uani 1 1 d . . . . .
H9 H 0.614150 0.258980 0.842709 0.051 Uiso 1 1 calc R U . . .
C10 C 0.66048(15) 0.30139(16) 0.7171(2) 0.0370(6) Uani 1 1 d . . . . .
C11 C 0.78843(17) 0.48341(17) 0.7052(2) 0.0394(6) Uani 1 1 d . . . . .
C12 C 0.86690(18) 0.47972(19) 0.7130(2) 0.0447(7) Uani 1 1 d . . . . .
C13 C 0.90899(19) 0.5411(2) 0.6731(3) 0.0523(8) Uani 1 1 d . . . . .
H13 H 0.961924 0.539091 0.677866 0.063 Uiso 1 1 calc R U . . .
C14 C 0.8755(2) 0.6057(2) 0.6261(3) 0.0564(9) Uani 1 1 d . . . . .
C15 C 0.7981(2) 0.6085(2) 0.6218(3) 0.0527(8) Uani 1 1 d . . . . .
H15 H 0.775167 0.652843 0.591183 0.063 Uiso 1 1 calc R U . . .
C16 C 0.75243(19) 0.54918(18) 0.6605(2) 0.0447(7) Uani 1 1 d . . . . .
C17 C 0.90466(19) 0.4095(2) 0.7601(3) 0.0517(8) Uani 1 1 d . . . . .
H17A H 0.958944 0.417241 0.759065 0.078 Uiso 1 1 calc R U . . .
H17B H 0.891933 0.361268 0.723872 0.078 Uiso 1 1 calc R U . . .
H17C H 0.887649 0.404449 0.828032 0.078 Uiso 1 1 calc R U . . .
C18 C 0.9224(3) 0.6712(3) 0.5817(4) 0.0773(13) Uani 1 1 d . . . . .
H18A H 0.900796 0.687215 0.518756 0.116 Uiso 1 1 calc R U . . .
H18B H 0.973536 0.652117 0.571369 0.116 Uiso 1 1 calc R U . . .
H18C H 0.923242 0.716806 0.626118 0.116 Uiso 1 1 calc R U . . .
C19 C 0.6690(2) 0.55640(19) 0.6564(3) 0.0510(8) Uani 1 1 d . . . . .
H19A H 0.655330 0.610635 0.638080 0.076 Uiso 1 1 calc R U . . .
H19B H 0.647858 0.543982 0.720833 0.076 Uiso 1 1 calc R U . . .
H19C H 0.649157 0.519293 0.607720 0.076 Uiso 1 1 calc R U . . .
C20 C 0.63328(16) 0.23505(16) 0.6534(2) 0.0365(6) Uani 1 1 d . . . . .
C21 C 0.55732(16) 0.22873(17) 0.6284(2) 0.0390(6) Uani 1 1 d . . . . .
C22 C 0.53385(17) 0.16237(19) 0.5751(2) 0.0430(7) Uani 1 1 d . . . . .
H22 H 0.482958 0.158524 0.555886 0.052 Uiso 1 1 calc R U . . .
C23 C 0.58290(18) 0.10196(17) 0.5497(2) 0.0424(7) Uani 1 1 d . . . . .
C24 C 0.65755(19) 0.10905(18) 0.5767(2) 0.0422(7) Uani 1 1 d . . . . .
H24 H 0.691226 0.067566 0.560415 0.051 Uiso 1 1 calc R U . . .
C25 C 0.68453(17) 0.17491(17) 0.6267(2) 0.0387(6) Uani 1 1 d . . . . .
C26 C 0.50170(17) 0.29122(19) 0.6577(3) 0.0472(7) Uani 1 1 d . . . . .
H26A H 0.490699 0.286286 0.727742 0.071 Uiso 1 1 calc R U . . .
H26B H 0.455550 0.284268 0.620030 0.071 Uiso 1 1 calc R U . . .
H26C H 0.522605 0.343809 0.644505 0.071 Uiso 1 1 calc R U . . .
C27 C 0.5563(2) 0.0310(2) 0.4910(3) 0.0535(8) Uani 1 1 d . . . . .
H27A H 0.501880 0.026171 0.496890 0.080 Uiso 1 1 calc R U . . .
H27B H 0.580057 -0.017198 0.516099 0.080 Uiso 1 1 calc R U . . .
H27C H 0.569713 0.038193 0.421975 0.080 Uiso 1 1 calc R U . . .
C28 C 0.76679(17) 0.1806(2) 0.6532(3) 0.0453(7) Uani 1 1 d . . . . .
H28A H 0.792376 0.215033 0.606201 0.068 Uiso 1 1 calc R U . . .
H28B H 0.789224 0.127633 0.651432 0.068 Uiso 1 1 calc R U . . .
H28C H 0.771855 0.202740 0.719227 0.068 Uiso 1 1 calc R U . . .
C29 C 0.75198(16) 0.37664(16) 0.3205(2) 0.0365(6) Uani 1 1 d . . . . .
C30 C 0.79867(16) 0.31840(17) 0.2777(2) 0.0387(6) Uani 1 1 d . . . . .
C31 C 0.81027(18) 0.3212(2) 0.1764(2) 0.0466(7) Uani 1 1 d . . . . .
H31 H 0.842241 0.283458 0.146273 0.056 Uiso 1 1 calc R U . . .
C32 C 0.7757(2) 0.3784(2) 0.1197(3) 0.0496(8) Uani 1 1 d . . . . .
H32 H 0.783798 0.379204 0.050937 0.060 Uiso 1 1 calc R U . . .
C33 C 0.72945(18) 0.4342(2) 0.1618(3) 0.0466(7) Uani 1 1 d . . . . .
H33 H 0.705795 0.472615 0.121535 0.056 Uiso 1 1 calc R U . . .
C34 C 0.71684(16) 0.43528(19) 0.2627(2) 0.0411(7) Uani 1 1 d . . . . .
C35 C 0.83067(16) 0.25157(17) 0.3362(2) 0.0372(6) Uani 1 1 d . . . . .
C36 C 0.90775(16) 0.24883(18) 0.3560(2) 0.0407(7) Uani 1 1 d . . . . .
C37 C 0.93624(17) 0.18429(18) 0.4072(2) 0.0434(7) Uani 1 1 d . . . . .
H37 H 0.988155 0.182665 0.421626 0.052 Uiso 1 1 calc R U . . .
C38 C 0.89075(18) 0.12181(18) 0.4379(2) 0.0421(7) Uani 1 1 d . . . . .
C39 C 0.81459(17) 0.12594(17) 0.4172(2) 0.0415(7) Uani 1 1 d . . . . .
H39 H 0.783158 0.083690 0.437612 0.050 Uiso 1 1 calc R U . . .
C40 C 0.78269(16) 0.19010(18) 0.3674(2) 0.0383(6) Uani 1 1 d . . . . .
C41 C 0.95917(19) 0.3155(2) 0.3247(3) 0.0515(8) Uani 1 1 d . . . . .
H41A H 0.957616 0.320940 0.253290 0.077 Uiso 1 1 calc R U . . .
H41B H 1.010379 0.303513 0.345417 0.077 Uiso 1 1 calc R U . . .
H41C H 0.942778 0.365101 0.355135 0.077 Uiso 1 1 calc R U . . .
C42 C 0.92209(18) 0.05299(19) 0.4956(3) 0.0508(8) Uani 1 1 d . . . . .
H42A H 0.976478 0.051146 0.487434 0.076 Uiso 1 1 calc R U . . .
H42B H 0.900113 0.003448 0.471708 0.076 Uiso 1 1 calc R U . . .
H42C H 0.909992 0.059749 0.565089 0.076 Uiso 1 1 calc R U . . .
C43 C 0.69907(17) 0.19142(18) 0.3490(3) 0.0439(7) Uani 1 1 d . . . . .
H43A H 0.673871 0.217278 0.404122 0.066 Uiso 1 1 calc R U . . .
H43B H 0.680636 0.137005 0.342403 0.066 Uiso 1 1 calc R U . . .
H43C H 0.688682 0.220821 0.288655 0.066 Uiso 1 1 calc R U . . .
C44 C 0.67378(17) 0.50115(19) 0.3098(2) 0.0449(7) Uani 1 1 d . . . . .
C45 C 0.59506(18) 0.5051(2) 0.3026(3) 0.0536(8) Uani 1 1 d . . . . .
C46 C 0.5583(2) 0.5683(3) 0.3475(3) 0.0646(11) Uani 1 1 d . . . . .
H46 H 0.505417 0.571224 0.342611 0.078 Uiso 1 1 calc R U . . .
C47 C 0.5955(3) 0.6268(3) 0.3986(3) 0.0673(11) Uani 1 1 d . . . . .
C48 C 0.6732(2) 0.6228(2) 0.4027(3) 0.0595(10) Uani 1 1 d . . . . .
H48 H 0.699653 0.663395 0.436079 0.071 Uiso 1 1 calc R U . . .
C49 C 0.71371(19) 0.5611(2) 0.3594(2) 0.0484(8) Uani 1 1 d . . . . .
C50 C 0.5518(2) 0.4417(2) 0.2498(3) 0.0653(11) Uani 1 1 d . . . . .
H50A H 0.563364 0.443917 0.179753 0.098 Uiso 1 1 calc R U . . .
H50B H 0.498189 0.450354 0.259603 0.098 Uiso 1 1 calc R U . . .
H50C H 0.565801 0.389680 0.275804 0.098 Uiso 1 1 calc R U . . .
C51 C 0.5546(3) 0.6940(4) 0.4484(4) 0.101(2) Uani 1 1 d . . . . .
H51A H 0.590875 0.728995 0.480493 0.151 Uiso 1 1 calc R U . . .
H51B H 0.526323 0.724189 0.399605 0.151 Uiso 1 1 calc R U . . .
H51C H 0.520224 0.672502 0.497506 0.151 Uiso 1 1 calc R U . . .
C52 C 0.7979(2) 0.5617(2) 0.3631(3) 0.0508(8) Uani 1 1 d . . . . .
H52A H 0.815152 0.523412 0.412120 0.076 Uiso 1 1 calc R U . . .
H52B H 0.815441 0.614789 0.380863 0.076 Uiso 1 1 calc R U . . .
H52C H 0.817939 0.547199 0.298759 0.076 Uiso 1 1 calc R U . . .

loop_
_atom_site_aniso_label
_atom_site_aniso_U_11
_atom_site_aniso_U_22
_atom_site_aniso_U_33
_atom_site_aniso_U_23
_atom_site_aniso_U_13
_atom_site_aniso_U_12
O1 0.0324(11) 0.0657(13) 0.0437(13) 0.0039(10) -0.0018(9) -0.0029(9)
O2 0.0320(11) 0.0782(16) 0.0432(14) -0.0058(11) -0.0046(10) 0.0048(10)
C1 0.0327(15) 0.0439(14) 0.0359(16) -0.0002(12) -0.0021(13) -0.0009(11)
C2 0.0333(14) 0.0367(14) 0.0362(16) -0.0012(11) -0.0014(12) -0.0006(11)
C3 0.0310(15) 0.0445(15) 0.0405(16) -0.0011(12) -0.0019(13) 0.0013(11)
C4 0.0337(14) 0.0378(14) 0.0380(17) 0.0028(11) -0.0026(12) 0.0003(11)
C5 0.0327(14) 0.0382(14) 0.0350(15) 0.0010(11) -0.0013(12) 0.0046(11)
C6 0.0376(15) 0.0424(15) 0.0371(16) 0.0023(12) -0.0046(12) 0.0014(12)
C7 0.0521(18) 0.0466(16) 0.0363(16) -0.0056(13) -0.0030(13) -0.0001(13)
C8 0.0543(19) 0.0524(17) 0.0349(16) 0.0010(13) 0.0024(14) -0.0015(14)
C9 0.0458(16) 0.0457(15) 0.0352(16) 0.0002(12) 0.0010(13) -0.0025(12)
C10 0.0307(14) 0.0446(15) 0.0357(15) 0.0005(12) 0.0000(12) 0.0047(11)
C11 0.0417(15) 0.0421(15) 0.0346(15) -0.0032(12) -0.0038(13) -0.0046(12)
C12 0.0453(16) 0.0511(16) 0.0376(16) -0.0083(13) -0.0026(13) -0.0057(13)
C13 0.0460(18) 0.067(2) 0.0436(19) -0.0071(16) -0.0032(15) -0.0156(15)
C14 0.067(2) 0.061(2) 0.0412(18) -0.0001(16) -0.0037(17) -0.0223(17)
C15 0.068(2) 0.0480(17) 0.0421(18) 0.0019(14) -0.0093(17) -0.0094(16)
C16 0.0539(18) 0.0444(16) 0.0358(16) -0.0029(13) -0.0073(15) -0.0037(13)
C17 0.0425(17) 0.0613(19) 0.051(2) -0.0084(15) -0.0072(15) 0.0033(14)
C18 0.081(3) 0.090(3) 0.061(2) 0.017(2) -0.011(2) -0.040(2)
C19 0.057(2) 0.0469(17) 0.049(2) 0.0020(14) -0.0088(16) 0.0023(14)
C20 0.0362(14) 0.0402(14) 0.0332(15) 0.0023(12) 0.0015(12) -0.0012(11)
C21 0.0330(14) 0.0457(15) 0.0382(15) 0.0020(12) 0.0043(12) -0.0014(12)
C22 0.0339(15) 0.0522(17) 0.0430(17) -0.0021(14) 0.0008(13) -0.0083(12)
C23 0.0428(16) 0.0441(16) 0.0402(16) -0.0005(13) 0.0035(13) -0.0062(13)
C24 0.0424(16) 0.0435(15) 0.0407(17) -0.0006(13) 0.0034(14) 0.0035(13)
C25 0.0385(15) 0.0436(15) 0.0341(15) 0.0009(12) 0.0007(12) 0.0021(12)
C26 0.0356(15) 0.0547(17) 0.0512(19) -0.0041(15) 0.0029(14) 0.0020(13)
C27 0.0526(19) 0.0522(17) 0.056(2) -0.0109(16) -0.0001(17) -0.0077(14)
C28 0.0384(16) 0.0480(16) 0.0494(19) -0.0031(14) -0.0044(14) 0.0074(12)
C29 0.0307(14) 0.0437(15) 0.0350(16) 0.0018(12) -0.0021(12) -0.0061(11)
C30 0.0344(14) 0.0466(15) 0.0350(16) 0.0015(12) -0.0012(12) -0.0057(11)
C31 0.0488(17) 0.0567(18) 0.0343(16) -0.0030(13) 0.0018(14) -0.0045(14)
C32 0.053(2) 0.063(2) 0.0321(16) 0.0051(14) -0.0026(14) -0.0099(16)
C33 0.0475(17) 0.0538(17) 0.0386(17) 0.0083(14) -0.0056(14) -0.0032(14)
C34 0.0348(14) 0.0493(15) 0.0392(16) 0.0071(13) -0.0043(13) -0.0041(12)
C35 0.0341(14) 0.0430(14) 0.0345(15) -0.0030(11) 0.0026(12) -0.0005(11)
C36 0.0356(15) 0.0497(15) 0.0368(17) -0.0008(13) 0.0046(13) -0.0015(12)
C37 0.0325(14) 0.0510(17) 0.0467(17) -0.0018(14) 0.0027(13) 0.0014(12)
C38 0.0408(16) 0.0428(15) 0.0428(17) -0.0027(12) 0.0036(14) 0.0023(12)
C39 0.0373(16) 0.0421(15) 0.0452(18) -0.0038(13) 0.0062(14) -0.0037(11)
C40 0.0369(15) 0.0433(15) 0.0348(15) -0.0056(12) 0.0015(12) 0.0015(11)
C41 0.0397(16) 0.0604(19) 0.054(2) 0.0079(16) 0.0013(15) -0.0069(14)
C42 0.0406(16) 0.0470(16) 0.065(2) 0.0032(15) -0.0016(16) 0.0020(13)
C43 0.0382(16) 0.0431(15) 0.0503(19) -0.0025(13) -0.0019(14) -0.0039(12)
C44 0.0424(16) 0.0519(16) 0.0404(17) 0.0138(14) -0.0018(14) 0.0012(13)
C45 0.0414(17) 0.067(2) 0.053(2) 0.0235(17) -0.0021(16) 0.0074(15)
C46 0.050(2) 0.085(3) 0.059(2) 0.023(2) 0.0063(18) 0.0253(19)
C47 0.075(3) 0.079(3) 0.047(2) 0.0127(19) -0.002(2) 0.035(2)
C48 0.070(2) 0.063(2) 0.045(2) 0.0043(16) -0.0071(18) 0.0174(17)
C49 0.056(2) 0.0521(17) 0.0374(18) 0.0122(14) -0.0035(15) 0.0071(14)
C50 0.0425(19) 0.081(2) 0.072(3) 0.026(2) -0.0061(18) -0.0029(17)
C51 0.105(4) 0.129(5) 0.068(3) -0.011(3) -0.010(3) 0.072(4)
C52 0.0521(19) 0.0509(17) 0.049(2) -0.0003(15) -0.0073(16) -0.0022(14)

_geom_special_details            
;
 All esds (except the esd in the dihedral angle between two l.s. planes)
 are estimated using the full covariance matrix.  The cell esds are taken
 into account individually in the estimation of esds in distances, angles
 and torsion angles; correlations between esds in cell parameters are only
 used when they are defined by crystal symmetry.  An approximate (isotropic)
 treatment of cell esds is used for estimating esds involving l.s. planes.
;
loop_
_geom_bond_atom_site_label_1
_geom_bond_atom_site_label_2
_geom_bond_distance
_geom_bond_site_symmetry_2
_geom_bond_publ_flag
O1 C1 1.220(4) . ?
O2 C3 1.216(4) . ?
C1 C2 1.481(4) . ?
C1 C4 1.481(4) . ?
C2 C3 1.484(4) . ?
C2 C5 1.458(4) . ?
C3 C4 1.490(4) . ?
C4 C29 1.452(4) . ?
C5 C6 1.408(4) . ?
C5 C10 1.421(4) . ?
C6 C7 1.394(5) . ?
C6 C11 1.503(4) . ?
C7 H7 0.9500 . ?
C7 C8 1.388(5) . ?
C8 H8 0.9500 . ?
C8 C9 1.395(5) . ?
C9 H9 0.9500 . ?
C9 C10 1.393(4) . ?
C10 C20 1.499(4) . ?
C11 C12 1.409(4) . ?
C11 C16 1.421(4) . ?
C12 C13 1.392(5) . ?
C12 C17 1.508(5) . ?
C13 H13 0.9500 . ?
C13 C14 1.399(6) . ?
C14 C15 1.387(5) . ?
C14 C18 1.515(5) . ?
C15 H15 0.9500 . ?
C15 C16 1.397(5) . ?
C16 C19 1.499(5) . ?
C17 H17A 0.9800 . ?
C17 H17B 0.9800 . ?
C17 H17C 0.9800 . ?
C18 H18A 0.9800 . ?
C18 H18B 0.9800 . ?
C18 H18C 0.9800 . ?
C19 H19A 0.9800 . ?
C19 H19B 0.9800 . ?
C19 H19C 0.9800 . ?
C20 C21 1.405(4) . ?
C20 C25 1.416(4) . ?
C21 C22 1.400(4) . ?
C21 C26 1.505(4) . ?
C22 H22 0.9500 . ?
C22 C23 1.389(5) . ?
C23 C24 1.391(5) . ?
C23 C27 1.519(4) . ?
C24 H24 0.9500 . ?
C24 C25 1.391(4) . ?
C25 C28 1.519(4) . ?
C26 H26A 0.9800 . ?
C26 H26B 0.9800 . ?
C26 H26C 0.9800 . ?
C27 H27A 0.9800 . ?
C27 H27B 0.9800 . ?
C27 H27C 0.9800 . ?
C28 H28A 0.9800 . ?
C28 H28B 0.9800 . ?
C28 H28C 0.9800 . ?
C29 C30 1.416(4) . ?
C29 C34 1.414(4) . ?
C30 C31 1.400(4) . ?
C30 C35 1.496(4) . ?
C31 H31 0.9500 . ?
C31 C32 1.384(5) . ?
C32 H32 0.9500 . ?
C32 C33 1.379(5) . ?
C33 H33 0.9500 . ?
C33 C34 1.395(5) . ?
C34 C44 1.498(5) . ?
C35 C36 1.406(4) . ?
C35 C40 1.413(4) . ?
C36 C37 1.391(5) . ?
C36 C41 1.515(4) . ?
C37 H37 0.9500 . ?
C37 C38 1.397(4) . ?
C38 C39 1.394(5) . ?
C38 C42 1.511(5) . ?
C39 H39 0.9500 . ?
C39 C40 1.401(4) . ?
C40 C43 1.517(4) . ?
C41 H41A 0.9800 . ?
C41 H41B 0.9800 . ?
C41 H41C 0.9800 . ?
C42 H42A 0.9800 . ?
C42 H42B 0.9800 . ?
C42 H42C 0.9800 . ?
C43 H43A 0.9800 . ?
C43 H43B 0.9800 . ?
C43 H43C 0.9800 . ?
C44 C45 1.414(4) . ?
C44 C49 1.412(5) . ?
C45 C46 1.395(6) . ?
C45 C50 1.503(6) . ?
C46 H46 0.9500 . ?
C46 C47 1.380(7) . ?
C47 C48 1.393(6) . ?
C47 C51 1.512(6) . ?
C48 H48 0.9500 . ?
C48 C49 1.399(5) . ?
C49 C52 1.508(5) . ?
C50 H50A 0.9800 . ?
C50 H50B 0.9800 . ?
C50 H50C 0.9800 . ?
C51 H51A 0.9800 . ?
C51 H51B 0.9800 . ?
C51 H51C 0.9800 . ?
C52 H52A 0.9800 . ?
C52 H52B 0.9800 . ?
C52 H52C 0.9800 . ?

loop_
_geom_angle_atom_site_label_1
_geom_angle_atom_site_label_2
_geom_angle_atom_site_label_3
_geom_angle
_geom_angle_site_symmetry_1
_geom_angle_site_symmetry_3
_geom_angle_publ_flag
O1 C1 C2 134.9(3) . . ?
O1 C1 C4 135.9(3) . . ?
C4 C1 C2 89.2(2) . . ?
C1 C2 C3 91.1(2) . . ?
C5 C2 C1 133.8(3) . . ?
C5 C2 C3 135.1(3) . . ?
O2 C3 C2 136.2(3) . . ?
O2 C3 C4 135.0(3) . . ?
C2 C3 C4 88.8(2) . . ?
C1 C4 C3 90.9(2) . . ?
C29 C4 C1 135.0(3) . . ?
C29 C4 C3 134.1(3) . . ?
C6 C5 C2 119.5(3) . . ?
C6 C5 C10 120.7(3) . . ?
C10 C5 C2 119.8(3) . . ?
C5 C6 C11 120.3(3) . . ?
C7 C6 C5 118.8(3) . . ?
C7 C6 C11 120.8(3) . . ?
C6 C7 H7 119.5 . . ?
C8 C7 C6 121.1(3) . . ?
C8 C7 H7 119.5 . . ?
C7 C8 H8 120.1 . . ?
C7 C8 C9 119.9(3) . . ?
C9 C8 H8 120.1 . . ?
C8 C9 H9 119.4 . . ?
C10 C9 C8 121.1(3) . . ?
C10 C9 H9 119.4 . . ?
C5 C10 C20 122.0(3) . . ?
C9 C10 C5 118.4(3) . . ?
C9 C10 C20 119.2(3) . . ?
C12 C11 C6 120.3(3) . . ?
C12 C11 C16 121.2(3) . . ?
C16 C11 C6 118.5(3) . . ?
C11 C12 C17 120.9(3) . . ?
C13 C12 C11 118.4(3) . . ?
C13 C12 C17 120.6(3) . . ?
C12 C13 H13 119.1 . . ?
C12 C13 C14 121.9(3) . . ?
C14 C13 H13 119.1 . . ?
C13 C14 C18 121.1(4) . . ?
C15 C14 C13 118.3(3) . . ?
C15 C14 C18 120.7(4) . . ?
C14 C15 H15 118.5 . . ?
C14 C15 C16 122.9(3) . . ?
C16 C15 H15 118.5 . . ?
C11 C16 C19 122.1(3) . . ?
C15 C16 C11 117.2(3) . . ?
C15 C16 C19 120.7(3) . . ?
C12 C17 H17A 109.5 . . ?
C12 C17 H17B 109.5 . . ?
C12 C17 H17C 109.5 . . ?
H17A C17 H17B 109.5 . . ?
H17A C17 H17C 109.5 . . ?
H17B C17 H17C 109.5 . . ?
C14 C18 H18A 109.5 . . ?
C14 C18 H18B 109.5 . . ?
C14 C18 H18C 109.5 . . ?
H18A C18 H18B 109.5 . . ?
H18A C18 H18C 109.5 . . ?
H18B C18 H18C 109.5 . . ?
C16 C19 H19A 109.5 . . ?
C16 C19 H19B 109.5 . . ?
C16 C19 H19C 109.5 . . ?
H19A C19 H19B 109.5 . . ?
H19A C19 H19C 109.5 . . ?
H19B C19 H19C 109.5 . . ?
C21 C20 C10 120.8(2) . . ?
C21 C20 C25 120.6(3) . . ?
C25 C20 C10 118.4(2) . . ?
C20 C21 C26 121.4(3) . . ?
C22 C21 C20 118.5(3) . . ?
C22 C21 C26 120.1(3) . . ?
C21 C22 H22 119.1 . . ?
C23 C22 C21 121.8(3) . . ?
C23 C22 H22 119.1 . . ?
C22 C23 C24 118.5(3) . . ?
C22 C23 C27 120.9(3) . . ?
C24 C23 C27 120.6(3) . . ?
C23 C24 H24 118.9 . . ?
C23 C24 C25 122.1(3) . . ?
C25 C24 H24 118.9 . . ?
C20 C25 C28 121.4(3) . . ?
C24 C25 C20 118.4(3) . . ?
C24 C25 C28 120.3(3) . . ?
C21 C26 H26A 109.5 . . ?
C21 C26 H26B 109.5 . . ?
C21 C26 H26C 109.5 . . ?
H26A C26 H26B 109.5 . . ?
H26A C26 H26C 109.5 . . ?
H26B C26 H26C 109.5 . . ?
C23 C27 H27A 109.5 . . ?
C23 C27 H27B 109.5 . . ?
C23 C27 H27C 109.5 . . ?
H27A C27 H27B 109.5 . . ?
H27A C27 H27C 109.5 . . ?
H27B C27 H27C 109.5 . . ?
C25 C28 H28A 109.5 . . ?
C25 C28 H28B 109.5 . . ?
C25 C28 H28C 109.5 . . ?
H28A C28 H28B 109.5 . . ?
H28A C28 H28C 109.5 . . ?
H28B C28 H28C 109.5 . . ?
C30 C29 C4 119.3(3) . . ?
C34 C29 C4 119.5(3) . . ?
C34 C29 C30 121.2(3) . . ?
C29 C30 C35 121.9(3) . . ?
C31 C30 C29 118.2(3) . . ?
C31 C30 C35 119.8(3) . . ?
C30 C31 H31 119.6 . . ?
C32 C31 C30 120.7(3) . . ?
C32 C31 H31 119.6 . . ?
C31 C32 H32 119.6 . . ?
C33 C32 C31 120.7(3) . . ?
C33 C32 H32 119.6 . . ?
C32 C33 H33 119.4 . . ?
C32 C33 C34 121.2(3) . . ?
C34 C33 H33 119.4 . . ?
C29 C34 C44 120.5(3) . . ?
C33 C34 C29 118.1(3) . . ?
C33 C34 C44 121.1(3) . . ?
C36 C35 C30 120.2(3) . . ?
C36 C35 C40 120.9(3) . . ?
C40 C35 C30 118.8(3) . . ?
C35 C36 C41 121.1(3) . . ?
C37 C36 C35 118.8(3) . . ?
C37 C36 C41 120.1(3) . . ?
C36 C37 H37 119.0 . . ?
C36 C37 C38 121.9(3) . . ?
C38 C37 H37 119.0 . . ?
C37 C38 C42 121.4(3) . . ?
C39 C38 C37 118.1(3) . . ?
C39 C38 C42 120.5(3) . . ?
C38 C39 H39 118.8 . . ?
C38 C39 C40 122.4(3) . . ?
C40 C39 H39 118.8 . . ?
C35 C40 C43 122.6(3) . . ?
C39 C40 C35 117.8(3) . . ?
C39 C40 C43 119.6(3) . . ?
C36 C41 H41A 109.5 . . ?
C36 C41 H41B 109.5 . . ?
C36 C41 H41C 109.5 . . ?
H41A C41 H41B 109.5 . . ?
H41A C41 H41C 109.5 . . ?
H41B C41 H41C 109.5 . . ?
C38 C42 H42A 109.5 . . ?
C38 C42 H42B 109.5 . . ?
C38 C42 H42C 109.5 . . ?
H42A C42 H42B 109.5 . . ?
H42A C42 H42C 109.5 . . ?
H42B C42 H42C 109.5 . . ?
C40 C43 H43A 109.5 . . ?
C40 C43 H43B 109.5 . . ?
C40 C43 H43C 109.5 . . ?
H43A C43 H43B 109.5 . . ?
H43A C43 H43C 109.5 . . ?
H43B C43 H43C 109.5 . . ?
C45 C44 C34 121.1(3) . . ?
C49 C44 C34 118.6(3) . . ?
C49 C44 C45 120.3(3) . . ?
C44 C45 C50 120.8(3) . . ?
C46 C45 C44 118.3(4) . . ?
C46 C45 C50 120.8(3) . . ?
C45 C46 H46 118.6 . . ?
C47 C46 C45 122.8(4) . . ?
C47 C46 H46 118.6 . . ?
C46 C47 C48 117.8(4) . . ?
C46 C47 C51 122.1(4) . . ?
C48 C47 C51 120.1(5) . . ?
C47 C48 H48 118.8 . . ?
C47 C48 C49 122.4(4) . . ?
C49 C48 H48 118.8 . . ?
C44 C49 C52 121.7(3) . . ?
C48 C49 C44 118.3(3) . . ?
C48 C49 C52 119.9(3) . . ?
C45 C50 H50A 109.5 . . ?
C45 C50 H50B 109.5 . . ?
C45 C50 H50C 109.5 . . ?
H50A C50 H50B 109.5 . . ?
H50A C50 H50C 109.5 . . ?
H50B C50 H50C 109.5 . . ?
C47 C51 H51A 109.5 . . ?
C47 C51 H51B 109.5 . . ?
C47 C51 H51C 109.5 . . ?
H51A C51 H51B 109.5 . . ?
H51A C51 H51C 109.5 . . ?
H51B C51 H51C 109.5 . . ?
C49 C52 H52A 109.5 . . ?
C49 C52 H52B 109.5 . . ?
C49 C52 H52C 109.5 . . ?
H52A C52 H52B 109.5 . . ?
H52A C52 H52C 109.5 . . ?
H52B C52 H52C 109.5 . . ?

loop_
_geom_torsion_atom_site_label_1
_geom_torsion_atom_site_label_2
_geom_torsion_atom_site_label_3
_geom_torsion_atom_site_label_4
_geom_torsion
_geom_torsion_site_symmetry_1
_geom_torsion_site_symmetry_2
_geom_torsion_site_symmetry_3
_geom_torsion_site_symmetry_4
_geom_torsion_publ_flag
O1 C1 C2 C3 -178.4(3) . . . . ?
O1 C1 C2 C5 1.6(6) . . . . ?
O1 C1 C4 C3 178.4(4) . . . . ?
O1 C1 C4 C29 -3.1(6) . . . . ?
O2 C3 C4 C1 -178.0(4) . . . . ?
O2 C3 C4 C29 3.5(6) . . . . ?
C1 C2 C3 O2 178.0(4) . . . . ?
C1 C2 C3 C4 -1.6(2) . . . . ?
C1 C2 C5 C6 -125.2(3) . . . . ?
C1 C2 C5 C10 53.8(4) . . . . ?
C1 C4 C29 C30 -126.6(3) . . . . ?
C1 C4 C29 C34 52.5(5) . . . . ?
C2 C1 C4 C3 -1.6(2) . . . . ?
C2 C1 C4 C29 177.0(3) . . . . ?
C2 C3 C4 C1 1.6(2) . . . . ?
C2 C3 C4 C29 -177.0(3) . . . . ?
C2 C5 C6 C7 178.4(3) . . . . ?
C2 C5 C6 C11 1.4(4) . . . . ?
C2 C5 C10 C9 -177.4(3) . . . . ?
C2 C5 C10 C20 9.9(4) . . . . ?
C3 C2 C5 C6 54.7(5) . . . . ?
C3 C2 C5 C10 -126.3(3) . . . . ?
C3 C4 C29 C30 51.4(4) . . . . ?
C3 C4 C29 C34 -129.6(3) . . . . ?
C4 C1 C2 C3 1.6(2) . . . . ?
C4 C1 C2 C5 -178.5(3) . . . . ?
C4 C29 C30 C31 -179.9(3) . . . . ?
C4 C29 C30 C35 4.7(4) . . . . ?
C4 C29 C34 C33 -179.0(3) . . . . ?
C4 C29 C34 C44 7.0(4) . . . . ?
C5 C2 C3 O2 -2.0(6) . . . . ?
C5 C2 C3 C4 178.5(3) . . . . ?
C5 C6 C7 C8 -1.1(5) . . . . ?
C5 C6 C11 C12 -104.1(3) . . . . ?
C5 C6 C11 C16 76.2(4) . . . . ?
C5 C10 C20 C21 -112.1(3) . . . . ?
C5 C10 C20 C25 73.7(4) . . . . ?
C6 C5 C10 C9 1.6(4) . . . . ?
C6 C5 C10 C20 -171.1(3) . . . . ?
C6 C7 C8 C9 1.9(5) . . . . ?
C6 C11 C12 C13 178.3(3) . . . . ?
C6 C11 C12 C17 0.6(4) . . . . ?
C6 C11 C16 C15 -178.2(3) . . . . ?
C6 C11 C16 C19 3.2(5) . . . . ?
C7 C6 C11 C12 78.9(4) . . . . ?
C7 C6 C11 C16 -100.8(4) . . . . ?
C7 C8 C9 C10 -0.9(5) . . . . ?
C8 C9 C10 C5 -0.8(4) . . . . ?
C8 C9 C10 C20 172.0(3) . . . . ?
C9 C10 C20 C21 75.3(4) . . . . ?
C9 C10 C20 C25 -98.9(3) . . . . ?
C10 C5 C6 C7 -0.6(4) . . . . ?
C10 C5 C6 C11 -177.6(3) . . . . ?
C10 C20 C21 C22 -175.0(3) . . . . ?
C10 C20 C21 C26 4.8(4) . . . . ?
C10 C20 C25 C24 173.1(3) . . . . ?
C10 C20 C25 C28 -5.7(4) . . . . ?
C11 C6 C7 C8 175.9(3) . . . . ?
C11 C12 C13 C14 0.1(5) . . . . ?
C12 C11 C16 C15 2.1(5) . . . . ?
C12 C11 C16 C19 -176.5(3) . . . . ?
C12 C13 C14 C15 1.5(6) . . . . ?
C12 C13 C14 C18 -179.0(4) . . . . ?
C13 C14 C15 C16 -1.3(6) . . . . ?
C14 C15 C16 C11 -0.4(5) . . . . ?
C14 C15 C16 C19 178.2(3) . . . . ?
C16 C11 C12 C13 -2.0(5) . . . . ?
C16 C11 C12 C17 -179.7(3) . . . . ?
C17 C12 C13 C14 177.9(3) . . . . ?
C18 C14 C15 C16 179.2(4) . . . . ?
C20 C21 C22 C23 2.2(5) . . . . ?
C21 C20 C25 C24 -1.1(4) . . . . ?
C21 C20 C25 C28 -179.9(3) . . . . ?
C21 C22 C23 C24 -1.3(5) . . . . ?
C21 C22 C23 C27 -179.3(3) . . . . ?
C22 C23 C24 C25 -1.0(5) . . . . ?
C23 C24 C25 C20 2.1(5) . . . . ?
C23 C24 C25 C28 -179.1(3) . . . . ?
C25 C20 C21 C22 -1.0(4) . . . . ?
C25 C20 C21 C26 178.8(3) . . . . ?
C26 C21 C22 C23 -177.6(3) . . . . ?
C27 C23 C24 C25 177.1(3) . . . . ?
C29 C30 C31 C32 -1.4(4) . . . . ?
C29 C30 C35 C36 -110.4(3) . . . . ?
C29 C30 C35 C40 72.1(4) . . . . ?
C29 C34 C44 C45 -110.0(3) . . . . ?
C29 C34 C44 C49 72.0(4) . . . . ?
C30 C29 C34 C33 0.0(4) . . . . ?
C30 C29 C34 C44 -174.0(3) . . . . ?
C30 C31 C32 C33 0.5(5) . . . . ?
C30 C35 C36 C37 -177.5(3) . . . . ?
C30 C35 C36 C41 4.0(4) . . . . ?
C30 C35 C40 C39 176.5(3) . . . . ?
C30 C35 C40 C43 -3.6(4) . . . . ?
C31 C30 C35 C36 74.3(4) . . . . ?
C31 C30 C35 C40 -103.2(3) . . . . ?
C31 C32 C33 C34 0.7(5) . . . . ?
C32 C33 C34 C29 -0.9(5) . . . . ?
C32 C33 C34 C44 173.0(3) . . . . ?
C33 C34 C44 C45 76.2(4) . . . . ?
C33 C34 C44 C49 -101.8(4) . . . . ?
C34 C29 C30 C31 1.1(4) . . . . ?
C34 C29 C30 C35 -174.3(3) . . . . ?
C34 C44 C45 C46 -179.5(3) . . . . ?
C34 C44 C45 C50 1.9(5) . . . . ?
C34 C44 C49 C48 179.6(3) . . . . ?
C34 C44 C49 C52 1.9(5) . . . . ?
C35 C30 C31 C32 174.1(3) . . . . ?
C35 C36 C37 C38 1.0(5) . . . . ?
C36 C35 C40 C39 -1.0(4) . . . . ?
C36 C35 C40 C43 178.9(3) . . . . ?
C36 C37 C38 C39 -0.9(5) . . . . ?
C36 C37 C38 C42 -178.5(3) . . . . ?
C37 C38 C39 C40 -0.2(5) . . . . ?
C38 C39 C40 C35 1.1(5) . . . . ?
C38 C39 C40 C43 -178.8(3) . . . . ?
C40 C35 C36 C37 -0.1(4) . . . . ?
C40 C35 C36 C41 -178.6(3) . . . . ?
C41 C36 C37 C38 179.6(3) . . . . ?
C42 C38 C39 C40 177.4(3) . . . . ?
C44 C45 C46 C47 -0.2(5) . . . . ?
C45 C44 C49 C48 1.6(5) . . . . ?
C45 C44 C49 C52 -176.1(3) . . . . ?
C45 C46 C47 C48 1.7(6) . . . . ?
C45 C46 C47 C51 -178.8(4) . . . . ?
C46 C47 C48 C49 -1.7(6) . . . . ?
C47 C48 C49 C44 0.1(5) . . . . ?
C47 C48 C49 C52 177.7(3) . . . . ?
C49 C44 C45 C46 -1.5(5) . . . . ?
C49 C44 C45 C50 179.9(3) . . . . ?
C50 C45 C46 C47 178.5(4) . . . . ?
C51 C47 C48 C49 178.8(4) . . . . ?

_shelx_res_file                  
;
TITL fencln2_a.res in Pna2(1)
    fencln2.res
    created by SHELXL-2018/3 at 18:31:38 on 04-Aug-2023
REM Old TITL FENCLN2 in Pna2(1)
REM SHELXT solution in Pna2(1): R1 0.124, Rweak 0.018, Alpha 0.001
REM <I/s> 0.314 for 294 systematic absences, Orientation as input
REM Flack x = 0.193 ( 0.216 ) from 2863 Parsons' quotients
REM Formula found by SHELXT: C52 O2
CELL 1.54184 17.8916 16.8787 13.6585 90 90 90
ZERR 4 0.0006 0.0006 0.0005 0 0 0
LATT -1
SYMM -X,-Y,0.5+Z
SYMM 0.5+X,0.5-Y,+Z
SYMM 0.5-X,0.5+Y,0.5+Z
SFAC C H O
UNIT 208 200 8

L.S. 16 0 0
PLAN  8
TEMP -153
CONF
BOND
list 4
MORE -1
BOND $H
fmap 2 53
acta
SHEL 999 0.837
OMIT 16 4 10
REM <olex2.extras>
REM <HklSrc "%.\\FENCLN2.hkl">
REM </olex2.extras>

WGHT    0.100000
FVAR       0.28175
O1    3    0.604623    0.377422    0.476341    11.00000    0.03242    0.06565 =
         0.04373    0.00386   -0.00184   -0.00291
O2    3    0.856147    0.372015    0.525632    11.00000    0.03198    0.07818 =
         0.04320   -0.00581   -0.00456    0.00477
C1    1    0.672048    0.374455    0.488940    11.00000    0.03273    0.04388 =
         0.03590   -0.00016   -0.00210   -0.00089
C2    1    0.721402    0.368545    0.575694    11.00000    0.03334    0.03672 =
         0.03623   -0.00121   -0.00139   -0.00061
C3    1    0.788901    0.371745    0.512727    11.00000    0.03096    0.04450 =
         0.04052   -0.00115   -0.00187    0.00128
C4    1    0.739113    0.375228    0.425416    11.00000    0.03374    0.03781 =
         0.03797    0.00276   -0.00256    0.00027
C5    1    0.707791    0.362228    0.680688    11.00000    0.03275    0.03820 =
         0.03504    0.00102   -0.00128    0.00457
C6    1    0.740848    0.417375    0.744780    11.00000    0.03757    0.04244 =
         0.03711    0.00230   -0.00464    0.00144
C7    1    0.725772    0.411735    0.844651    11.00000    0.05207    0.04658 =
         0.03627   -0.00563   -0.00302   -0.00009
AFIX  43
H7    2    0.748524    0.448069    0.888622    11.00000   -1.20000
AFIX   0
C8    1    0.678085    0.353932    0.880919    11.00000    0.05430    0.05241 =
         0.03486    0.00103    0.00236   -0.00153
AFIX  43
H8    2    0.667194    0.351866    0.948946    11.00000   -1.20000
AFIX   0
C9    1    0.646181    0.298878    0.817288    11.00000    0.04575    0.04573 =
         0.03518    0.00020    0.00096   -0.00253
AFIX  43
H9    2    0.614150    0.258980    0.842709    11.00000   -1.20000
AFIX   0
C10   1    0.660476    0.301393    0.717115    11.00000    0.03066    0.04458 =
         0.03572    0.00052    0.00000    0.00473
C11   1    0.788430    0.483405    0.705174    11.00000    0.04167    0.04209 =
         0.03458   -0.00322   -0.00378   -0.00458
C12   1    0.866895    0.479724    0.713011    11.00000    0.04535    0.05111 =
         0.03760   -0.00826   -0.00262   -0.00571
C13   1    0.908986    0.541102    0.673074    11.00000    0.04600    0.06721 =
         0.04362   -0.00711   -0.00318   -0.01555
AFIX  43
H13   2    0.961924    0.539091    0.677866    11.00000   -1.20000
AFIX   0
C14   1    0.875542    0.605679    0.626069    11.00000    0.06693    0.06092 =
         0.04123   -0.00011   -0.00371   -0.02225
C15   1    0.798130    0.608547    0.621785    11.00000    0.06789    0.04803 =
         0.04210    0.00186   -0.00931   -0.00939
AFIX  43
H15   2    0.775167    0.652843    0.591183    11.00000   -1.20000
AFIX   0
C16   1    0.752433    0.549178    0.660478    11.00000    0.05385    0.04444 =
         0.03581   -0.00294   -0.00729   -0.00372
C17   1    0.904662    0.409524    0.760119    11.00000    0.04252    0.06129 =
         0.05139   -0.00837   -0.00722    0.00331
AFIX 137
H17A  2    0.958944    0.417241    0.759065    11.00000   -1.50000
H17B  2    0.891933    0.361268    0.723872    11.00000   -1.50000
H17C  2    0.887649    0.404449    0.828032    11.00000   -1.50000
AFIX   0
C18   1    0.922419    0.671245    0.581656    11.00000    0.08125    0.08969 =
         0.06112    0.01744   -0.01120   -0.03962
AFIX 137
H18A  2    0.900796    0.687215    0.518756    11.00000   -1.50000
H18B  2    0.973536    0.652117    0.571369    11.00000   -1.50000
H18C  2    0.923242    0.716806    0.626118    11.00000   -1.50000
AFIX   0
C19   1    0.668967    0.556397    0.656427    11.00000    0.05726    0.04693 =
         0.04877    0.00196   -0.00876    0.00226
AFIX 137
H19A  2    0.655330    0.610635    0.638080    11.00000   -1.50000
H19B  2    0.647858    0.543982    0.720833    11.00000   -1.50000
H19C  2    0.649157    0.519293    0.607720    11.00000   -1.50000
AFIX   0
C20   1    0.633280    0.235052    0.653393    11.00000    0.03618    0.04019 =
         0.03325    0.00225    0.00154   -0.00125
C21   1    0.557324    0.228729    0.628357    11.00000    0.03300    0.04573 =
         0.03821    0.00204    0.00426   -0.00138
C22   1    0.533850    0.162368    0.575150    11.00000    0.03386    0.05222 =
         0.04305   -0.00207    0.00083   -0.00828
AFIX  43
H22   2    0.482958    0.158524    0.555886    11.00000   -1.20000
AFIX   0
C23   1    0.582903    0.101958    0.549721    11.00000    0.04278    0.04408 =
         0.04023   -0.00050    0.00352   -0.00620
C24   1    0.657554    0.109050    0.576674    11.00000    0.04235    0.04354 =
         0.04070   -0.00062    0.00337    0.00352
AFIX  43
H24   2    0.691226    0.067566    0.560415    11.00000   -1.20000
AFIX   0
C25   1    0.684527    0.174912    0.626668    11.00000    0.03850    0.04361 =
         0.03413    0.00087    0.00070    0.00207
C26   1    0.501695    0.291220    0.657718    11.00000    0.03562    0.05468 =
         0.05120   -0.00408    0.00289    0.00197
AFIX 137
H26A  2    0.490699    0.286286    0.727742    11.00000   -1.50000
H26B  2    0.455550    0.284268    0.620030    11.00000   -1.50000
H26C  2    0.522605    0.343809    0.644505    11.00000   -1.50000
AFIX   0
C27   1    0.556278    0.030989    0.490962    11.00000    0.05258    0.05220 =
         0.05587   -0.01086   -0.00014   -0.00766
AFIX 137
H27A  2    0.501880    0.026171    0.496890    11.00000   -1.50000
H27B  2    0.580057   -0.017198    0.516099    11.00000   -1.50000
H27C  2    0.569713    0.038193    0.421975    11.00000   -1.50000
AFIX   0
C28   1    0.766793    0.180583    0.653239    11.00000    0.03841    0.04798 =
         0.04939   -0.00308   -0.00439    0.00743
AFIX 137
H28A  2    0.792376    0.215033    0.606201    11.00000   -1.50000
H28B  2    0.789224    0.127633    0.651432    11.00000   -1.50000
H28C  2    0.771855    0.202740    0.719227    11.00000   -1.50000
AFIX   0
C29   1    0.751983    0.376635    0.320491    11.00000    0.03067    0.04374 =
         0.03503    0.00183   -0.00209   -0.00611
C30   1    0.798671    0.318403    0.277679    11.00000    0.03441    0.04663 =
         0.03496    0.00145   -0.00122   -0.00570
C31   1    0.810268    0.321207    0.176397    11.00000    0.04880    0.05671 =
         0.03431   -0.00301    0.00184   -0.00448
AFIX  43
H31   2    0.842241    0.283458    0.146273    11.00000   -1.20000
AFIX   0
C32   1    0.775654    0.378388    0.119661    11.00000    0.05339    0.06344 =
         0.03212    0.00514   -0.00256   -0.00988
AFIX  43
H32   2    0.783798    0.379204    0.050937    11.00000   -1.20000
AFIX   0
C33   1    0.729453    0.434209    0.161843    11.00000    0.04745    0.05377 =
         0.03861    0.00829   -0.00557   -0.00315
AFIX  43
H33   2    0.705795    0.472615    0.121535    11.00000   -1.20000
AFIX   0
C34   1    0.716844    0.435277    0.262659    11.00000    0.03476    0.04927 =
         0.03925    0.00711   -0.00429   -0.00406
C35   1    0.830673    0.251570    0.336154    11.00000    0.03410    0.04304 =
         0.03445   -0.00304    0.00261   -0.00045
C36   1    0.907751    0.248833    0.355970    11.00000    0.03565    0.04969 =
         0.03683   -0.00076    0.00455   -0.00152
C37   1    0.936240    0.184290    0.407167    11.00000    0.03247    0.05103 =
         0.04668   -0.00176    0.00272    0.00139
AFIX  43
H37   2    0.988155    0.182665    0.421626    11.00000   -1.20000
AFIX   0
C38   1    0.890755    0.121807    0.437936    11.00000    0.04085    0.04277 =
         0.04280   -0.00273    0.00355    0.00231
C39   1    0.814592    0.125936    0.417198    11.00000    0.03728    0.04206 =
         0.04518   -0.00381    0.00619   -0.00374
AFIX  43
H39   2    0.783158    0.083690    0.437612    11.00000   -1.20000
AFIX   0
C40   1    0.782685    0.190101    0.367353    11.00000    0.03687    0.04330 =
         0.03482   -0.00562    0.00146    0.00149
C41   1    0.959168    0.315478    0.324693    11.00000    0.03968    0.06043 =
         0.05440    0.00790    0.00130   -0.00690
AFIX 137
H41A  2    0.957616    0.320940    0.253290    11.00000   -1.50000
H41B  2    1.010379    0.303513    0.345417    11.00000   -1.50000
H41C  2    0.942778    0.365101    0.355135    11.00000   -1.50000
AFIX   0
C42   1    0.922088    0.052989    0.495610    11.00000    0.04059    0.04700 =
         0.06478    0.00317   -0.00157    0.00203
AFIX 137
H42A  2    0.976478    0.051146    0.487434    11.00000   -1.50000
H42B  2    0.900113    0.003448    0.471708    11.00000   -1.50000
H42C  2    0.909992    0.059749    0.565089    11.00000   -1.50000
AFIX   0
C43   1    0.699068    0.191418    0.349010    11.00000    0.03824    0.04307 =
         0.05034   -0.00251   -0.00192   -0.00390
AFIX 137
H43A  2    0.673871    0.217278    0.404122    11.00000   -1.50000
H43B  2    0.680636    0.137005    0.342403    11.00000   -1.50000
H43C  2    0.688682    0.220821    0.288655    11.00000   -1.50000
AFIX   0
C44   1    0.673781    0.501146    0.309818    11.00000    0.04235    0.05190 =
         0.04036    0.01375   -0.00178    0.00122
C45   1    0.595057    0.505075    0.302574    11.00000    0.04135    0.06671 =
         0.05262    0.02354   -0.00208    0.00740
C46   1    0.558314    0.568307    0.347458    11.00000    0.04995    0.08477 =
         0.05904    0.02297    0.00630    0.02529
AFIX  43
H46   2    0.505417    0.571224    0.342611    11.00000   -1.20000
AFIX   0
C47   1    0.595492    0.626792    0.398585    11.00000    0.07524    0.07930 =
         0.04732    0.01270   -0.00248    0.03457
C48   1    0.673192    0.622774    0.402664    11.00000    0.07049    0.06350 =
         0.04462    0.00429   -0.00711    0.01739
AFIX  43
H48   2    0.699653    0.663395    0.436079    11.00000   -1.20000
AFIX   0
C49   1    0.713705    0.561148    0.359384    11.00000    0.05567    0.05213 =
         0.03742    0.01217   -0.00351    0.00709
C50   1    0.551843    0.441748    0.249847    11.00000    0.04253    0.08104 =
         0.07220    0.02581   -0.00614   -0.00294
AFIX 137
H50A  2    0.563364    0.443917    0.179753    11.00000   -1.50000
H50B  2    0.498189    0.450354    0.259603    11.00000   -1.50000
H50C  2    0.565801    0.389680    0.275804    11.00000   -1.50000
AFIX   0
C51   1    0.554635    0.694034    0.448432    11.00000    0.10511    0.12897 =
         0.06806   -0.01112   -0.01000    0.07225
AFIX  33
H51A  2    0.590875    0.728995    0.480493    11.00000   -1.50000
H51B  2    0.526323    0.724189    0.399605    11.00000   -1.50000
H51C  2    0.520224    0.672502    0.497506    11.00000   -1.50000
AFIX   0
C52   1    0.797930    0.561684    0.363108    11.00000    0.05209    0.05091 =
         0.04931   -0.00029   -0.00730   -0.00224
AFIX 137
H52A  2    0.815152    0.523412    0.412120    11.00000   -1.50000
H52B  2    0.815441    0.614789    0.380863    11.00000   -1.50000
H52C  2    0.817939    0.547199    0.298759    11.00000   -1.50000
AFIX   0
HKLF 4


REM  fencln2_a.res in Pna2(1)
REM wR2 = 0.1348, GooF = S = 1.034, Restrained GooF = 1.033 for all data
REM R1 = 0.0487 for 6353 Fo > 4sig(Fo) and 0.0556 for all 7223 data
REM 498 parameters refined using 1 restraints

END

WGHT      0.0995      0.0000

REM Highest difference peak  0.223,  deepest hole -0.171,  1-sigma level  0.046
Q1    1   0.7618  0.3413  0.5588  11.00000  0.05    0.22
Q2    1   0.7738  0.3417  0.4618  11.00000  0.05    0.21
Q3    1   0.7783  0.3630  0.5777  11.00000  0.05    0.21
Q4    1   0.6914  0.3429  0.5366  11.00000  0.05    0.21
Q5    1   0.6375  0.3376  0.5271  11.00000  0.05    0.19
Q6    1   0.6392  0.3403  0.4374  11.00000  0.05    0.19
Q7    1   0.7048  0.3432  0.4521  11.00000  0.05    0.19
Q8    1   0.8222  0.4149  0.5605  11.00000  0.05    0.19
;
_shelx_res_checksum              64392
_olex2_exptl_crystal_mounting_method 'in fomblin film on a micromount'
_olex2_submission_special_instructions 'No special instructions were received'
_oxdiff_exptl_absorpt_empirical_details 
;
Empirical correction (ABSPACK) includes:
- Absorption correction using spherical harmonics
- Frame scaling
;
_oxdiff_exptl_absorpt_empirical_full_max 2.007
_oxdiff_exptl_absorpt_empirical_full_min 0.624
####################################################################### 
# 
# This file contains crystal structure data downloaded from the 
# Cambridge Structural Database (CSD) hosted by the Cambridge 
# Crystallographic Data Centre (CCDC).
# 
# Full information about CCDC data access policies and citation 
# guidelines are available at http://www.ccdc.cam.ac.uk/access/V1 
# 
# Audit and citation data items may have been added by the CCDC. 
# Please retain this information to preserve the provenance of 
# this file and to allow appropriate attribution of the data. 
# 
#######################################################################

data_4
_database_code_depnum_ccdc_archive 'CCDC 2334283'
loop_
_audit_author_name
_audit_author_address
'Nathan Coles'
;University of Nottingham
United Kingdom
;
_audit_update_record             
;
2024-02-21 deposited with the CCDC.	2024-05-23 downloaded from the CCDC.
;
_nottingham_internal_coll_name   FENCLM
_nottingham_internal_coll_number 19407
_nottingham_internal_coll_client NTC/DLK
_nottingham_internal_coll_type   custom
_nottingham_internal_coll_frame_method '\w scans'
_nottingham_internal_coll_frame_time '1.50, 4.00'
_nottingham_internal_coll_frame_width 1.00
_nottingham_internal_coll_user   pczntc
_nottingham_internal_coll_date   29/03/2023
_nottingham_internal_coll_location NOTTS
_nottingham_internal_coll_instrument 'GVA, PL13110002'
_nottingham_internal_NCS_number  ?
_nottingham_internal_process_date 30/03/2023
_nottingham_internal_process_user pczntc
_nottingham_internal_solution_date 30/03/2023
_nottingham_internal_solution_user pczntc
_nottingham_internal_refinement_date 30/03/2023
_nottingham_internal_refinement_user pczntc
_nottingham_internal_self_archive_date 30/03/2023
_nottingham_internal_self_validation_date 30/03/2023
_nottingham_internal_self_validation_user pczntc
_nottingham_internal_validation_date ?
_nottingham_internal_validation_user ?
_nottingham_internal_archive_date ?
_refine_special_details          ?
_audit_creation_date             2023-03-30
_audit_creation_method           
;
Olex2 1.5
(compiled 2023.03.06 svn.rbb2c1857 for OlexSys, GUI svn.r6748)
;
_shelx_SHELXL_version_number     2018/3
_chemical_name_common            ?
_chemical_name_systematic        ?
_chemical_formula_moiety         'C53 H50 Fe O5'
_chemical_formula_sum            'C53 H50 Fe O5'
_chemical_formula_weight         822.78
_chemical_melting_point          ?
_chemical_oxdiff_formula         'C52 H50 Fe O5'
_chemical_oxdiff_usercomment     
'FENCLM #19407 GVA-2048 NTC/DLK fomblin oil on micromount'
loop_
_atom_type_symbol
_atom_type_description
_atom_type_scat_dispersion_real
_atom_type_scat_dispersion_imag
_atom_type_scat_source
C C 0.0181 0.0091 'International Tables Vol C Tables 4.2.6.8 and 6.1.1.4'
H H 0.0000 0.0000 'International Tables Vol C Tables 4.2.6.8 and 6.1.1.4'
Fe Fe -1.1336 3.1974 'International Tables Vol C Tables 4.2.6.8 and 6.1.1.4'
O O 0.0492 0.0322 'International Tables Vol C Tables 4.2.6.8 and 6.1.1.4'

_shelx_space_group_comment       
;
The symmetry employed for this shelxl refinement is uniquely defined
by the following loop, which should always be used as a source of
symmetry information in preference to the above space-group names.
They are only intended as comments.
;
_space_group_crystal_system      triclinic
_space_group_IT_number           2
_space_group_name_H-M_alt        'P -1'
_space_group_name_Hall           '-P 1'
loop_
_space_group_symop_operation_xyz
'x, y, z'
'-x, -y, -z'

_cell_length_a                   12.3798(4)
_cell_length_b                   12.6107(4)
_cell_length_c                   14.6241(5)
_cell_angle_alpha                86.062(3)
_cell_angle_beta                 76.881(3)
_cell_angle_gamma                79.062(3)
_cell_volume                     2182.32(13)
_cell_formula_units_Z            2
_cell_measurement_reflns_used    14427
_cell_measurement_temperature    120(2)
_cell_measurement_theta_max      72.6240
_cell_measurement_theta_min      3.7050
_shelx_estimated_absorpt_T_max   0.667
_shelx_estimated_absorpt_T_min   0.462
_exptl_absorpt_coefficient_mu    3.145
_exptl_absorpt_correction_T_max  1.000
_exptl_absorpt_correction_T_min  0.470
_exptl_absorpt_correction_type   gaussian
_exptl_absorpt_process_details   
;
CrysAlisPro 1.171.42.54a (Rigaku Oxford Diffraction, 2022)
Numerical absorption correction based on gaussian integration over
a multifaceted crystal model
Empirical absorption correction using spherical harmonics,
implemented in SCALE3 ABSPACK scaling algorithm.
;
_exptl_absorpt_special_details   ?
_exptl_crystal_colour            red
_exptl_crystal_colour_primary    red
_exptl_crystal_density_diffrn    1.252
_exptl_crystal_density_meas      ?
_exptl_crystal_density_method    ?
_exptl_crystal_description       block
_exptl_crystal_F_000             868
loop_
_exptl_crystal_face_index_h
_exptl_crystal_face_index_k
_exptl_crystal_face_index_l
_exptl_crystal_face_perp_dist
-4 5 -5 0.1034
6 2 7 0.0564
-2 -8 -2 0.1405
-6 -2 -7 0.0817
-4 5 -6 0.1104
-6 4 -1 0.1094
-5 -1 6 0.0738
3 -5 6 0.1183
6 -2 -2 0.0805
3 2 -7 0.0913
5 6 6 0.0805

_exptl_crystal_size_max          0.29
_exptl_crystal_size_mid          0.17
_exptl_crystal_size_min          0.14
loop_
_exptl_oxdiff_crystal_face_indexfrac_h
_exptl_oxdiff_crystal_face_indexfrac_k
_exptl_oxdiff_crystal_face_indexfrac_l
_exptl_oxdiff_crystal_face_x
_exptl_oxdiff_crystal_face_y
_exptl_oxdiff_crystal_face_z
-4.1929 4.8770 -5.3520 0.0140 -0.0360 0.9993
6.2681 2.1295 7.3947 -0.3095 0.7469 -0.5885
-1.8137 -8.1384 -1.6555 0.3200 -0.7696 -0.5526
-6.2802 -1.7216 -7.4355 0.2975 -0.7180 0.6293
-3.5178 5.1532 -5.6677 -0.0876 -0.0351 0.9955
-5.9837 4.2080 -1.4855 0.4641 0.1937 0.8644
-4.7856 -0.7318 6.1437 0.9223 0.3828 -0.0540
3.0947 -5.1356 6.0635 0.1580 0.0644 -0.9853
6.3822 -2.3992 -2.1538 -0.7760 -0.3228 -0.5419
3.1832 2.3120 -7.3526 -0.8589 -0.3561 0.3679
5.1035 5.9908 5.7468 -0.3824 0.9213 -0.0701

_exptl_transmission_factor_max   ?
_exptl_transmission_factor_min   ?
_diffrn_reflns_av_R_equivalents  0.0362
_diffrn_reflns_av_unetI/netI     0.0287
_diffrn_reflns_Laue_measured_fraction_full 0.999
_diffrn_reflns_Laue_measured_fraction_max 0.986
_diffrn_reflns_limit_h_max       15
_diffrn_reflns_limit_h_min       -15
_diffrn_reflns_limit_k_max       15
_diffrn_reflns_limit_k_min       -15
_diffrn_reflns_limit_l_max       18
_diffrn_reflns_limit_l_min       -17
_diffrn_reflns_number            38409
_diffrn_reflns_point_group_measured_fraction_full 0.999
_diffrn_reflns_point_group_measured_fraction_max 0.986
_diffrn_reflns_theta_full        67.684
_diffrn_reflns_theta_max         72.578
_diffrn_reflns_theta_min         3.571
_diffrn_ambient_environment      N2
_diffrn_ambient_temperature      120(2)
_diffrn_crystal_treatment        'flash frozen in gaseous N2'
_diffrn_detector                 'CCD area detector'
_diffrn_detector_area_resol_mean 4.2207
_diffrn_detector_type            'Agilent Diffraction Titan S2 detector'
_diffrn_measured_fraction_theta_full 0.999
_diffrn_measured_fraction_theta_max 0.986
_diffrn_measurement_details      
;
List of Runs (angles in degrees, time in seconds):

  # Type    Start    End  Width  t~exp~   \w     \q     \k     \f   Frames
#--------------------------------------------------------------------------
  1  \w   -105.00 -20.00   1.00    1.50    --  -43.06 -44.00 128.81   85
  2  \w      0.00  32.00   1.00    1.50    --  -43.06  19.00 -30.00   32
  3  \w    -20.00  28.00   1.00    1.50    --  -43.06  38.00-180.00   48
  4  \w    -16.00  28.00   1.00    1.50    --  -43.06  38.00  60.00   44
  5  \w   -113.00 -23.00   1.00    1.50    --  -43.06 -38.00-120.00   90
  6  \w     83.00 113.00   1.00    1.50    --   43.06  70.00-162.11   30
  7  \w     17.00  44.00   1.00    1.50    --   43.06  65.00 -83.73   27
  8  \w     15.00  65.00   1.00    1.50    --   43.06  70.00-162.11   50
  9  \w     13.00  41.00   1.00    1.50    --   43.06  76.00  78.17   28
 10  \w     28.00  96.00   1.00    1.50    --   43.06-125.00  90.00   68
 11  \w     17.00  45.00   1.00    1.50    --   43.06  70.00 -49.96   28
 12  \w     19.00  46.00   1.00    1.50    --   43.06  60.00  65.91   27
 13  \w     17.00 112.00   1.00    1.50    --   43.06  71.00 -10.15   95
 14  \w    -26.00  59.00   1.00    1.50    --   43.06 -57.00-150.00   85
 15  \w     17.00  59.00   1.00    1.50    --   43.06  67.00 136.22   42
 16  \w     55.00  82.00   1.00    1.50    --   43.06  60.00  65.91   27
 17  \w     73.00 168.00   1.00    4.00    --  100.81  69.00-120.18   95
 18  \w    144.00 170.00   1.00    4.00    --  100.81  65.00 -70.68   26
 19  \w     78.00 103.00   1.00    4.00    --  100.81  57.00 -33.29   25
 20  \w    110.00 169.00   1.00    4.00    --  100.81  66.00  42.12   59
 21  \w     30.00 112.00   1.00    4.00    --  100.81-125.00 -30.00   82
 22  \w     78.00 105.00   1.00    4.00    --  100.81  45.00-150.00   27
 23  \w     76.00 167.00   1.00    4.00    --  100.81  58.00 172.07   91
 24  \w     73.00 100.00   1.00    4.00    --  100.81  69.00 -97.53   27
 25  \w     25.00 108.00   1.00    4.00    --  100.81-106.00  28.98   83
 26  \w     74.00 101.00   1.00    4.00    --  100.81  65.00 -70.68   27
 27  \w     74.00 100.00   1.00    4.00    --  100.81  66.00  42.12   26
 28  \w     77.00 104.00   1.00    4.00    --  100.81  54.00  82.02   27
 29  \w     74.00 127.00   1.00    4.00    --  100.81 -77.00 150.00   53
 30  \w     73.00 100.00   1.00    4.00    --  100.81  69.00 -34.54   27
 31  \w     73.00  99.00   1.00    4.00    --  100.81  69.00 168.24   26
 32  \w     76.00 160.00   1.00    4.00    --  100.81  60.00-129.58   84
 33  \w     30.00 113.00   1.00    4.00    --  100.81-125.00-150.00   83
 34  \w     76.00 105.00   1.00    4.00    --  100.81  61.00  60.00   29
 35  \w     74.00 151.00   1.00    4.00    --  100.81  66.00   3.13   77
 36  \w     76.00 102.00   1.00    4.00    --  100.81  61.00   0.00   26
 37  \w     74.00 114.00   1.00    4.00    --  100.81  66.00  88.19   40
 38  \w     76.00 169.00   1.00    4.00    --  100.81  61.00 120.00   93
 39  \w     80.00 106.00   1.00    4.00    --  100.81 -94.00  60.00   26
 40  \w     76.00 103.00   1.00    4.00    --  100.81  59.00 143.50   27
 41  \w     76.00 102.00   1.00    4.00    --  100.81  61.00  30.00   26
 42  \w     24.00  75.00   1.00    4.00    --  100.81 -94.00  60.00   51
 43  \w     76.00 113.00   1.00    4.00    --  100.81  61.00-150.00   37
 44  \w    136.00 161.00   1.00    4.00    --  100.81  61.00-150.00   25
 45  \w     73.00 154.00   1.00    4.00    --  100.81  69.00  95.22   81
 46  \w     79.00 106.00   1.00    4.00    --  100.81  60.00 -17.91   27
 47  \w     51.00  89.00   1.00    4.00    --  100.81 -61.00 -90.00   38
 48  \w     31.00  93.00   1.00    4.00    --  100.81 -61.00  60.00   62
 49  \w     77.00 104.00   1.00    4.00    --  100.81  61.00 150.00   27
 50  \w     29.00  56.00   1.00    4.00    --  100.81 -30.00 150.00   27
 51  \w     78.00 167.00   1.00    4.00    --  100.81  45.00 -30.00   89
 52  \w     33.00  67.00   1.00    4.00    --  100.81-125.00 -90.00   34
 53  \w     88.00 113.00   1.00    4.00    --  100.81-125.00 -90.00   25
 54  \w     76.00 157.00   1.00    4.00    --  100.81  61.00 -79.37   81
;
_diffrn_measurement_device       '\k-geometry diffractometer'
_diffrn_measurement_device_type  'SuperNova, Titan S2'
_diffrn_measurement_method       '\w scans'
_diffrn_measurement_specimen_support 'MiTeGen micromount'
_diffrn_orient_matrix_type       
'CrysAlisPro convention (1999,Acta A55,543-557)'
_diffrn_orient_matrix_UB_11      -0.1113213000
_diffrn_orient_matrix_UB_12      -0.0267608000
_diffrn_orient_matrix_UB_13      0.0602130000
_diffrn_orient_matrix_UB_21      0.0041675000
_diffrn_orient_matrix_UB_22      0.0783967000
_diffrn_orient_matrix_UB_23      0.0748928000
_diffrn_orient_matrix_UB_31      -0.0667758000
_diffrn_orient_matrix_UB_32      0.0928986000
_diffrn_orient_matrix_UB_33      -0.0497391000
_diffrn_radiation_monochromator  mirror
_diffrn_radiation_probe          x-ray
_diffrn_radiation_type           'Cu K\a'
_diffrn_radiation_wavelength     1.54184
_diffrn_source                   'microfocus sealed tube'
_diffrn_source_type              'Agilent Diffraction microfocus tube'
_reflns_Friedel_coverage         0.000
_reflns_Friedel_fraction_full    .
_reflns_Friedel_fraction_max     .
_reflns_number_gt                7950
_reflns_number_total             8546
_reflns_special_details          
;
 Reflections were merged by SHELXL according to the crystal
 class for the calculation of statistics and refinement.
 
 _reflns_Friedel_fraction is defined as the number of unique
 Friedel pairs measured divided by the number that would be
 possible theoretically, ignoring centric projections and
 systematic absences.
;
_reflns_threshold_expression     'I > 2\s(I)'
_computing_cell_refinement       'CrysAlisPro 1.171.42.54a (Rigaku OD, 2022)'
_computing_data_collection       'CrysAlisPro 1.171.42.54a (Rigaku OD, 2022)'
_computing_data_reduction        'CrysAlisPro 1.171.42.54a (Rigaku OD, 2022)'
_computing_molecular_graphics    'Olex2 1.5 (Dolomanov et al., 2009)'
_computing_publication_material  'Olex2 1.5 (Dolomanov et al., 2009)'
_computing_structure_refinement  'SHELXL 2018/3 (Sheldrick, 2015)'
_computing_structure_solution    'SHELXT 2018/2 (Sheldrick, 2018)'
_refine_diff_density_max         0.377
_refine_diff_density_min         -0.389
_refine_diff_density_rms         0.041
_refine_ls_extinction_coef       .
_refine_ls_extinction_method     none
_refine_ls_goodness_of_fit_ref   1.068
_refine_ls_hydrogen_treatment    constr
_refine_ls_matrix_type           full
_refine_ls_number_parameters     544
_refine_ls_number_reflns         8546
_refine_ls_number_restraints     0
_refine_ls_R_factor_all          0.0379
_refine_ls_R_factor_gt           0.0345
_refine_ls_restrained_S_all      1.068
_refine_ls_shift/su_max          0.001
_refine_ls_shift/su_mean         0.000
_refine_ls_structure_factor_coef Fsqd
_refine_ls_weighting_details     
'w=1/[\s^2^(Fo^2^)+(0.0428P)^2^+0.6357P] where P=(Fo^2^+2Fc^2^)/3'
_refine_ls_weighting_scheme      calc
_refine_ls_wR_factor_gt          0.0870
_refine_ls_wR_factor_ref         0.0892
_olex2_refinement_description    
;
1. Fixed Uiso
 At 1.2 times of:
  All C(H) groups
 At 1.5 times of:
  All C(H,H,H) groups
2.a Aromatic/amide H refined with riding coordinates:
 C44(H44), C11(H11), C5(H5), C29(H29), C6(H6), C13(H13), C31(H31), C46(H46),
 C7(H7), C30(H30), C37(H37), C20(H20), C22(H22), C35(H35)
2.b Idealised Me refined as rotating group:
 C49(H49A,H49B,H49C), C17(H17A,H17B,H17C), C26(H26A,H26B,H26C), C48(H48A,H48B,
 H48C), C15(H15A,H15B,H15C), C24(H24A,H24B,H24C), C39(H39A,H39B,H39C), C16(H16A,
 H16B,H16C), C50(H50A,H50B,H50C), C41(H41A,H41B,H41C), C25(H25A,H25B,H25C),
 C40(H40A,H40B,H40C)
;
_atom_sites_solution_hydrogens   geom
_atom_sites_solution_primary     dual
_atom_sites_solution_secondary   difmap
loop_
_atom_site_label
_atom_site_type_symbol
_atom_site_fract_x
_atom_site_fract_y
_atom_site_fract_z
_atom_site_U_iso_or_equiv
_atom_site_adp_type
_atom_site_occupancy
_atom_site_site_symmetry_order
_atom_site_calc_flag
_atom_site_refinement_flags_posn
_atom_site_refinement_flags_adp
_atom_site_refinement_flags_occupancy
_atom_site_disorder_assembly
_atom_site_disorder_group
Fe1 Fe 0.24099(2) 0.18062(2) 0.86117(2) 0.02046(7) Uani 1 1 d . . . . .
O2 O 0.24959(8) 0.33367(8) 0.71588(7) 0.0186(2) Uani 1 1 d . . . . .
O1 O 0.11567(9) 0.28256(9) 0.82815(7) 0.0227(2) Uani 1 1 d . . . . .
O3 O 0.43926(10) 0.01244(9) 0.84635(9) 0.0314(3) Uani 1 1 d . . . . .
O5 O 0.10772(12) 0.00397(11) 0.91113(12) 0.0487(4) Uani 1 1 d . . . . .
O4 O 0.21057(13) 0.24414(14) 1.05848(9) 0.0498(4) Uani 1 1 d . . . . .
C45 C 0.25959(14) 0.73063(12) 0.76927(12) 0.0249(3) Uani 1 1 d . . . . .
C18 C 0.47972(13) 0.30487(12) 0.86621(11) 0.0218(3) Uani 1 1 d . . . . .
C3 C 0.44100(12) 0.24475(11) 0.71584(10) 0.0186(3) Uani 1 1 d . . . . .
C43 C 0.20207(13) 0.63441(12) 0.65477(11) 0.0222(3) Uani 1 1 d . . . . .
C44 C 0.26679(13) 0.70420(12) 0.67716(11) 0.0239(3) Uani 1 1 d . . . . .
H44 H 0.317220 0.734501 0.627945 0.029 Uiso 1 1 calc R U . . .
C33 C -0.02974(13) 0.24421(13) 0.70843(11) 0.0225(3) Uani 1 1 d . . . . .
C2 C 0.14192(12) 0.34150(12) 0.75790(10) 0.0193(3) Uani 1 1 d . . . . .
C1 C 0.31964(12) 0.25276(12) 0.76227(10) 0.0190(3) Uani 1 1 d . . . . .
C4 C 0.48351(13) 0.21494(11) 0.62166(11) 0.0197(3) Uani 1 1 d . . . . .
C14 C 0.37618(13) 0.10833(12) 0.54325(11) 0.0227(3) Uani 1 1 d . . . . .
C28 C -0.03320(12) 0.36379(13) 0.70017(10) 0.0209(3) Uani 1 1 d . . . . .
C32 C 0.04857(13) 0.52510(12) 0.70402(10) 0.0216(3) Uani 1 1 d . . . . .
C19 C 0.50189(14) 0.24835(14) 0.94793(12) 0.0270(3) Uani 1 1 d . . . . .
C11 C 0.37715(13) 0.26382(13) 0.39841(11) 0.0263(3) Uani 1 1 d . . . . .
H11 H 0.376539 0.317499 0.349566 0.032 Uiso 1 1 calc R U . . .
C9 C 0.41668(12) 0.20366(12) 0.55006(10) 0.0202(3) Uani 1 1 d . . . . .
C5 C 0.60051(13) 0.19313(12) 0.58697(11) 0.0242(3) Uani 1 1 d . . . . .
H5 H 0.629088 0.172901 0.523445 0.029 Uiso 1 1 calc R U . . .
C51 C 0.36210(14) 0.08082(13) 0.85529(11) 0.0249(3) Uani 1 1 d . . . . .
C8 C 0.51846(13) 0.25691(12) 0.77124(11) 0.0205(3) Uani 1 1 d . . . . .
C27 C 0.05283(12) 0.41319(12) 0.71840(10) 0.0203(3) Uani 1 1 d . . . . .
C12 C 0.34234(14) 0.16753(14) 0.38827(12) 0.0279(3) Uani 1 1 d . . . . .
C29 C -0.12075(13) 0.42742(13) 0.66573(11) 0.0247(3) Uani 1 1 d . . . . .
H29 H -0.178737 0.394853 0.652939 0.030 Uiso 1 1 calc R U . . .
C6 C 0.67566(13) 0.20017(13) 0.64244(12) 0.0267(3) Uani 1 1 d . . . . .
H6 H 0.754624 0.182083 0.618169 0.032 Uiso 1 1 calc R U . . .
C23 C 0.42472(14) 0.41384(13) 0.87170(12) 0.0259(3) Uani 1 1 d . . . . .
C34 C -0.08307(13) 0.19509(14) 0.79104(12) 0.0264(3) Uani 1 1 d . . . . .
C38 C 0.02345(14) 0.18275(14) 0.62902(12) 0.0290(4) Uani 1 1 d . . . . .
C47 C 0.12223(14) 0.61250(13) 0.82104(11) 0.0260(3) Uani 1 1 d . . . . .
C13 C 0.33939(14) 0.09291(13) 0.46253(12) 0.0268(3) Uani 1 1 d . . . . .
H13 H 0.311232 0.028799 0.458327 0.032 Uiso 1 1 calc R U . . .
C42 C 0.12973(13) 0.58788(12) 0.72757(11) 0.0218(3) Uani 1 1 d . . . . .
C31 C -0.04113(14) 0.58542(13) 0.66961(12) 0.0267(3) Uani 1 1 d . . . . .
H31 H -0.044969 0.661150 0.659547 0.032 Uiso 1 1 calc R U . . .
C46 C 0.18657(14) 0.68418(13) 0.83995(11) 0.0267(3) Uani 1 1 d . . . . .
H46 H 0.180283 0.701847 0.903278 0.032 Uiso 1 1 calc R U . . .
C7 C 0.63400(13) 0.23394(13) 0.73375(12) 0.0245(3) Uani 1 1 d . . . . .
H7 H 0.685041 0.241590 0.771523 0.029 Uiso 1 1 calc R U . . .
C53 C 0.15497(15) 0.07421(14) 0.89191(13) 0.0312(4) Uani 1 1 d . . . . .
C30 C -0.12476(14) 0.53750(14) 0.64978(12) 0.0280(3) Uani 1 1 d . . . . .
H30 H -0.184465 0.579856 0.625389 0.034 Uiso 1 1 calc R U . . .
C10 C 0.41285(13) 0.28357(12) 0.47828(11) 0.0227(3) Uani 1 1 d . . . . .
C52 C 0.22095(14) 0.22132(15) 0.98233(13) 0.0314(4) Uani 1 1 d . . . . .
C49 C 0.33051(16) 0.80575(14) 0.79208(13) 0.0337(4) Uani 1 1 d . . . . .
H49A H 0.406700 0.789586 0.752616 0.051 Uiso 1 1 calc R U . . .
H49B H 0.334410 0.795828 0.858381 0.051 Uiso 1 1 calc R U . . .
H49C H 0.296528 0.880671 0.780077 0.051 Uiso 1 1 calc R U . . .
C17 C 0.37341(15) 0.02238(13) 0.61991(12) 0.0281(3) Uani 1 1 d . . . . .
H17A H 0.436470 0.021046 0.650385 0.042 Uiso 1 1 calc R U . . .
H17B H 0.379811 -0.048121 0.592868 0.042 Uiso 1 1 calc R U . . .
H17C H 0.302130 0.038219 0.666413 0.042 Uiso 1 1 calc R U . . .
C26 C 0.41814(16) 0.48271(13) 0.78424(13) 0.0310(4) Uani 1 1 d . . . . .
H26A H 0.485378 0.459337 0.735109 0.047 Uiso 1 1 calc R U . . .
H26B H 0.414039 0.558499 0.798056 0.047 Uiso 1 1 calc R U . . .
H26C H 0.350720 0.475129 0.762588 0.047 Uiso 1 1 calc R U . . .
C48 C 0.20871(15) 0.61253(15) 0.55361(11) 0.0306(4) Uani 1 1 d . . . . .
H48A H 0.144494 0.657282 0.532700 0.046 Uiso 1 1 calc R U . . .
H48B H 0.206853 0.536060 0.547353 0.046 Uiso 1 1 calc R U . . .
H48C H 0.279107 0.630002 0.514890 0.046 Uiso 1 1 calc R U . . .
C15 C 0.44870(15) 0.38993(13) 0.48629(13) 0.0293(4) Uani 1 1 d . . . . .
H15A H 0.530817 0.378473 0.478247 0.044 Uiso 1 1 calc R U . . .
H15B H 0.412716 0.419535 0.548307 0.044 Uiso 1 1 calc R U . . .
H15C H 0.425843 0.440802 0.437510 0.044 Uiso 1 1 calc R U . . .
C37 C 0.02491(16) 0.07145(15) 0.63472(15) 0.0385(4) Uani 1 1 d . . . . .
H37 H 0.061735 0.029251 0.581403 0.046 Uiso 1 1 calc R U . . .
C20 C 0.45785(16) 0.29826(16) 1.03408(12) 0.0343(4) Uani 1 1 d . . . . .
H20 H 0.471154 0.259528 1.089680 0.041 Uiso 1 1 calc R U . . .
C22 C 0.38294(15) 0.45970(15) 0.95930(13) 0.0328(4) Uani 1 1 d . . . . .
H22 H 0.344672 0.532606 0.962925 0.039 Uiso 1 1 calc R U . . .
C24 C 0.57201(16) 0.13639(15) 0.94732(14) 0.0351(4) Uani 1 1 d . . . . .
H24A H 0.590390 0.108308 0.883732 0.053 Uiso 1 1 calc R U . . .
H24B H 0.529347 0.088632 0.990704 0.053 Uiso 1 1 calc R U . . .
H24C H 0.641813 0.139568 0.967110 0.053 Uiso 1 1 calc R U . . .
C21 C 0.39557(16) 0.40193(17) 1.04173(13) 0.0365(4) Uani 1 1 d . . . . .
C39 C -0.13977(15) 0.25874(16) 0.87767(12) 0.0332(4) Uani 1 1 d . . . . .
H39A H -0.086807 0.299045 0.894070 0.050 Uiso 1 1 calc R U . . .
H39B H -0.163592 0.209238 0.929803 0.050 Uiso 1 1 calc R U . . .
H39C H -0.205840 0.309391 0.865549 0.050 Uiso 1 1 calc R U . . .
C16 C 0.30921(17) 0.14535(18) 0.29932(14) 0.0404(4) Uani 1 1 d . . . . .
H16A H 0.258146 0.208656 0.281420 0.061 Uiso 1 1 calc R U . . .
H16B H 0.271088 0.082790 0.309858 0.061 Uiso 1 1 calc R U . . .
H16C H 0.376865 0.130186 0.248873 0.061 Uiso 1 1 calc R U . . .
C50 C 0.04588(18) 0.56384(16) 0.90142(13) 0.0393(4) Uani 1 1 d . . . . .
H50A H -0.027347 0.565799 0.885715 0.059 Uiso 1 1 calc R U . . .
H50B H 0.035359 0.605291 0.958037 0.059 Uiso 1 1 calc R U . . .
H50C H 0.079948 0.488780 0.912802 0.059 Uiso 1 1 calc R U . . .
C36 C -0.02575(16) 0.02087(14) 0.71582(16) 0.0392(5) Uani 1 1 d . . . . .
C35 C -0.08039(15) 0.08374(15) 0.79269(15) 0.0347(4) Uani 1 1 d . . . . .
H35 H -0.117075 0.050070 0.848128 0.042 Uiso 1 1 calc R U . . .
C41 C 0.07900(16) 0.23548(17) 0.53989(13) 0.0388(4) Uani 1 1 d . . . . .
H41A H 0.027034 0.299205 0.523916 0.058 Uiso 1 1 calc R U . . .
H41B H 0.098549 0.184149 0.488812 0.058 Uiso 1 1 calc R U . . .
H41C H 0.147619 0.257452 0.548848 0.058 Uiso 1 1 calc R U . . .
C25 C 0.3432(2) 0.4512(2) 1.13600(15) 0.0526(6) Uani 1 1 d . . . . .
H25A H 0.261367 0.454784 1.149139 0.079 Uiso 1 1 calc R U . . .
H25B H 0.359723 0.524282 1.135457 0.079 Uiso 1 1 calc R U . . .
H25C H 0.374348 0.406733 1.184780 0.079 Uiso 1 1 calc R U . . .
C40 C -0.0188(2) -0.10052(17) 0.7219(2) 0.0621(7) Uani 1 1 d . . . . .
H40A H -0.023138 -0.126192 0.661362 0.093 Uiso 1 1 calc R U . . .
H40B H -0.081539 -0.118860 0.770770 0.093 Uiso 1 1 calc R U . . .
H40C H 0.052799 -0.135048 0.737677 0.093 Uiso 1 1 calc R U . . .

loop_
_atom_site_aniso_label
_atom_site_aniso_U_11
_atom_site_aniso_U_22
_atom_site_aniso_U_33
_atom_site_aniso_U_23
_atom_site_aniso_U_13
_atom_site_aniso_U_12
Fe1 0.02032(13) 0.02098(13) 0.02119(13) 0.00452(9) -0.00565(9) -0.00690(9)
O2 0.0176(5) 0.0178(5) 0.0207(5) 0.0016(4) -0.0048(4) -0.0041(4)
O1 0.0199(5) 0.0249(6) 0.0235(5) 0.0036(4) -0.0049(4) -0.0060(4)
O3 0.0304(6) 0.0243(6) 0.0407(7) 0.0058(5) -0.0133(5) -0.0037(5)
O5 0.0401(8) 0.0386(8) 0.0728(10) 0.0175(7) -0.0163(7) -0.0225(6)
O4 0.0480(8) 0.0760(11) 0.0278(7) -0.0092(7) -0.0075(6) -0.0155(8)
C45 0.0290(8) 0.0168(7) 0.0294(8) 0.0013(6) -0.0086(7) -0.0031(6)
C18 0.0205(7) 0.0234(8) 0.0246(8) 0.0018(6) -0.0082(6) -0.0083(6)
C3 0.0205(7) 0.0140(7) 0.0216(7) 0.0035(5) -0.0058(6) -0.0042(5)
C43 0.0230(7) 0.0206(7) 0.0222(8) 0.0021(6) -0.0057(6) -0.0021(6)
C44 0.0235(8) 0.0216(8) 0.0261(8) 0.0049(6) -0.0045(6) -0.0057(6)
C33 0.0190(7) 0.0234(8) 0.0277(8) -0.0012(6) -0.0104(6) -0.0036(6)
C2 0.0193(7) 0.0193(7) 0.0209(7) -0.0015(6) -0.0054(6) -0.0061(6)
C1 0.0208(7) 0.0160(7) 0.0219(7) -0.0003(5) -0.0077(6) -0.0039(6)
C4 0.0219(7) 0.0141(7) 0.0237(7) 0.0024(5) -0.0054(6) -0.0052(6)
C14 0.0225(7) 0.0192(7) 0.0255(8) -0.0020(6) -0.0039(6) -0.0027(6)
C28 0.0190(7) 0.0249(8) 0.0184(7) -0.0002(6) -0.0031(6) -0.0042(6)
C32 0.0217(7) 0.0229(8) 0.0190(7) 0.0013(6) -0.0025(6) -0.0044(6)
C19 0.0274(8) 0.0306(9) 0.0286(8) 0.0055(7) -0.0123(7) -0.0135(7)
C11 0.0233(8) 0.0280(8) 0.0241(8) 0.0035(6) -0.0040(6) 0.0009(6)
C9 0.0193(7) 0.0195(7) 0.0205(7) -0.0028(6) -0.0023(6) -0.0016(6)
C5 0.0245(8) 0.0205(7) 0.0260(8) -0.0004(6) -0.0020(6) -0.0048(6)
C51 0.0282(8) 0.0236(8) 0.0257(8) 0.0066(6) -0.0086(6) -0.0115(7)
C8 0.0220(7) 0.0158(7) 0.0250(8) 0.0042(6) -0.0074(6) -0.0056(6)
C27 0.0184(7) 0.0234(8) 0.0184(7) 0.0002(6) -0.0031(6) -0.0037(6)
C12 0.0230(8) 0.0338(9) 0.0254(8) -0.0053(7) -0.0072(6) 0.0021(7)
C29 0.0204(7) 0.0291(8) 0.0255(8) -0.0004(6) -0.0066(6) -0.0053(6)
C6 0.0183(7) 0.0255(8) 0.0349(9) 0.0011(7) -0.0031(6) -0.0045(6)
C23 0.0249(8) 0.0258(8) 0.0303(8) -0.0024(7) -0.0103(6) -0.0071(6)
C34 0.0205(7) 0.0288(8) 0.0333(9) 0.0020(7) -0.0102(7) -0.0084(6)
C38 0.0224(8) 0.0321(9) 0.0339(9) -0.0071(7) -0.0122(7) 0.0011(7)
C47 0.0300(8) 0.0232(8) 0.0232(8) 0.0008(6) -0.0030(6) -0.0051(6)
C13 0.0261(8) 0.0244(8) 0.0310(9) -0.0073(7) -0.0076(7) -0.0035(6)
C42 0.0224(7) 0.0181(7) 0.0239(8) 0.0019(6) -0.0052(6) -0.0022(6)
C31 0.0262(8) 0.0234(8) 0.0286(8) 0.0032(6) -0.0047(6) -0.0031(6)
C46 0.0343(9) 0.0232(8) 0.0224(8) -0.0020(6) -0.0056(7) -0.0052(7)
C7 0.0220(8) 0.0232(8) 0.0312(8) 0.0034(6) -0.0104(6) -0.0070(6)
C53 0.0277(8) 0.0296(9) 0.0364(9) 0.0082(7) -0.0083(7) -0.0072(7)
C30 0.0219(8) 0.0303(9) 0.0301(9) 0.0033(7) -0.0082(6) 0.0009(6)
C10 0.0206(7) 0.0213(8) 0.0241(8) 0.0005(6) -0.0022(6) -0.0017(6)
C52 0.0267(8) 0.0363(10) 0.0318(9) 0.0035(7) -0.0074(7) -0.0074(7)
C49 0.0412(10) 0.0273(9) 0.0370(10) -0.0001(7) -0.0116(8) -0.0134(8)
C17 0.0352(9) 0.0212(8) 0.0297(8) 0.0010(6) -0.0078(7) -0.0094(7)
C26 0.0377(9) 0.0201(8) 0.0384(10) 0.0007(7) -0.0162(8) -0.0041(7)
C48 0.0288(8) 0.0412(10) 0.0228(8) 0.0006(7) -0.0032(7) -0.0124(7)
C15 0.0318(9) 0.0207(8) 0.0342(9) 0.0049(7) -0.0061(7) -0.0053(7)
C37 0.0309(9) 0.0322(10) 0.0553(12) -0.0178(9) -0.0191(9) 0.0045(7)
C20 0.0375(10) 0.0486(11) 0.0235(8) 0.0062(7) -0.0122(7) -0.0200(8)
C22 0.0298(9) 0.0336(9) 0.0366(10) -0.0097(7) -0.0083(7) -0.0053(7)
C24 0.0424(10) 0.0317(9) 0.0388(10) 0.0119(8) -0.0226(8) -0.0133(8)
C21 0.0341(9) 0.0505(11) 0.0283(9) -0.0095(8) -0.0056(7) -0.0147(8)
C39 0.0302(9) 0.0419(10) 0.0286(9) 0.0028(7) -0.0031(7) -0.0147(8)
C16 0.0409(10) 0.0505(12) 0.0328(10) -0.0077(8) -0.0165(8) -0.0029(9)
C50 0.0514(12) 0.0420(11) 0.0252(9) -0.0006(8) 0.0016(8) -0.0223(9)
C36 0.0305(9) 0.0242(9) 0.0703(14) -0.0027(9) -0.0256(9) -0.0047(7)
C35 0.0288(9) 0.0303(9) 0.0513(11) 0.0096(8) -0.0183(8) -0.0130(7)
C41 0.0340(10) 0.0483(11) 0.0285(9) -0.0090(8) -0.0044(7) 0.0063(8)
C25 0.0498(13) 0.0768(16) 0.0329(11) -0.0182(11) -0.0033(9) -0.0165(12)
C40 0.0502(13) 0.0257(10) 0.119(2) -0.0053(12) -0.0358(14) -0.0063(9)

_geom_special_details            
;
 All esds (except the esd in the dihedral angle between two l.s. planes)
 are estimated using the full covariance matrix.  The cell esds are taken
 into account individually in the estimation of esds in distances, angles
 and torsion angles; correlations between esds in cell parameters are only
 used when they are defined by crystal symmetry.  An approximate (isotropic)
 treatment of cell esds is used for estimating esds involving l.s. planes.
;
loop_
_geom_bond_atom_site_label_1
_geom_bond_atom_site_label_2
_geom_bond_distance
_geom_bond_site_symmetry_2
_geom_bond_publ_flag
Fe1 O1 1.9469(11) . ?
Fe1 C1 1.8395(15) . ?
Fe1 C51 1.7547(17) . ?
Fe1 C53 1.8381(17) . ?
Fe1 C52 1.8280(18) . ?
O2 C2 1.3232(18) . ?
O2 C1 1.4455(18) . ?
O1 C2 1.2445(18) . ?
O3 C51 1.149(2) . ?
O5 C53 1.137(2) . ?
O4 C52 1.142(2) . ?
C45 C44 1.389(2) . ?
C45 C46 1.386(2) . ?
C45 C49 1.507(2) . ?
C18 C19 1.403(2) . ?
C18 C8 1.493(2) . ?
C18 C23 1.412(2) . ?
C3 C1 1.489(2) . ?
C3 C4 1.408(2) . ?
C3 C8 1.423(2) . ?
C43 C44 1.396(2) . ?
C43 C42 1.400(2) . ?
C43 C48 1.505(2) . ?
C44 H44 0.9500 . ?
C33 C28 1.498(2) . ?
C33 C34 1.403(2) . ?
C33 C38 1.402(2) . ?
C2 C27 1.485(2) . ?
C4 C9 1.503(2) . ?
C4 C5 1.402(2) . ?
C14 C9 1.405(2) . ?
C14 C13 1.396(2) . ?
C14 C17 1.504(2) . ?
C28 C27 1.413(2) . ?
C28 C29 1.391(2) . ?
C32 C27 1.405(2) . ?
C32 C42 1.500(2) . ?
C32 C31 1.395(2) . ?
C19 C20 1.396(3) . ?
C19 C24 1.510(3) . ?
C11 H11 0.9500 . ?
C11 C12 1.391(2) . ?
C11 C10 1.392(2) . ?
C9 C10 1.407(2) . ?
C5 H5 0.9500 . ?
C5 C6 1.384(2) . ?
C8 C7 1.392(2) . ?
C12 C13 1.386(2) . ?
C12 C16 1.508(2) . ?
C29 H29 0.9500 . ?
C29 C30 1.385(2) . ?
C6 H6 0.9500 . ?
C6 C7 1.383(2) . ?
C23 C26 1.505(2) . ?
C23 C22 1.389(2) . ?
C34 C39 1.505(2) . ?
C34 C35 1.397(2) . ?
C38 C37 1.397(3) . ?
C38 C41 1.504(3) . ?
C47 C42 1.401(2) . ?
C47 C46 1.391(2) . ?
C47 C50 1.506(2) . ?
C13 H13 0.9500 . ?
C31 H31 0.9500 . ?
C31 C30 1.385(2) . ?
C46 H46 0.9500 . ?
C7 H7 0.9500 . ?
C30 H30 0.9500 . ?
C10 C15 1.510(2) . ?
C49 H49A 0.9800 . ?
C49 H49B 0.9800 . ?
C49 H49C 0.9800 . ?
C17 H17A 0.9800 . ?
C17 H17B 0.9800 . ?
C17 H17C 0.9800 . ?
C26 H26A 0.9800 . ?
C26 H26B 0.9800 . ?
C26 H26C 0.9800 . ?
C48 H48A 0.9800 . ?
C48 H48B 0.9800 . ?
C48 H48C 0.9800 . ?
C15 H15A 0.9800 . ?
C15 H15B 0.9800 . ?
C15 H15C 0.9800 . ?
C37 H37 0.9500 . ?
C37 C36 1.385(3) . ?
C20 H20 0.9500 . ?
C20 C21 1.384(3) . ?
C22 H22 0.9500 . ?
C22 C21 1.389(3) . ?
C24 H24A 0.9800 . ?
C24 H24B 0.9800 . ?
C24 H24C 0.9800 . ?
C21 C25 1.506(3) . ?
C39 H39A 0.9800 . ?
C39 H39B 0.9800 . ?
C39 H39C 0.9800 . ?
C16 H16A 0.9800 . ?
C16 H16B 0.9800 . ?
C16 H16C 0.9800 . ?
C50 H50A 0.9800 . ?
C50 H50B 0.9800 . ?
C50 H50C 0.9800 . ?
C36 C35 1.387(3) . ?
C36 C40 1.514(3) . ?
C35 H35 0.9500 . ?
C41 H41A 0.9800 . ?
C41 H41B 0.9800 . ?
C41 H41C 0.9800 . ?
C25 H25A 0.9800 . ?
C25 H25B 0.9800 . ?
C25 H25C 0.9800 . ?
C40 H40A 0.9800 . ?
C40 H40B 0.9800 . ?
C40 H40C 0.9800 . ?

loop_
_geom_angle_atom_site_label_1
_geom_angle_atom_site_label_2
_geom_angle_atom_site_label_3
_geom_angle
_geom_angle_site_symmetry_1
_geom_angle_site_symmetry_3
_geom_angle_publ_flag
C1 Fe1 O1 80.81(6) . . ?
C51 Fe1 O1 162.93(6) . . ?
C51 Fe1 C1 88.69(7) . . ?
C51 Fe1 C53 88.78(7) . . ?
C51 Fe1 C52 99.21(8) . . ?
C53 Fe1 O1 91.79(6) . . ?
C53 Fe1 C1 143.82(7) . . ?
C52 Fe1 O1 97.74(7) . . ?
C52 Fe1 C1 121.41(7) . . ?
C52 Fe1 C53 94.60(8) . . ?
C2 O2 C1 111.09(11) . . ?
C2 O1 Fe1 114.87(9) . . ?
C44 C45 C49 121.16(15) . . ?
C46 C45 C44 117.95(14) . . ?
C46 C45 C49 120.88(15) . . ?
C19 C18 C8 122.70(14) . . ?
C19 C18 C23 119.56(15) . . ?
C23 C18 C8 117.62(14) . . ?
C4 C3 C1 122.38(13) . . ?
C4 C3 C8 118.64(13) . . ?
C8 C3 C1 118.66(13) . . ?
C44 C43 C42 118.93(14) . . ?
C44 C43 C48 119.93(14) . . ?
C42 C43 C48 121.13(14) . . ?
C45 C44 C43 121.93(14) . . ?
C45 C44 H44 119.0 . . ?
C43 C44 H44 119.0 . . ?
C34 C33 C28 121.53(14) . . ?
C38 C33 C28 117.89(15) . . ?
C38 C33 C34 120.49(15) . . ?
O2 C2 C27 120.93(13) . . ?
O1 C2 O2 118.76(13) . . ?
O1 C2 C27 120.16(13) . . ?
O2 C1 Fe1 114.32(10) . . ?
O2 C1 C3 111.20(12) . . ?
C3 C1 Fe1 134.45(11) . . ?
C3 C4 C9 127.19(13) . . ?
C5 C4 C3 119.07(14) . . ?
C5 C4 C9 113.74(13) . . ?
C9 C14 C17 121.60(14) . . ?
C13 C14 C9 118.83(15) . . ?
C13 C14 C17 119.57(14) . . ?
C27 C28 C33 122.97(14) . . ?
C29 C28 C33 117.96(13) . . ?
C29 C28 C27 118.87(14) . . ?
C27 C32 C42 125.45(14) . . ?
C31 C32 C27 118.40(14) . . ?
C31 C32 C42 116.06(14) . . ?
C18 C19 C24 123.27(16) . . ?
C20 C19 C18 118.50(16) . . ?
C20 C19 C24 118.23(16) . . ?
C12 C11 H11 119.2 . . ?
C12 C11 C10 121.70(15) . . ?
C10 C11 H11 119.2 . . ?
C14 C9 C4 121.95(14) . . ?
C14 C9 C10 119.32(14) . . ?
C10 C9 C4 117.74(13) . . ?
C4 C5 H5 119.0 . . ?
C6 C5 C4 122.03(15) . . ?
C6 C5 H5 119.0 . . ?
O3 C51 Fe1 175.17(15) . . ?
C3 C8 C18 121.72(13) . . ?
C7 C8 C18 117.88(14) . . ?
C7 C8 C3 120.10(14) . . ?
C28 C27 C2 116.22(13) . . ?
C32 C27 C2 123.16(13) . . ?
C32 C27 C28 120.53(14) . . ?
C11 C12 C16 120.96(16) . . ?
C13 C12 C11 117.72(15) . . ?
C13 C12 C16 121.32(16) . . ?
C28 C29 H29 119.5 . . ?
C30 C29 C28 121.08(15) . . ?
C30 C29 H29 119.5 . . ?
C5 C6 H6 120.5 . . ?
C7 C6 C5 118.95(15) . . ?
C7 C6 H6 120.5 . . ?
C18 C23 C26 120.96(15) . . ?
C22 C23 C18 119.19(16) . . ?
C22 C23 C26 119.71(16) . . ?
C33 C34 C39 121.68(15) . . ?
C35 C34 C33 118.55(16) . . ?
C35 C34 C39 119.74(16) . . ?
C33 C38 C41 120.61(16) . . ?
C37 C38 C33 118.68(17) . . ?
C37 C38 C41 120.72(16) . . ?
C42 C47 C50 121.69(15) . . ?
C46 C47 C42 119.09(15) . . ?
C46 C47 C50 119.22(15) . . ?
C14 C13 H13 118.7 . . ?
C12 C13 C14 122.54(15) . . ?
C12 C13 H13 118.7 . . ?
C43 C42 C32 119.27(14) . . ?
C43 C42 C47 120.01(14) . . ?
C47 C42 C32 120.11(14) . . ?
C32 C31 H31 119.2 . . ?
C30 C31 C32 121.54(15) . . ?
C30 C31 H31 119.2 . . ?
C45 C46 C47 122.07(15) . . ?
C45 C46 H46 119.0 . . ?
C47 C46 H46 119.0 . . ?
C8 C7 H7 119.5 . . ?
C6 C7 C8 121.07(15) . . ?
C6 C7 H7 119.5 . . ?
O5 C53 Fe1 175.76(16) . . ?
C29 C30 C31 119.56(15) . . ?
C29 C30 H30 120.2 . . ?
C31 C30 H30 120.2 . . ?
C11 C10 C9 119.65(14) . . ?
C11 C10 C15 119.63(14) . . ?
C9 C10 C15 120.71(14) . . ?
O4 C52 Fe1 178.02(18) . . ?
C45 C49 H49A 109.5 . . ?
C45 C49 H49B 109.5 . . ?
C45 C49 H49C 109.5 . . ?
H49A C49 H49B 109.5 . . ?
H49A C49 H49C 109.5 . . ?
H49B C49 H49C 109.5 . . ?
C14 C17 H17A 109.5 . . ?
C14 C17 H17B 109.5 . . ?
C14 C17 H17C 109.5 . . ?
H17A C17 H17B 109.5 . . ?
H17A C17 H17C 109.5 . . ?
H17B C17 H17C 109.5 . . ?
C23 C26 H26A 109.5 . . ?
C23 C26 H26B 109.5 . . ?
C23 C26 H26C 109.5 . . ?
H26A C26 H26B 109.5 . . ?
H26A C26 H26C 109.5 . . ?
H26B C26 H26C 109.5 . . ?
C43 C48 H48A 109.5 . . ?
C43 C48 H48B 109.5 . . ?
C43 C48 H48C 109.5 . . ?
H48A C48 H48B 109.5 . . ?
H48A C48 H48C 109.5 . . ?
H48B C48 H48C 109.5 . . ?
C10 C15 H15A 109.5 . . ?
C10 C15 H15B 109.5 . . ?
C10 C15 H15C 109.5 . . ?
H15A C15 H15B 109.5 . . ?
H15A C15 H15C 109.5 . . ?
H15B C15 H15C 109.5 . . ?
C38 C37 H37 119.0 . . ?
C36 C37 C38 121.91(17) . . ?
C36 C37 H37 119.0 . . ?
C19 C20 H20 118.7 . . ?
C21 C20 C19 122.60(17) . . ?
C21 C20 H20 118.7 . . ?
C23 C22 H22 119.1 . . ?
C21 C22 C23 121.84(17) . . ?
C21 C22 H22 119.1 . . ?
C19 C24 H24A 109.5 . . ?
C19 C24 H24B 109.5 . . ?
C19 C24 H24C 109.5 . . ?
H24A C24 H24B 109.5 . . ?
H24A C24 H24C 109.5 . . ?
H24B C24 H24C 109.5 . . ?
C20 C21 C22 117.82(16) . . ?
C20 C21 C25 121.42(19) . . ?
C22 C21 C25 120.75(19) . . ?
C34 C39 H39A 109.5 . . ?
C34 C39 H39B 109.5 . . ?
C34 C39 H39C 109.5 . . ?
H39A C39 H39B 109.5 . . ?
H39A C39 H39C 109.5 . . ?
H39B C39 H39C 109.5 . . ?
C12 C16 H16A 109.5 . . ?
C12 C16 H16B 109.5 . . ?
C12 C16 H16C 109.5 . . ?
H16A C16 H16B 109.5 . . ?
H16A C16 H16C 109.5 . . ?
H16B C16 H16C 109.5 . . ?
C47 C50 H50A 109.5 . . ?
C47 C50 H50B 109.5 . . ?
C47 C50 H50C 109.5 . . ?
H50A C50 H50B 109.5 . . ?
H50A C50 H50C 109.5 . . ?
H50B C50 H50C 109.5 . . ?
C37 C36 C35 118.38(16) . . ?
C37 C36 C40 121.1(2) . . ?
C35 C36 C40 120.5(2) . . ?
C34 C35 H35 119.0 . . ?
C36 C35 C34 121.96(18) . . ?
C36 C35 H35 119.0 . . ?
C38 C41 H41A 109.5 . . ?
C38 C41 H41B 109.5 . . ?
C38 C41 H41C 109.5 . . ?
H41A C41 H41B 109.5 . . ?
H41A C41 H41C 109.5 . . ?
H41B C41 H41C 109.5 . . ?
C21 C25 H25A 109.5 . . ?
C21 C25 H25B 109.5 . . ?
C21 C25 H25C 109.5 . . ?
H25A C25 H25B 109.5 . . ?
H25A C25 H25C 109.5 . . ?
H25B C25 H25C 109.5 . . ?
C36 C40 H40A 109.5 . . ?
C36 C40 H40B 109.5 . . ?
C36 C40 H40C 109.5 . . ?
H40A C40 H40B 109.5 . . ?
H40A C40 H40C 109.5 . . ?
H40B C40 H40C 109.5 . . ?

loop_
_geom_torsion_atom_site_label_1
_geom_torsion_atom_site_label_2
_geom_torsion_atom_site_label_3
_geom_torsion_atom_site_label_4
_geom_torsion
_geom_torsion_site_symmetry_1
_geom_torsion_site_symmetry_2
_geom_torsion_site_symmetry_3
_geom_torsion_site_symmetry_4
_geom_torsion_publ_flag
Fe1 O1 C2 O2 -3.09(17) . . . . ?
Fe1 O1 C2 C27 172.51(10) . . . . ?
O2 C2 C27 C28 124.32(15) . . . . ?
O2 C2 C27 C32 -59.1(2) . . . . ?
O1 Fe1 C1 O2 -3.16(9) . . . . ?
O1 Fe1 C1 C3 179.25(15) . . . . ?
O1 C2 C27 C28 -51.19(19) . . . . ?
O1 C2 C27 C32 125.40(16) . . . . ?
C18 C19 C20 C21 -1.5(3) . . . . ?
C18 C8 C7 C6 -173.14(14) . . . . ?
C18 C23 C22 C21 1.2(3) . . . . ?
C3 C4 C9 C14 -84.4(2) . . . . ?
C3 C4 C9 C10 107.08(17) . . . . ?
C3 C4 C5 C6 -0.1(2) . . . . ?
C3 C8 C7 C6 0.7(2) . . . . ?
C44 C45 C46 C47 0.5(3) . . . . ?
C44 C43 C42 C32 171.74(14) . . . . ?
C44 C43 C42 C47 0.7(2) . . . . ?
C33 C28 C27 C2 -7.2(2) . . . . ?
C33 C28 C27 C32 176.11(14) . . . . ?
C33 C28 C29 C30 -175.27(15) . . . . ?
C33 C34 C35 C36 0.7(2) . . . . ?
C33 C38 C37 C36 0.9(3) . . . . ?
C2 O2 C1 Fe1 2.56(14) . . . . ?
C2 O2 C1 C3 -179.29(12) . . . . ?
C1 O2 C2 O1 0.44(17) . . . . ?
C1 O2 C2 C27 -175.13(12) . . . . ?
C1 C3 C4 C9 10.1(2) . . . . ?
C1 C3 C4 C5 -170.37(13) . . . . ?
C1 C3 C8 C18 -16.1(2) . . . . ?
C1 C3 C8 C7 170.33(13) . . . . ?
C4 C3 C1 Fe1 116.10(16) . . . . ?
C4 C3 C1 O2 -61.54(17) . . . . ?
C4 C3 C8 C18 170.16(13) . . . . ?
C4 C3 C8 C7 -3.4(2) . . . . ?
C4 C9 C10 C11 163.99(14) . . . . ?
C4 C9 C10 C15 -15.1(2) . . . . ?
C4 C5 C6 C7 -2.6(2) . . . . ?
C14 C9 C10 C11 -4.9(2) . . . . ?
C14 C9 C10 C15 176.06(14) . . . . ?
C28 C33 C34 C39 -4.2(2) . . . . ?
C28 C33 C34 C35 177.46(15) . . . . ?
C28 C33 C38 C37 -178.36(15) . . . . ?
C28 C33 C38 C41 2.4(2) . . . . ?
C28 C29 C30 C31 -0.9(2) . . . . ?
C32 C31 C30 C29 1.1(3) . . . . ?
C19 C18 C8 C3 120.09(17) . . . . ?
C19 C18 C8 C7 -66.2(2) . . . . ?
C19 C18 C23 C26 168.88(15) . . . . ?
C19 C18 C23 C22 -6.8(2) . . . . ?
C19 C20 C21 C22 -3.9(3) . . . . ?
C19 C20 C21 C25 176.25(17) . . . . ?
C11 C12 C13 C14 -4.0(2) . . . . ?
C9 C4 C5 C6 179.50(14) . . . . ?
C9 C14 C13 C12 0.7(2) . . . . ?
C5 C4 C9 C14 96.03(17) . . . . ?
C5 C4 C9 C10 -72.49(17) . . . . ?
C5 C6 C7 C8 2.4(2) . . . . ?
C51 Fe1 C1 O2 163.33(10) . . . . ?
C51 Fe1 C1 C3 -14.26(15) . . . . ?
C8 C18 C19 C20 -177.18(14) . . . . ?
C8 C18 C19 C24 3.4(2) . . . . ?
C8 C18 C23 C26 -7.3(2) . . . . ?
C8 C18 C23 C22 177.08(14) . . . . ?
C8 C3 C1 Fe1 -57.4(2) . . . . ?
C8 C3 C1 O2 124.99(13) . . . . ?
C8 C3 C4 C9 -176.46(14) . . . . ?
C8 C3 C4 C5 3.1(2) . . . . ?
C27 C28 C29 C30 -0.3(2) . . . . ?
C27 C32 C42 C43 112.67(18) . . . . ?
C27 C32 C42 C47 -76.3(2) . . . . ?
C27 C32 C31 C30 0.0(2) . . . . ?
C12 C11 C10 C9 1.5(2) . . . . ?
C12 C11 C10 C15 -179.39(15) . . . . ?
C29 C28 C27 C2 178.14(13) . . . . ?
C29 C28 C27 C32 1.5(2) . . . . ?
C23 C18 C19 C20 6.9(2) . . . . ?
C23 C18 C19 C24 -172.56(15) . . . . ?
C23 C18 C8 C3 -63.88(19) . . . . ?
C23 C18 C8 C7 109.81(17) . . . . ?
C23 C22 C21 C20 4.0(3) . . . . ?
C23 C22 C21 C25 -176.11(17) . . . . ?
C34 C33 C28 C27 94.59(19) . . . . ?
C34 C33 C28 C29 -90.71(18) . . . . ?
C34 C33 C38 C37 -1.8(2) . . . . ?
C34 C33 C38 C41 178.98(15) . . . . ?
C38 C33 C28 C27 -88.85(19) . . . . ?
C38 C33 C28 C29 85.85(18) . . . . ?
C38 C33 C34 C39 179.35(15) . . . . ?
C38 C33 C34 C35 1.0(2) . . . . ?
C38 C37 C36 C35 0.8(3) . . . . ?
C38 C37 C36 C40 -177.28(18) . . . . ?
C13 C14 C9 C4 -164.59(14) . . . . ?
C13 C14 C9 C10 3.8(2) . . . . ?
C42 C43 C44 C45 -1.5(2) . . . . ?
C42 C32 C27 C2 -1.3(2) . . . . ?
C42 C32 C27 C28 175.14(14) . . . . ?
C42 C32 C31 C30 -176.73(15) . . . . ?
C42 C47 C46 C45 -1.2(3) . . . . ?
C31 C32 C27 C2 -177.75(14) . . . . ?
C31 C32 C27 C28 -1.3(2) . . . . ?
C31 C32 C42 C43 -70.82(19) . . . . ?
C31 C32 C42 C47 100.23(18) . . . . ?
C46 C45 C44 C43 0.9(2) . . . . ?
C46 C47 C42 C43 0.6(2) . . . . ?
C46 C47 C42 C32 -170.38(15) . . . . ?
C53 Fe1 C1 O2 77.20(15) . . . . ?
C53 Fe1 C1 C3 -100.39(18) . . . . ?
C10 C11 C12 C13 2.8(2) . . . . ?
C10 C11 C12 C16 -177.06(16) . . . . ?
C52 Fe1 C1 O2 -96.67(11) . . . . ?
C52 Fe1 C1 C3 85.74(16) . . . . ?
C49 C45 C44 C43 179.73(16) . . . . ?
C49 C45 C46 C47 -178.38(16) . . . . ?
C17 C14 C9 C4 14.4(2) . . . . ?
C17 C14 C9 C10 -177.23(14) . . . . ?
C17 C14 C13 C12 -178.33(15) . . . . ?
C26 C23 C22 C21 -174.47(16) . . . . ?
C48 C43 C44 C45 177.02(15) . . . . ?
C48 C43 C42 C32 -6.7(2) . . . . ?
C48 C43 C42 C47 -177.79(15) . . . . ?
C37 C36 C35 C34 -1.6(3) . . . . ?
C24 C19 C20 C21 177.94(16) . . . . ?
C39 C34 C35 C36 -177.67(16) . . . . ?
C16 C12 C13 C14 175.92(16) . . . . ?
C50 C47 C42 C43 -179.72(16) . . . . ?
C50 C47 C42 C32 9.3(2) . . . . ?
C50 C47 C46 C45 179.12(17) . . . . ?
C41 C38 C37 C36 -179.87(17) . . . . ?
C40 C36 C35 C34 176.47(17) . . . . ?

_shelx_res_file                  
;
TITL fenclm_a.res in P-1
    fenclm.res
    created by SHELXL-2018/3 at 15:57:08 on 30-Mar-2023
REM Old TITL FENCLM in P-1
REM SHELXT solution in P-1: R1 0.106, Rweak 0.015, Alpha 0.072
REM <I/s> 0.000 for 0 systematic absences, Orientation as input
REM Formula found by SHELXT: C53 O4 Fe
CELL 1.54184 12.3798 12.6107 14.6241 86.062 76.881 79.062
ZERR 2 0.0004 0.0004 0.0005 0.003 0.003 0.003
LATT 1
SFAC C H Fe O
UNIT 106 100 2 10

L.S. 10 0 0
PLAN  6
SIZE 0.14 0.17 0.29
TEMP -153
CONF
BOND
list 4
MORE -1
BOND $H
fmap 2 53
ACTA
REM <olex2.extras>
REM <HklSrc "%.\\FENCLM.hkl">
REM </olex2.extras>

WGHT    0.042800    0.635700
FVAR       0.52157
FE1   3    0.240993    0.180616    0.861171    11.00000    0.02032    0.02098 =
         0.02119    0.00452   -0.00565   -0.00690
O2    4    0.249592    0.333666    0.715879    11.00000    0.01758    0.01777 =
         0.02069    0.00157   -0.00477   -0.00410
O1    4    0.115674    0.282555    0.828154    11.00000    0.01988    0.02492 =
         0.02348    0.00362   -0.00494   -0.00599
O3    4    0.439263    0.012439    0.846347    11.00000    0.03039    0.02430 =
         0.04065    0.00583   -0.01330   -0.00371
O5    4    0.107722    0.003968    0.911132    11.00000    0.04012    0.03861 =
         0.07278    0.01747   -0.01629   -0.02253
O4    4    0.210569    0.244143    1.058482    11.00000    0.04805    0.07598 =
         0.02777   -0.00918   -0.00749   -0.01545
C45   1    0.259589    0.730629    0.769268    11.00000    0.02902    0.01678 =
         0.02938    0.00125   -0.00862   -0.00313
C18   1    0.479716    0.304867    0.866214    11.00000    0.02053    0.02339 =
         0.02460    0.00182   -0.00822   -0.00832
C3    1    0.441002    0.244748    0.715836    11.00000    0.02053    0.01402 =
         0.02163    0.00351   -0.00578   -0.00421
C43   1    0.202074    0.634411    0.654769    11.00000    0.02303    0.02062 =
         0.02224    0.00207   -0.00574   -0.00205
C44   1    0.266789    0.704204    0.677157    11.00000    0.02350    0.02163 =
         0.02610    0.00488   -0.00454   -0.00570
AFIX  43
H44   2    0.317220    0.734501    0.627945    11.00000   -1.20000
AFIX   0
C33   1   -0.029737    0.244210    0.708434    11.00000    0.01904    0.02339 =
         0.02775   -0.00125   -0.01042   -0.00363
C2    1    0.141917    0.341497    0.757899    11.00000    0.01934    0.01929 =
         0.02089   -0.00148   -0.00545   -0.00611
C1    1    0.319638    0.252756    0.762266    11.00000    0.02078    0.01595 =
         0.02190   -0.00027   -0.00768   -0.00392
C4    1    0.483508    0.214945    0.621656    11.00000    0.02191    0.01413 =
         0.02374    0.00238   -0.00537   -0.00523
C14   1    0.376179    0.108332    0.543246    11.00000    0.02251    0.01920 =
         0.02549   -0.00197   -0.00392   -0.00273
C28   1   -0.033204    0.363792    0.700167    11.00000    0.01905    0.02490 =
         0.01844   -0.00023   -0.00313   -0.00416
C32   1    0.048572    0.525097    0.704023    11.00000    0.02172    0.02292 =
         0.01905    0.00134   -0.00250   -0.00443
C19   1    0.501886    0.248346    0.947932    11.00000    0.02738    0.03057 =
         0.02862    0.00546   -0.01232   -0.01346
C11   1    0.377147    0.263823    0.398407    11.00000    0.02326    0.02803 =
         0.02409    0.00352   -0.00402    0.00091
AFIX  43
H11   2    0.376539    0.317499    0.349566    11.00000   -1.20000
AFIX   0
C9    1    0.416677    0.203661    0.550059    11.00000    0.01935    0.01947 =
         0.02045   -0.00279   -0.00228   -0.00157
C5    1    0.600515    0.193133    0.586975    11.00000    0.02450    0.02054 =
         0.02600   -0.00041   -0.00195   -0.00479
AFIX  43
H5    2    0.629088    0.172901    0.523445    11.00000   -1.20000
AFIX   0
C51   1    0.362096    0.080823    0.855289    11.00000    0.02824    0.02360 =
         0.02573    0.00658   -0.00856   -0.01146
C8    1    0.518460    0.256913    0.771235    11.00000    0.02203    0.01580 =
         0.02504    0.00420   -0.00737   -0.00561
C27   1    0.052831    0.413195    0.718403    11.00000    0.01843    0.02341 =
         0.01837    0.00023   -0.00313   -0.00370
C12   1    0.342341    0.167525    0.388268    11.00000    0.02302    0.03380 =
         0.02544   -0.00534   -0.00717    0.00207
C29   1   -0.120745    0.427421    0.665729    11.00000    0.02043    0.02911 =
         0.02554   -0.00037   -0.00661   -0.00526
AFIX  43
H29   2   -0.178737    0.394853    0.652939    11.00000   -1.20000
AFIX   0
C6    1    0.675665    0.200166    0.642435    11.00000    0.01829    0.02552 =
         0.03495    0.00113   -0.00307   -0.00448
AFIX  43
H6    2    0.754624    0.182083    0.618169    11.00000   -1.20000
AFIX   0
C23   1    0.424722    0.413844    0.871703    11.00000    0.02486    0.02581 =
         0.03026   -0.00238   -0.01029   -0.00706
C34   1   -0.083069    0.195092    0.791039    11.00000    0.02051    0.02881 =
         0.03331    0.00203   -0.01024   -0.00839
C38   1    0.023446    0.182754    0.629017    11.00000    0.02237    0.03205 =
         0.03387   -0.00707   -0.01220    0.00106
C47   1    0.122226    0.612505    0.821044    11.00000    0.03003    0.02320 =
         0.02325    0.00083   -0.00297   -0.00514
C13   1    0.339387    0.092915    0.462529    11.00000    0.02609    0.02443 =
         0.03101   -0.00734   -0.00756   -0.00348
AFIX  43
H13   2    0.311232    0.028799    0.458327    11.00000   -1.20000
AFIX   0
C42   1    0.129728    0.587884    0.727575    11.00000    0.02243    0.01812 =
         0.02389    0.00190   -0.00525   -0.00221
C31   1   -0.041133    0.585425    0.669613    11.00000    0.02624    0.02343 =
         0.02864    0.00323   -0.00470   -0.00310
AFIX  43
H31   2   -0.044969    0.661150    0.659547    11.00000   -1.20000
AFIX   0
C46   1    0.186572    0.684177    0.839947    11.00000    0.03431    0.02319 =
         0.02241   -0.00202   -0.00558   -0.00522
AFIX  43
H46   2    0.180283    0.701847    0.903278    11.00000   -1.20000
AFIX   0
C7    1    0.634000    0.233940    0.733755    11.00000    0.02205    0.02315 =
         0.03123    0.00345   -0.01038   -0.00699
AFIX  43
H7    2    0.685041    0.241590    0.771523    11.00000   -1.20000
AFIX   0
C53   1    0.154972    0.074215    0.891908    11.00000    0.02771    0.02955 =
         0.03641    0.00818   -0.00827   -0.00720
C30   1   -0.124758    0.537501    0.649775    11.00000    0.02185    0.03027 =
         0.03013    0.00328   -0.00818    0.00089
AFIX  43
H30   2   -0.184465    0.579856    0.625389    11.00000   -1.20000
AFIX   0
C10   1    0.412850    0.283572    0.478280    11.00000    0.02058    0.02129 =
         0.02406    0.00053   -0.00218   -0.00171
C52   1    0.220950    0.221324    0.982328    11.00000    0.02670    0.03630 =
         0.03183    0.00353   -0.00736   -0.00743
C49   1    0.330508    0.805747    0.792081    11.00000    0.04121    0.02728 =
         0.03705   -0.00013   -0.01158   -0.01343
AFIX 137
H49A  2    0.406700    0.789586    0.752616    11.00000   -1.50000
H49B  2    0.334410    0.795828    0.858381    11.00000   -1.50000
H49C  2    0.296528    0.880671    0.780077    11.00000   -1.50000
AFIX   0
C17   1    0.373406    0.022381    0.619907    11.00000    0.03519    0.02118 =
         0.02971    0.00104   -0.00781   -0.00944
AFIX 137
H17A  2    0.436470    0.021046    0.650385    11.00000   -1.50000
H17B  2    0.379811   -0.048121    0.592868    11.00000   -1.50000
H17C  2    0.302130    0.038219    0.666413    11.00000   -1.50000
AFIX   0
C26   1    0.418141    0.482707    0.784237    11.00000    0.03774    0.02010 =
         0.03837    0.00069   -0.01617   -0.00407
AFIX 137
H26A  2    0.485378    0.459337    0.735109    11.00000   -1.50000
H26B  2    0.414039    0.558499    0.798056    11.00000   -1.50000
H26C  2    0.350720    0.475129    0.762588    11.00000   -1.50000
AFIX   0
C48   1    0.208710    0.612532    0.553611    11.00000    0.02878    0.04120 =
         0.02279    0.00059   -0.00317   -0.01238
AFIX 137
H48A  2    0.144494    0.657282    0.532700    11.00000   -1.50000
H48B  2    0.206853    0.536060    0.547353    11.00000   -1.50000
H48C  2    0.279107    0.630002    0.514890    11.00000   -1.50000
AFIX   0
C15   1    0.448703    0.389931    0.486289    11.00000    0.03178    0.02070 =
         0.03418    0.00490   -0.00609   -0.00532
AFIX 137
H15A  2    0.530817    0.378473    0.478247    11.00000   -1.50000
H15B  2    0.412716    0.419535    0.548307    11.00000   -1.50000
H15C  2    0.425843    0.440802    0.437510    11.00000   -1.50000
AFIX   0
C37   1    0.024910    0.071448    0.634719    11.00000    0.03093    0.03223 =
         0.05535   -0.01782   -0.01905    0.00445
AFIX  43
H37   2    0.061735    0.029251    0.581403    11.00000   -1.20000
AFIX   0
C20   1    0.457847    0.298263    1.034083    11.00000    0.03747    0.04858 =
         0.02346    0.00618   -0.01219   -0.02001
AFIX  43
H20   2    0.471154    0.259528    1.089680    11.00000   -1.20000
AFIX   0
C22   1    0.382945    0.459704    0.959297    11.00000    0.02979    0.03359 =
         0.03655   -0.00969   -0.00827   -0.00531
AFIX  43
H22   2    0.344672    0.532606    0.962925    11.00000   -1.20000
AFIX   0
C24   1    0.572013    0.136389    0.947316    11.00000    0.04242    0.03166 =
         0.03878    0.01195   -0.02264   -0.01326
AFIX 137
H24A  2    0.590390    0.108308    0.883732    11.00000   -1.50000
H24B  2    0.529347    0.088632    0.990704    11.00000   -1.50000
H24C  2    0.641813    0.139568    0.967110    11.00000   -1.50000
AFIX   0
C21   1    0.395575    0.401930    1.041730    11.00000    0.03410    0.05053 =
         0.02832   -0.00951   -0.00558   -0.01473
C39   1   -0.139770    0.258740    0.877667    11.00000    0.03016    0.04189 =
         0.02863    0.00282   -0.00305   -0.01473
AFIX 137
H39A  2   -0.086807    0.299045    0.894070    11.00000   -1.50000
H39B  2   -0.163592    0.209238    0.929803    11.00000   -1.50000
H39C  2   -0.205840    0.309391    0.865549    11.00000   -1.50000
AFIX   0
C16   1    0.309210    0.145348    0.299318    11.00000    0.04093    0.05048 =
         0.03283   -0.00772   -0.01648   -0.00288
AFIX 137
H16A  2    0.258146    0.208656    0.281420    11.00000   -1.50000
H16B  2    0.271088    0.082790    0.309858    11.00000   -1.50000
H16C  2    0.376865    0.130186    0.248873    11.00000   -1.50000
AFIX   0
C50   1    0.045880    0.563845    0.901418    11.00000    0.05140    0.04204 =
         0.02518   -0.00061    0.00165   -0.02225
AFIX 137
H50A  2   -0.027347    0.565799    0.885715    11.00000   -1.50000
H50B  2    0.035359    0.605291    0.958037    11.00000   -1.50000
H50C  2    0.079948    0.488780    0.912802    11.00000   -1.50000
AFIX   0
C36   1   -0.025753    0.020873    0.715821    11.00000    0.03054    0.02420 =
         0.07025   -0.00275   -0.02562   -0.00471
C35   1   -0.080385    0.083737    0.792695    11.00000    0.02875    0.03029 =
         0.05127    0.00963   -0.01828   -0.01300
AFIX  43
H35   2   -0.117075    0.050070    0.848128    11.00000   -1.20000
AFIX   0
C41   1    0.079000    0.235482    0.539886    11.00000    0.03402    0.04830 =
         0.02854   -0.00903   -0.00440    0.00630
AFIX 137
H41A  2    0.027034    0.299205    0.523916    11.00000   -1.50000
H41B  2    0.098549    0.184149    0.488812    11.00000   -1.50000
H41C  2    0.147619    0.257452    0.548848    11.00000   -1.50000
AFIX   0
C25   1    0.343181    0.451235    1.136004    11.00000    0.04982    0.07676 =
         0.03295   -0.01817   -0.00331   -0.01651
AFIX 137
H25A  2    0.261367    0.454784    1.149139    11.00000   -1.50000
H25B  2    0.359723    0.524282    1.135457    11.00000   -1.50000
H25C  2    0.374348    0.406733    1.184780    11.00000   -1.50000
AFIX   0
C40   1   -0.018794   -0.100516    0.721948    11.00000    0.05022    0.02569 =
         0.11911   -0.00528   -0.03584   -0.00627
AFIX 137
H40A  2   -0.023138   -0.126192    0.661362    11.00000   -1.50000
H40B  2   -0.081539   -0.118860    0.770770    11.00000   -1.50000
H40C  2    0.052799   -0.135048    0.737677    11.00000   -1.50000
AFIX   0
HKLF 4


REM  fenclm_a.res in P-1
REM wR2 = 0.0892, GooF = S = 1.068, Restrained GooF = 1.068 for all data
REM R1 = 0.0345 for 7950 Fo > 4sig(Fo) and 0.0379 for all 8546 data
REM 544 parameters refined using 0 restraints

END

WGHT      0.0428      0.6382

REM Highest difference peak  0.377,  deepest hole -0.389,  1-sigma level  0.041
Q1    1   0.1401  0.2366  0.8809  11.00000  0.05    0.38
Q2    1   0.2626  0.2626  0.8838  11.00000  0.05    0.36
Q3    1   0.1575  0.2506  0.8622  11.00000  0.05    0.29
Q4    1  -0.1385  0.3408  0.8742  11.00000  0.05    0.29
Q5    1   0.3193  0.1594  0.8784  11.00000  0.05    0.27
Q6    1   0.3815  0.1607  0.5552  11.00000  0.05    0.26
;
_shelx_res_checksum              88910
_olex2_exptl_crystal_mounting_method 'in fomblin film on a micromount'
_olex2_submission_special_instructions 'No special instructions were received'
_oxdiff_exptl_absorpt_empirical_details 
;
Empirical correction (ABSPACK) includes:
- Absorption correction using spherical harmonics
- Frame scaling
;
_oxdiff_exptl_absorpt_empirical_full_max 1.178
_oxdiff_exptl_absorpt_empirical_full_min 0.875
####################################################################### 
# 
# This file contains crystal structure data downloaded from the 
# Cambridge Structural Database (CSD) hosted by the Cambridge 
# Crystallographic Data Centre (CCDC).
# 
# Full information about CCDC data access policies and citation 
# guidelines are available at http://www.ccdc.cam.ac.uk/access/V1 
# 
# Audit and citation data items may have been added by the CCDC. 
# Please retain this information to preserve the provenance of 
# this file and to allow appropriate attribution of the data. 
# 
#######################################################################

data_6
_database_code_depnum_ccdc_archive 'CCDC 2334285'
loop_
_audit_author_name
_audit_author_address
'Nathan Coles'
;University of Nottingham
United Kingdom
;
_audit_update_record             
;
2024-02-21 deposited with the CCDC.	2024-05-23 downloaded from the CCDC.
;
_nottingham_internal_coll_name   FEYLLS
_nottingham_internal_coll_number 17974
_nottingham_internal_coll_client YL/DLK
_nottingham_internal_coll_type   custom
_nottingham_internal_coll_frame_method '\w scans'
_nottingham_internal_coll_frame_time '13.50, 54.00'
_nottingham_internal_coll_frame_width 1.00
_nottingham_internal_coll_user   pcxyl12
_nottingham_internal_coll_date   05/11/2018
_nottingham_internal_coll_location NOTTS
_nottingham_internal_coll_instrument 'GVA, PL13110002'
_nottingham_internal_NCS_number  ?
_nottingham_internal_process_date 05/11/2018
_nottingham_internal_process_user pcxyl12
_nottingham_internal_solution_date 28/02/2023
_nottingham_internal_solution_user pczntc
_nottingham_internal_refinement_date 28/02/2023
_nottingham_internal_refinement_user pczntc
_nottingham_internal_self_archive_date 28/02/2023
_nottingham_internal_self_validation_date 28/02/2023
_nottingham_internal_self_validation_user pczntc
_nottingham_internal_validation_date ?
_nottingham_internal_validation_user ?
_nottingham_internal_archive_date ?
_refine_special_details          
;
PROBLEM: Check Calcd Resid. Dens. 0.81Ang From Fe1 2.71 eA-3
RESPONSE:An attempt to improve the  absorption correction for this 
compound was performed but led to no improvement. TwinRotMat was 
used to search for potential twinning with the structure but no
twin law was observed. An attempt was made to model this atom as an 
additional Fe atom. When allowed to freely refine, an occupancy of approx. 
3% was found. No other atoms relating to this species could be found, and 
so this was not pursued further.
;

# start Validation Reply Form
_vrf_PLAT971_6                   
;
PROBLEM: Check Calcd Resid. Dens. 0.81Ang From Fe1 2.71 eA-3
RESPONSE: An attempt to improve the  absorption correction for this 
compound was performed but led to no improvement. TwinRotMat was 
used to search for potential twinning with the structure but no
twin law was observed. An attempt was made to model this atom as an 
additional Fe atom. When allowed to freely refine, an occupancy of approx. 
3% was found. No other atoms relating to this species could be found, and 
so this was not pursued further. 
;
# end Validation Reply Form

_audit_creation_date             2023-02-28
_audit_creation_method           
;
Olex2 1.5
(compiled 2023.02.24 svn.rf166f9f3 for OlexSys, GUI svn.r6725)
;
_shelx_SHELXL_version_number     2019/2
_chemical_name_common            ?
_chemical_name_systematic        FEYLLS
_chemical_formula_moiety         'C52 H50 Fe O4'
_chemical_formula_sum            'C52 H50 Fe O4'
_chemical_formula_weight         794.77
_chemical_melting_point          ?
_chemical_oxdiff_formula         'C52 H50 Fe O4'
_chemical_oxdiff_usercomment     
'GVA-1524 FEYLLS #17974 in fomblin on micromount for YL/DLK'
loop_
_atom_type_symbol
_atom_type_description
_atom_type_scat_dispersion_real
_atom_type_scat_dispersion_imag
_atom_type_scat_source
C C 0.0181 0.0091 'International Tables Vol C Tables 4.2.6.8 and 6.1.1.4'
H H 0.0000 0.0000 'International Tables Vol C Tables 4.2.6.8 and 6.1.1.4'
Fe Fe -1.1336 3.1974 'International Tables Vol C Tables 4.2.6.8 and 6.1.1.4'
O O 0.0492 0.0322 'International Tables Vol C Tables 4.2.6.8 and 6.1.1.4'

_shelx_space_group_comment       
;
The symmetry employed for this shelxl refinement is uniquely defined
by the following loop, which should always be used as a source of
symmetry information in preference to the above space-group names.
They are only intended as comments.
;
_space_group_crystal_system      monoclinic
_space_group_IT_number           11
_space_group_name_H-M_alt        'P 1 21/m 1'
_space_group_name_Hall           '-P 2yb'
loop_
_space_group_symop_operation_xyz
'x, y, z'
'-x, y+1/2, -z'
'-x, -y, -z'
'x, -y-1/2, z'

_cell_length_a                   10.9292(2)
_cell_length_b                   15.7523(3)
_cell_length_c                   12.3261(3)
_cell_angle_alpha                90
_cell_angle_beta                 95.500(2)
_cell_angle_gamma                90
_cell_volume                     2112.29(8)
_cell_formula_units_Z            2
_cell_measurement_reflns_used    5237
_cell_measurement_temperature    120(2)
_cell_measurement_theta_max      73.5470
_cell_measurement_theta_min      3.5870
_shelx_estimated_absorpt_T_max   0.861
_shelx_estimated_absorpt_T_min   0.643
_exptl_absorpt_coefficient_mu    3.212
_exptl_absorpt_correction_T_max  1.000
_exptl_absorpt_correction_T_min  0.746
_exptl_absorpt_correction_type   gaussian
_exptl_absorpt_process_details   
;
CrysAlisPro 1.171.38.46 (Rigaku Oxford Diffraction, 2015)
Numerical absorption correction based on gaussian integration over
			a multifaceted crystal model
Empirical absorption correction using spherical harmonics,
 implemented in SCALE3 ABSPACK scaling algorithm.
;
_exptl_absorpt_special_details   ?
_exptl_crystal_colour            'clear orangish orange'
_exptl_crystal_colour_lustre     clear
_exptl_crystal_colour_modifier   orangish
_exptl_crystal_colour_primary    orange
_exptl_crystal_density_diffrn    1.250
_exptl_crystal_density_meas      ?
_exptl_crystal_density_method    ?
_exptl_crystal_description       block
_exptl_crystal_F_000             840
loop_
_exptl_crystal_face_index_h
_exptl_crystal_face_index_k
_exptl_crystal_face_index_l
_exptl_crystal_face_perp_dist
-1 7 6 0.0213
0 -7 -6 0.0244
-6 -1 5 0.0476
6 5 -2 0.0447
0 -6 6 0.0229
0 6 -6 0.0246

_exptl_crystal_preparation       
'REACTED WITH CO AND FREEZED IMMEDIATELY, THEN EXTRACTED BY HEXANE (FIRST EXTRACTION)'
_exptl_crystal_recrystallization_method 'KEPT AT -30 CELSIUS'
_exptl_crystal_size_max          0.151
_exptl_crystal_size_mid          0.059
_exptl_crystal_size_min          0.048
loop_
_exptl_oxdiff_crystal_face_indexfrac_h
_exptl_oxdiff_crystal_face_indexfrac_k
_exptl_oxdiff_crystal_face_indexfrac_l
_exptl_oxdiff_crystal_face_x
_exptl_oxdiff_crystal_face_y
_exptl_oxdiff_crystal_face_z
-1.0025 6.9925 5.9958 -0.3993 -0.1511 0.9221
0.0027 -6.9935 -5.9968 0.2656 0.1623 -0.9678
-6.0016 -1.0079 4.9913 -0.8871 -0.4843 0.0274
6.0003 5.0044 -1.9929 0.7443 0.4337 0.4934
-0.0027 -5.9993 5.9963 -0.0065 -0.9541 0.0074
0.0027 5.9993 -5.9963 0.0065 0.9541 -0.0074

_exptl_transmission_factor_max   ?
_exptl_transmission_factor_min   ?
_diffrn_reflns_av_R_equivalents  0.0254
_diffrn_reflns_av_unetI/netI     0.0295
_diffrn_reflns_Laue_measured_fraction_full 0.996
_diffrn_reflns_Laue_measured_fraction_max 0.970
_diffrn_reflns_limit_h_max       11
_diffrn_reflns_limit_h_min       -13
_diffrn_reflns_limit_k_max       19
_diffrn_reflns_limit_k_min       -14
_diffrn_reflns_limit_l_max       15
_diffrn_reflns_limit_l_min       -12
_diffrn_reflns_number            9050
_diffrn_reflns_point_group_measured_fraction_full 0.996
_diffrn_reflns_point_group_measured_fraction_max 0.970
_diffrn_reflns_theta_full        67.684
_diffrn_reflns_theta_max         73.611
_diffrn_reflns_theta_min         3.602
_diffrn_ambient_environment      N2
_diffrn_ambient_temperature      120(2)
_diffrn_crystal_treatment        'flash frozen in gaseous N2'
_diffrn_detector                 'CCD area detector'
_diffrn_detector_area_resol_mean 4.2207
_diffrn_detector_type            'Agilent Diffraction Atlas S2 detector'
_diffrn_measured_fraction_theta_full 0.996
_diffrn_measured_fraction_theta_max 0.970
_diffrn_measurement_details      
;
List of Runs (angles in degrees, time in seconds):

  # Type    Start    End  Width  t~exp~   \w     \q     \k     \f   Frames
#--------------------------------------------------------------------------
  1  \w     28.00  96.00   1.00   13.50    --   43.06-125.00-120.00   68
  2  \w      5.00  43.00   1.00   13.50    --   43.06 -99.00 -30.00   38
  3  \w     19.00 112.00   1.00   13.50    --   43.06  57.00-180.00   93
  4  \w     38.00  88.00   1.00   54.00    --  103.00 -30.00   0.00   50
  5  \w    111.00 162.00   1.00   54.00    --  103.00 125.00-120.00   51
  6  \w     94.00 149.00   1.00   54.00    --  103.00 125.00 -90.00   55
  7  \w     95.00 139.00   1.00   54.00    --  103.00 -15.00 150.00   44
  8  \w     32.00  66.00   1.00   54.00    --  103.00 -15.00 150.00   34
  9  \w     78.00 165.00   1.00   54.00    --  103.00  61.00 -30.00   87
 10  \w     64.00  90.00   1.00   54.00    --  103.00 -30.00-120.00   26
 11  \w     48.00 128.00   1.00   54.00    --  103.00 -61.00-180.00   80
;
_diffrn_measurement_device       '\k-geometry diffractometer'
_diffrn_measurement_device_type  'SuperNova, Atlas'
_diffrn_measurement_method       '\w scans'
_diffrn_measurement_specimen_support 'MiTeGen micromount'
_diffrn_orient_matrix_type       
'CrysAlisPro convention (1999,Acta A55,543-557)'
_diffrn_orient_matrix_UB_11      0.1337218000
_diffrn_orient_matrix_UB_12      -0.0199471000
_diffrn_orient_matrix_UB_13      -0.0209738000
_diffrn_orient_matrix_UB_21      -0.0111526000
_diffrn_orient_matrix_UB_22      0.0609445000
_diffrn_orient_matrix_UB_23      -0.0981417000
_diffrn_orient_matrix_UB_31      0.0455574000
_diffrn_orient_matrix_UB_32      0.0739191000
_diffrn_orient_matrix_UB_33      0.0752037000
_diffrn_radiation_collimation    'focusing mirrors'
_diffrn_radiation_monochromator  mirror
_diffrn_radiation_probe          x-ray
_diffrn_radiation_type           CuK\a
_diffrn_radiation_wavelength     1.54184
_diffrn_radiation_wavelength_determination fundamental
_diffrn_radiation_xray_symbol    K-L~2,3~
_diffrn_source                   'microfocus sealed tube'
_diffrn_source_current           0.8
_diffrn_source_power             0.04
_diffrn_source_target            Cu
_diffrn_source_type              'Agilent Diffraction microfocus tube'
_diffrn_source_voltage           50
_reflns_Friedel_coverage         0.000
_reflns_Friedel_fraction_full    .
_reflns_Friedel_fraction_max     .
_reflns_number_gt                4013
_reflns_number_total             4297
_reflns_odcompleteness_completeness 99.67
_reflns_odcompleteness_iscentric 1
_reflns_odcompleteness_theta     66.97
_reflns_special_details          
;
 Reflections were merged by SHELXL according to the crystal
 class for the calculation of statistics and refinement.
 
 _reflns_Friedel_fraction is defined as the number of unique
 Friedel pairs measured divided by the number that would be
 possible theoretically, ignoring centric projections and
 systematic absences.
;
_reflns_threshold_expression     'I > 2\s(I)'
_computing_cell_refinement       'CrysAlisPro 1.171.38.46 (Rigaku OD, 2015)'
_computing_data_collection       'CrysAlisPro 1.171.38.46 (Rigaku OD, 2015)'
_computing_data_reduction        'CrysAlisPro 1.171.38.46 (Rigaku OD, 2015)'
_computing_molecular_graphics    'Olex2 1.5 (Dolomanov et al., 2009)'
_computing_publication_material  'Olex2 1.5 (Dolomanov et al., 2009)'
_computing_structure_refinement  'SHELXL 2019/2 (Sheldrick, 2015)'
_computing_structure_solution    'SHELXT 2014/5 (Sheldrick, 2014)'
_refine_diff_density_max         2.474
_refine_diff_density_min         -1.061
_refine_diff_density_rms         0.072
_refine_ls_extinction_coef       .
_refine_ls_extinction_method     none
_refine_ls_goodness_of_fit_ref   1.067
_refine_ls_hydrogen_treatment    constr
_refine_ls_matrix_type           full
_refine_ls_number_parameters     293
_refine_ls_number_reflns         4297
_refine_ls_number_restraints     0
_refine_ls_R_factor_all          0.0648
_refine_ls_R_factor_gt           0.0609
_refine_ls_restrained_S_all      1.067
_refine_ls_shift/su_max          0.000
_refine_ls_shift/su_mean         0.000
_refine_ls_structure_factor_coef Fsqd
_refine_ls_weighting_details     
'w=1/[\s^2^(Fo^2^)+(0.0960P)^2^+2.2439P] where P=(Fo^2^+2Fc^2^)/3'
_refine_ls_weighting_scheme      calc
_refine_ls_wR_factor_gt          0.1664
_refine_ls_wR_factor_ref         0.1733
_olex2_refinement_description    
;
1. Fixed Uiso
 At 1.2 times of:
  All C(H) groups
 At 1.5 times of:
  All C(H,H,H) groups
2. Others
 Fixed Sof: H17A(0.5) H17B(0.5) H17C(0.5) H19A(0.5) H19B(0.5) H19C(0.5)
3.a Aromatic/amide H refined with riding coordinates:
 C23(H23), C6(H6), C22(H22), C5(H5), C14(H14), C4(H4), C10(H10), C28(H28),
 C26(H26)
3.b Idealised Me refined as rotating group:
 C31(H31A,H31B,H31C), C18(H18A,H18B,H18C), C16(H16A,H16B,H16C), C17(H17A,H17B,
 H17C), C30(H30A,H30B,H30C), C19(H19A,H19B,H19C), C32(H32A,H32B,H32C)
;
_atom_sites_solution_hydrogens   geom
_atom_sites_solution_primary     dual
_atom_sites_solution_secondary   difmap
loop_
_atom_site_label
_atom_site_type_symbol
_atom_site_fract_x
_atom_site_fract_y
_atom_site_fract_z
_atom_site_U_iso_or_equiv
_atom_site_adp_type
_atom_site_occupancy
_atom_site_site_symmetry_order
_atom_site_calc_flag
_atom_site_refinement_flags_posn
_atom_site_refinement_flags_adp
_atom_site_refinement_flags_occupancy
_atom_site_disorder_assembly
_atom_site_disorder_group
Fe1 Fe 0.25780(5) 0.750000 0.66631(5) 0.02472(19) Uani 1 2 d S T P . .
O1 O 0.2663(2) 0.750000 0.8381(2) 0.0313(6) Uani 1 2 d S T P . .
O3 O 0.2954(3) 0.93331(15) 0.6381(2) 0.0551(7) Uani 1 1 d . . . . .
O2 O 0.0563(3) 0.750000 0.4957(3) 0.0557(10) Uani 1 2 d S T P . .
C7 C 0.5401(3) 0.750000 0.6919(3) 0.0218(7) Uani 1 2 d S T P . .
C2 C 0.4361(3) 0.750000 0.6153(3) 0.0215(7) Uani 1 2 d S T P . .
C12 C 0.3545(3) 0.750000 0.4134(3) 0.0268(8) Uani 1 2 d S T P . .
C20 C 0.0466(3) 0.750000 0.8361(3) 0.0240(7) Uani 1 2 d S T P . .
C1 C 0.1653(3) 0.750000 0.7865(3) 0.0224(7) Uani 1 2 d S T P . .
C24 C 0.0476(3) 0.58999(17) 0.8256(2) 0.0305(6) Uani 1 1 d . . . . .
C23 C -0.1652(3) 0.750000 0.9401(3) 0.0277(8) Uani 1 2 d S T P . .
H23 H -0.236870 0.749999 0.978073 0.033 Uiso 1 2 calc R U P . .
C8 C 0.5314(3) 0.750000 0.8133(3) 0.0248(7) Uani 1 2 d S T P . .
C3 C 0.4569(3) 0.750000 0.5032(3) 0.0239(7) Uani 1 2 d S T P . .
C6 C 0.6581(4) 0.750000 0.6590(3) 0.0311(8) Uani 1 2 d S T P . .
H6 H 0.726872 0.750000 0.712321 0.037 Uiso 1 2 calc R U P . .
C21 C -0.0063(2) 0.67227(17) 0.8597(2) 0.0258(5) Uani 1 1 d . . . . .
C25 C 0.0021(3) 0.55357(19) 0.7256(3) 0.0380(7) Uani 1 1 d . . . . .
C22 C -0.1132(2) 0.67370(18) 0.9126(2) 0.0275(6) Uani 1 1 d . . . . .
H22 H -0.150893 0.621766 0.930056 0.033 Uiso 1 1 calc R U . . .
C9 C 0.5294(2) 0.8270(2) 0.8696(2) 0.0345(7) Uani 1 1 d . . . . .
C5 C 0.6768(4) 0.750000 0.5486(3) 0.0357(9) Uani 1 2 d S T P . .
H5 H 0.757697 0.750000 0.526403 0.043 Uiso 1 2 calc R U P . .
C14 C 0.2072(3) 0.6747(2) 0.2908(2) 0.0380(7) Uani 1 1 d . . . . .
H14 H 0.174015 0.622591 0.262700 0.046 Uiso 1 1 calc R U . . .
C13 C 0.3080(3) 0.67299(19) 0.3696(2) 0.0321(6) Uani 1 1 d . . . . .
C15 C 0.1544(4) 0.750000 0.2526(3) 0.0380(10) Uani 1 2 d S T P . .
C4 C 0.5761(4) 0.750000 0.4721(3) 0.0321(9) Uani 1 2 d S T P . .
H4 H 0.588173 0.750000 0.396817 0.038 Uiso 1 2 calc R U P . .
C29 C 0.1413(3) 0.5498(2) 0.8919(3) 0.0413(8) Uani 1 1 d . . . . .
C31 C -0.1000(3) 0.5945(2) 0.6536(3) 0.0443(8) Uani 1 1 d . . . . .
H31A H -0.176510 0.591474 0.688909 0.066 Uiso 1 1 calc R U . . .
H31B H -0.110701 0.564745 0.583523 0.066 Uiso 1 1 calc R U . . .
H31C H -0.079452 0.654122 0.641401 0.066 Uiso 1 1 calc R U . . .
C34 C 0.2788(3) 0.8637(2) 0.6532(3) 0.0364(7) Uani 1 1 d . . . . .
C33 C 0.1401(4) 0.750000 0.5594(3) 0.0366(9) Uani 1 2 d S T P . .
C10 C 0.5150(3) 0.8248(3) 0.9812(3) 0.0504(10) Uani 1 1 d . . . . .
H10 H 0.511804 0.876867 1.019763 0.060 Uiso 1 1 calc R U . . .
C11 C 0.5055(4) 0.750000 1.0366(4) 0.0582(17) Uani 1 2 d S T P . .
C18 C 0.5440(4) 0.9112(2) 0.8147(3) 0.0498(9) Uani 1 1 d . . . . .
H18A H 0.625609 0.934399 0.837356 0.075 Uiso 1 1 calc R U . . .
H18B H 0.480864 0.950609 0.835419 0.075 Uiso 1 1 calc R U . . .
H18C H 0.534913 0.903381 0.735426 0.075 Uiso 1 1 calc R U . . .
C16 C 0.3695(4) 0.5892(2) 0.3994(3) 0.0447(8) Uani 1 1 d . . . . .
H16A H 0.422716 0.573214 0.343143 0.067 Uiso 1 1 calc R U . . .
H16B H 0.306686 0.545421 0.404752 0.067 Uiso 1 1 calc R U . . .
H16C H 0.418997 0.594682 0.469685 0.067 Uiso 1 1 calc R U . . .
C17 C 0.0453(4) 0.750000 0.1668(4) 0.0504(13) Uani 1 2 d S T P . .
H17A H 0.073639 0.738554 0.095195 0.076 Uiso 0.5 1 calc R U P A -1
H17B H 0.004835 0.805543 0.165767 0.076 Uiso 0.5 1 calc R U P A -1
H17C H -0.013024 0.705903 0.184085 0.076 Uiso 0.5 1 calc R U P A -1
C28 C 0.1908(4) 0.4749(2) 0.8543(4) 0.0561(11) Uani 1 1 d . . . . .
H28 H 0.254951 0.447376 0.898488 0.067 Uiso 1 1 calc R U . . .
C30 C 0.1858(3) 0.5851(3) 1.0025(3) 0.0505(9) Uani 1 1 d . . . . .
H30A H 0.215580 0.643233 0.994363 0.076 Uiso 1 1 calc R U . . .
H30B H 0.252788 0.549666 1.035993 0.076 Uiso 1 1 calc R U . . .
H30C H 0.117909 0.585402 1.049019 0.076 Uiso 1 1 calc R U . . .
C26 C 0.0546(4) 0.4783(2) 0.6928(4) 0.0529(10) Uani 1 1 d . . . . .
H26 H 0.023692 0.453107 0.625640 0.064 Uiso 1 1 calc R U . . .
C27 C 0.1499(4) 0.4393(2) 0.7548(4) 0.0637(13) Uani 1 1 d . . . . .
C19 C 0.4815(5) 0.750000 1.1551(4) 0.093(3) Uani 1 2 d S T P . .
H19A H 0.502936 0.805608 1.187193 0.140 Uiso 0.5 1 calc R U P B -1
H19B H 0.531700 0.706036 1.194090 0.140 Uiso 0.5 1 calc R U P B -1
H19C H 0.394334 0.738356 1.161153 0.140 Uiso 0.5 1 calc R U P B -1
C32 C 0.2112(6) 0.3616(3) 0.7120(5) 0.093(2) Uani 1 1 d . . . . .
H32A H 0.272188 0.379397 0.663228 0.140 Uiso 1 1 calc R U . . .
H32B H 0.149105 0.325790 0.671812 0.140 Uiso 1 1 calc R U . . .
H32C H 0.252037 0.329487 0.773194 0.140 Uiso 1 1 calc R U . . .

loop_
_atom_site_aniso_label
_atom_site_aniso_U_11
_atom_site_aniso_U_22
_atom_site_aniso_U_33
_atom_site_aniso_U_23
_atom_site_aniso_U_13
_atom_site_aniso_U_12
Fe1 0.0204(3) 0.0268(3) 0.0264(3) 0.000 -0.0007(2) 0.000
O1 0.0191(12) 0.0482(17) 0.0272(13) 0.000 0.0053(10) 0.000
O3 0.0562(15) 0.0302(12) 0.0846(19) 0.0064(12) 0.0356(14) 0.0053(11)
O2 0.0278(15) 0.107(3) 0.0315(16) 0.000 -0.0024(13) 0.000
C7 0.0228(16) 0.0255(17) 0.0163(15) 0.000 -0.0015(13) 0.000
C2 0.0181(15) 0.0231(16) 0.0230(17) 0.000 0.0000(13) 0.000
C12 0.0230(17) 0.037(2) 0.0199(17) 0.000 -0.0017(13) 0.000
C20 0.0175(16) 0.0313(19) 0.0231(17) 0.000 0.0016(13) 0.000
C1 0.0241(17) 0.0278(17) 0.0174(15) 0.000 0.0126(13) 0.000
C24 0.0270(13) 0.0229(13) 0.0429(15) 0.0052(11) 0.0099(11) -0.0022(10)
C23 0.0194(16) 0.045(2) 0.0185(16) 0.000 0.0006(13) 0.000
C8 0.0150(15) 0.040(2) 0.0179(16) 0.000 -0.0032(12) 0.000
C3 0.0275(17) 0.0250(17) 0.0181(16) 0.000 -0.0033(13) 0.000
C6 0.0238(18) 0.047(2) 0.0212(18) 0.000 -0.0044(14) 0.000
C21 0.0227(12) 0.0278(13) 0.0261(12) 0.0018(10) -0.0023(10) -0.0004(10)
C25 0.0388(15) 0.0264(14) 0.0512(18) -0.0003(13) 0.0164(13) -0.0066(12)
C22 0.0224(12) 0.0329(14) 0.0262(12) 0.0021(11) -0.0022(10) -0.0042(10)
C9 0.0208(12) 0.0533(19) 0.0284(13) -0.0117(13) -0.0026(10) 0.0044(12)
C5 0.0241(18) 0.062(3) 0.0212(18) 0.000 0.0045(14) 0.000
C14 0.0323(14) 0.058(2) 0.0241(13) -0.0072(13) 0.0018(11) -0.0130(14)
C13 0.0326(14) 0.0401(16) 0.0231(12) -0.0038(11) 0.0008(11) -0.0051(12)
C15 0.0254(19) 0.070(3) 0.0179(17) 0.000 0.0002(15) 0.000
C4 0.0302(19) 0.047(2) 0.0193(17) 0.000 0.0025(14) 0.000
C29 0.0368(15) 0.0344(16) 0.0556(19) 0.0217(14) 0.0193(14) 0.0092(13)
C31 0.0402(17) 0.0483(18) 0.0445(17) -0.0143(15) 0.0052(14) -0.0101(15)
C34 0.0319(14) 0.0328(16) 0.0463(17) 0.0031(13) 0.0121(12) 0.0048(12)
C33 0.0242(19) 0.059(3) 0.0266(19) 0.000 0.0019(15) 0.000
C10 0.0251(14) 0.096(3) 0.0294(16) -0.0262(18) 0.0011(12) 0.0084(16)
C11 0.024(2) 0.129(6) 0.022(2) 0.000 0.0042(16) 0.000
C18 0.054(2) 0.0393(18) 0.053(2) -0.0157(16) -0.0066(16) 0.0046(15)
C16 0.059(2) 0.0355(16) 0.0384(16) -0.0086(13) 0.0003(15) -0.0025(15)
C17 0.034(2) 0.093(4) 0.023(2) 0.000 -0.0054(17) 0.000
C28 0.058(2) 0.0361(18) 0.079(3) 0.0291(19) 0.035(2) 0.0199(16)
C30 0.0414(18) 0.063(2) 0.0469(19) 0.0248(17) 0.0046(14) 0.0146(17)
C26 0.066(2) 0.0262(15) 0.073(2) -0.0085(16) 0.037(2) -0.0108(16)
C27 0.081(3) 0.0229(15) 0.096(3) 0.0130(19) 0.056(3) 0.0101(17)
C19 0.039(3) 0.221(10) 0.021(2) 0.000 0.014(2) 0.000
C32 0.124(5) 0.034(2) 0.135(5) 0.013(3) 0.085(4) 0.025(2)

_geom_special_details            
;
 All esds (except the esd in the dihedral angle between two l.s. planes)
 are estimated using the full covariance matrix.  The cell esds are taken
 into account individually in the estimation of esds in distances, angles
 and torsion angles; correlations between esds in cell parameters are only
 used when they are defined by crystal symmetry.  An approximate (isotropic)
 treatment of cell esds is used for estimating esds involving l.s. planes.
;
loop_
_geom_bond_atom_site_label_1
_geom_bond_atom_site_label_2
_geom_bond_distance
_geom_bond_site_symmetry_2
_geom_bond_publ_flag
Fe1 O1 2.111(3) . ?
Fe1 C2 2.105(3) . ?
Fe1 C1 1.872(3) . ?
Fe1 C34 1.814(3) 4_575 ?
Fe1 C34 1.814(3) . ?
Fe1 C33 1.751(4) . ?
O1 C1 1.220(4) . ?
O3 C34 1.130(4) . ?
O2 C33 1.147(5) . ?
C7 C2 1.406(5) . ?
C7 C8 1.508(5) . ?
C7 C6 1.387(5) . ?
C2 C3 1.421(5) . ?
C12 C3 1.497(5) . ?
C12 C13 1.403(3) . ?
C12 C13 1.403(3) 4_575 ?
C20 C1 1.486(5) . ?
C20 C21 1.396(3) . ?
C20 C21 1.396(3) 4_575 ?
C24 C21 1.500(4) . ?
C24 C25 1.407(5) . ?
C24 C29 1.399(4) . ?
C23 H23 0.9500 . ?
C23 C22 1.386(3) 4_575 ?
C23 C22 1.386(3) . ?
C8 C9 1.399(4) . ?
C8 C9 1.399(4) 4_575 ?
C3 C4 1.392(6) . ?
C6 H6 0.9500 . ?
C6 C5 1.396(5) . ?
C21 C22 1.392(4) . ?
C25 C31 1.503(5) . ?
C25 C26 1.394(5) . ?
C22 H22 0.9500 . ?
C9 C10 1.399(4) . ?
C9 C18 1.505(5) . ?
C5 H5 0.9500 . ?
C5 C4 1.379(6) . ?
C14 H14 0.9500 . ?
C14 C13 1.397(4) . ?
C14 C15 1.381(4) . ?
C13 C16 1.510(5) . ?
C15 C17 1.516(5) . ?
C4 H4 0.9500 . ?
C29 C28 1.397(5) . ?
C29 C30 1.509(5) . ?
C31 H31A 0.9800 . ?
C31 H31B 0.9800 . ?
C31 H31C 0.9800 . ?
C10 H10 0.9500 . ?
C10 C11 1.371(5) . ?
C11 C19 1.509(6) . ?
C18 H18A 0.9800 . ?
C18 H18B 0.9800 . ?
C18 H18C 0.9800 . ?
C16 H16A 0.9800 . ?
C16 H16B 0.9800 . ?
C16 H16C 0.9800 . ?
C17 H17A 0.9800 . ?
C17 H17B 0.9800 . ?
C17 H17C 0.9800 . ?
C28 H28 0.9500 . ?
C28 C27 1.383(7) . ?
C30 H30A 0.9800 . ?
C30 H30B 0.9800 . ?
C30 H30C 0.9800 . ?
C26 H26 0.9500 . ?
C26 C27 1.376(7) . ?
C27 C32 1.514(5) . ?
C19 H19A 0.9800 . ?
C19 H19B 0.9800 . ?
C19 H19C 0.9800 . ?
C32 H32A 0.9800 . ?
C32 H32B 0.9800 . ?
C32 H32C 0.9800 . ?

loop_
_geom_angle_atom_site_label_1
_geom_angle_atom_site_label_2
_geom_angle_atom_site_label_3
_geom_angle
_geom_angle_site_symmetry_1
_geom_angle_site_symmetry_3
_geom_angle_publ_flag
C2 Fe1 O1 110.31(12) . . ?
C1 Fe1 O1 35.03(13) . . ?
C1 Fe1 C2 145.33(15) . . ?
C34 Fe1 O1 95.47(11) . . ?
C34 Fe1 O1 95.47(11) 4_575 . ?
C34 Fe1 C2 81.07(10) . . ?
C34 Fe1 C2 81.07(10) 4_575 . ?
C34 Fe1 C1 98.79(10) 4_575 . ?
C34 Fe1 C1 98.79(10) . . ?
C34 Fe1 C34 161.43(19) 4_575 . ?
C33 Fe1 O1 135.51(15) . . ?
C33 Fe1 C2 114.19(17) . . ?
C33 Fe1 C1 100.48(18) . . ?
C33 Fe1 C34 91.33(11) . 4_575 ?
C33 Fe1 C34 91.33(11) . . ?
C1 O1 Fe1 61.75(18) . . ?
C2 C7 C8 122.8(3) . . ?
C6 C7 C2 121.2(3) . . ?
C6 C7 C8 116.0(3) . . ?
C7 C2 Fe1 120.7(3) . . ?
C7 C2 C3 117.3(3) . . ?
C3 C2 Fe1 122.0(2) . . ?
C13 C12 C3 120.12(17) 4_575 . ?
C13 C12 C3 120.12(17) . . ?
C13 C12 C13 119.7(3) 4_575 . ?
C21 C20 C1 118.72(17) . . ?
C21 C20 C1 118.72(17) 4_575 . ?
C21 C20 C21 122.5(3) . 4_575 ?
O1 C1 Fe1 83.2(2) . . ?
O1 C1 C20 124.6(3) . . ?
C20 C1 Fe1 152.2(3) . . ?
C25 C24 C21 118.9(3) . . ?
C29 C24 C21 120.8(3) . . ?
C29 C24 C25 120.3(3) . . ?
C22 C23 H23 119.8 . . ?
C22 C23 H23 119.8 4_575 . ?
C22 C23 C22 120.3(3) . 4_575 ?
C9 C8 C7 119.88(18) . . ?
C9 C8 C7 119.88(18) 4_575 . ?
C9 C8 C9 120.2(4) . 4_575 ?
C2 C3 C12 122.7(3) . . ?
C4 C3 C2 120.6(3) . . ?
C4 C3 C12 116.7(3) . . ?
C7 C6 H6 119.6 . . ?
C7 C6 C5 120.8(3) . . ?
C5 C6 H6 119.6 . . ?
C20 C21 C24 121.2(2) . . ?
C22 C21 C20 117.8(3) . . ?
C22 C21 C24 121.0(2) . . ?
C24 C25 C31 121.5(3) . . ?
C26 C25 C24 118.7(3) . . ?
C26 C25 C31 119.8(3) . . ?
C23 C22 C21 120.8(3) . . ?
C23 C22 H22 119.6 . . ?
C21 C22 H22 119.6 . . ?
C8 C9 C18 122.2(3) . . ?
C10 C9 C8 118.4(3) . . ?
C10 C9 C18 119.4(3) . . ?
C6 C5 H5 120.5 . . ?
C4 C5 C6 119.0(4) . . ?
C4 C5 H5 120.5 . . ?
C13 C14 H14 119.0 . . ?
C15 C14 H14 119.0 . . ?
C15 C14 C13 122.0(3) . . ?
C12 C13 C16 121.7(3) . . ?
C14 C13 C12 118.9(3) . . ?
C14 C13 C16 119.3(3) . . ?
C14 C15 C14 118.2(4) . 4_575 ?
C14 C15 C17 120.84(18) . . ?
C14 C15 C17 120.84(18) 4_575 . ?
C3 C4 H4 119.4 . . ?
C5 C4 C3 121.2(3) . . ?
C5 C4 H4 119.4 . . ?
C24 C29 C30 121.1(3) . . ?
C28 C29 C24 118.2(4) . . ?
C28 C29 C30 120.7(3) . . ?
C25 C31 H31A 109.5 . . ?
C25 C31 H31B 109.5 . . ?
C25 C31 H31C 109.5 . . ?
H31A C31 H31B 109.5 . . ?
H31A C31 H31C 109.5 . . ?
H31B C31 H31C 109.5 . . ?
O3 C34 Fe1 175.0(3) . . ?
O2 C33 Fe1 174.4(4) . . ?
C9 C10 H10 119.0 . . ?
C11 C10 C9 122.1(4) . . ?
C11 C10 H10 119.0 . . ?
C10 C11 C10 118.5(4) . 4_575 ?
C10 C11 C19 120.7(2) 4_575 . ?
C10 C11 C19 120.7(2) . . ?
C9 C18 H18A 109.5 . . ?
C9 C18 H18B 109.5 . . ?
C9 C18 H18C 109.5 . . ?
H18A C18 H18B 109.5 . . ?
H18A C18 H18C 109.5 . . ?
H18B C18 H18C 109.5 . . ?
C13 C16 H16A 109.5 . . ?
C13 C16 H16B 109.5 . . ?
C13 C16 H16C 109.5 . . ?
H16A C16 H16B 109.5 . . ?
H16A C16 H16C 109.5 . . ?
H16B C16 H16C 109.5 . . ?
C15 C17 H17A 109.5 . . ?
C15 C17 H17B 109.5 . . ?
C15 C17 H17C 109.5 . . ?
H17A C17 H17B 109.5 . . ?
H17A C17 H17C 109.5 . . ?
H17B C17 H17C 109.5 . . ?
C29 C28 H28 118.8 . . ?
C27 C28 C29 122.3(4) . . ?
C27 C28 H28 118.8 . . ?
C29 C30 H30A 109.5 . . ?
C29 C30 H30B 109.5 . . ?
C29 C30 H30C 109.5 . . ?
H30A C30 H30B 109.5 . . ?
H30A C30 H30C 109.5 . . ?
H30B C30 H30C 109.5 . . ?
C25 C26 H26 119.0 . . ?
C27 C26 C25 121.9(4) . . ?
C27 C26 H26 119.0 . . ?
C28 C27 C32 121.3(5) . . ?
C26 C27 C28 118.4(3) . . ?
C26 C27 C32 120.2(5) . . ?
C11 C19 H19A 109.5 . . ?
C11 C19 H19B 109.5 . . ?
C11 C19 H19C 109.5 . . ?
H19A C19 H19B 109.5 . . ?
H19A C19 H19C 109.5 . . ?
H19B C19 H19C 109.5 . . ?
C27 C32 H32A 109.5 . . ?
C27 C32 H32B 109.5 . . ?
C27 C32 H32C 109.5 . . ?
H32A C32 H32B 109.5 . . ?
H32A C32 H32C 109.5 . . ?
H32B C32 H32C 109.5 . . ?

loop_
_geom_torsion_atom_site_label_1
_geom_torsion_atom_site_label_2
_geom_torsion_atom_site_label_3
_geom_torsion_atom_site_label_4
_geom_torsion
_geom_torsion_site_symmetry_1
_geom_torsion_site_symmetry_2
_geom_torsion_site_symmetry_3
_geom_torsion_site_symmetry_4
_geom_torsion_publ_flag
Fe1 O1 C1 C20 180.000(1) . . . . ?
Fe1 C2 C3 C12 0.000(1) . . . . ?
Fe1 C2 C3 C4 180.000(1) . . . . ?
O1 Fe1 C1 C20 180.000(2) . . . . ?
C7 C2 C3 C12 180.000(1) . . . . ?
C7 C2 C3 C4 0.000(1) . . . . ?
C7 C8 C9 C10 176.9(3) . . . . ?
C7 C8 C9 C18 -4.1(5) . . . . ?
C7 C6 C5 C4 0.000(1) . . . . ?
C2 Fe1 C1 O1 0.000(1) . . . . ?
C2 Fe1 C1 C20 180.000(1) . . . . ?
C2 C7 C8 C9 91.0(3) . . . 4_575 ?
C2 C7 C8 C9 -91.0(3) . . . . ?
C2 C7 C6 C5 0.000(1) . . . . ?
C2 C3 C4 C5 0.000(1) . . . . ?
C12 C3 C4 C5 180.000(1) . . . . ?
C20 C21 C22 C23 0.3(4) . . . . ?
C1 C20 C21 C24 -6.3(5) . . . . ?
C1 C20 C21 C22 175.9(3) . . . . ?
C24 C21 C22 C23 -177.5(3) . . . . ?
C24 C25 C26 C27 -0.6(5) . . . . ?
C24 C29 C28 C27 -0.5(5) . . . . ?
C8 C7 C2 Fe1 0.000(1) . . . . ?
C8 C7 C2 C3 180.000(1) . . . . ?
C8 C7 C6 C5 180.000(1) . . . . ?
C8 C9 C10 C11 1.3(5) . . . . ?
C3 C12 C13 C14 175.9(3) . . . . ?
C3 C12 C13 C16 -8.5(5) . . . . ?
C6 C7 C2 Fe1 180.000(1) . . . . ?
C6 C7 C2 C3 0.000(1) . . . . ?
C6 C7 C8 C9 -89.0(3) . . . 4_575 ?
C6 C7 C8 C9 89.0(3) . . . . ?
C6 C5 C4 C3 0.000(1) . . . . ?
C21 C20 C1 Fe1 90.8(3) . . . . ?
C21 C20 C1 Fe1 -90.8(3) 4_575 . . . ?
C21 C20 C1 O1 -89.2(3) . . . . ?
C21 C20 C1 O1 89.2(3) 4_575 . . . ?
C21 C20 C21 C24 175.2(2) 4_575 . . . ?
C21 C20 C21 C22 -2.6(5) 4_575 . . . ?
C21 C24 C25 C31 -0.9(4) . . . . ?
C21 C24 C25 C26 178.3(3) . . . . ?
C21 C24 C29 C28 -177.8(3) . . . . ?
C21 C24 C29 C30 3.6(4) . . . . ?
C25 C24 C21 C20 -93.3(3) . . . . ?
C25 C24 C21 C22 84.4(3) . . . . ?
C25 C24 C29 C28 2.4(4) . . . . ?
C25 C24 C29 C30 -176.2(3) . . . . ?
C25 C26 C27 C28 2.4(5) . . . . ?
C25 C26 C27 C32 -174.9(3) . . . . ?
C22 C23 C22 C21 1.8(5) 4_575 . . . ?
C9 C8 C9 C10 -5.2(5) 4_575 . . . ?
C9 C8 C9 C18 173.8(2) 4_575 . . . ?
C9 C10 C11 C10 2.5(6) . . . 4_575 ?
C9 C10 C11 C19 -175.8(4) . . . . ?
C13 C12 C3 C2 91.3(3) 4_575 . . . ?
C13 C12 C3 C2 -91.3(3) . . . . ?
C13 C12 C3 C4 -88.7(3) 4_575 . . . ?
C13 C12 C3 C4 88.7(3) . . . . ?
C13 C12 C13 C14 -6.7(5) 4_575 . . . ?
C13 C12 C13 C16 168.8(2) 4_575 . . . ?
C13 C14 C15 C14 2.8(6) . . . 4_575 ?
C13 C14 C15 C17 179.8(3) . . . . ?
C15 C14 C13 C12 1.9(5) . . . . ?
C15 C14 C13 C16 -173.7(3) . . . . ?
C29 C24 C21 C20 86.8(4) . . . . ?
C29 C24 C21 C22 -95.4(3) . . . . ?
C29 C24 C25 C31 178.9(3) . . . . ?
C29 C24 C25 C26 -1.8(4) . . . . ?
C29 C28 C27 C26 -1.8(5) . . . . ?
C29 C28 C27 C32 175.4(3) . . . . ?
C31 C25 C26 C27 178.7(3) . . . . ?
C34 Fe1 C1 O1 -86.99(11) . . . . ?
C34 Fe1 C1 O1 86.99(11) 4_575 . . . ?
C34 Fe1 C1 C20 93.01(11) . . . . ?
C34 Fe1 C1 C20 -93.01(11) 4_575 . . . ?
C33 Fe1 C1 O1 180.000(1) . . . . ?
C33 Fe1 C1 C20 0.000(2) . . . . ?
C18 C9 C10 C11 -177.8(3) . . . . ?
C30 C29 C28 C27 178.1(3) . . . . ?

_shelx_res_file                  
;
TITL feylls_a.res in P2(1)/m
    feylls.res
    created by SHELXL-2019/2 at 17:07:22 on 28-Feb-2023
REM Old TITL FEYLLS in P2(1)/m
REM SHELXT solution in P2(1)/m
REM R1 0.156, Rweak 0.025, Alpha 0.057, Orientation as input
REM Formula found by SHELXT: C52 O4 Fe
CELL 1.54184 10.9292 15.7523 12.3261 90 95.5 90
ZERR 2 0.0002 0.0003 0.0003 0 0.002 0
LATT 1
SYMM -X,0.5+Y,-Z
SFAC C H Fe O
UNIT 104 100 2 8

L.S. 30
PLAN  4
SIZE 0.048 0.059 0.151
TEMP -153(2)
CONF
BOND $H
list 4
MORE -1
fmap 2 53
acta
REM <olex2.extras>
REM <HklSrc "%.\\FEYLLS.hkl">
REM </olex2.extras>

WGHT    0.096000    2.243900
FVAR       0.44109
FE1   3    0.257803    0.750000    0.666313    10.50000    0.02035    0.02681 =
         0.02642    0.00000   -0.00074    0.00000
O1    4    0.266283    0.750000    0.838096    10.50000    0.01909    0.04824 =
         0.02724    0.00000    0.00528    0.00000
O3    4    0.295390    0.933308    0.638122    11.00000    0.05616    0.03022 =
         0.08463    0.00639    0.03556    0.00529
O2    4    0.056298    0.750000    0.495743    10.50000    0.02776    0.10677 =
         0.03154    0.00000   -0.00239    0.00000
C7    1    0.540138    0.750000    0.691886    10.50000    0.02280    0.02553 =
         0.01631    0.00000   -0.00154    0.00000
C2    1    0.436136    0.750000    0.615270    10.50000    0.01806    0.02308 =
         0.02303    0.00000    0.00004    0.00000
C12   1    0.354462    0.750000    0.413418    10.50000    0.02300    0.03691 =
         0.01991    0.00000   -0.00165    0.00000
C20   1    0.046586    0.750000    0.836095    10.50000    0.01754    0.03128 =
         0.02310    0.00000    0.00157    0.00000
C1    1    0.165279    0.750000    0.786530    10.50000    0.02415    0.02777 =
         0.01735    0.00000    0.01257    0.00000
C24   1    0.047600    0.589989    0.825559    11.00000    0.02705    0.02294 =
         0.04288    0.00520    0.00987   -0.00222
C23   1   -0.165192    0.750000    0.940141    10.50000    0.01937    0.04507 =
         0.01853    0.00000    0.00064    0.00000
AFIX  43
H23   2   -0.236870    0.749999    0.978073    10.50000   -1.20000
AFIX   0
C8    1    0.531401    0.750000    0.813282    10.50000    0.01503    0.04037 =
         0.01794    0.00000   -0.00323    0.00000
C3    1    0.456924    0.750000    0.503222    10.50000    0.02746    0.02496 =
         0.01806    0.00000   -0.00331    0.00000
C6    1    0.658059    0.750000    0.659021    10.50000    0.02378    0.04694 =
         0.02116    0.00000   -0.00445    0.00000
AFIX  43
H6    2    0.726872    0.750000    0.712321    10.50000   -1.20000
AFIX   0
C21   1   -0.006279    0.672267    0.859695    11.00000    0.02270    0.02777 =
         0.02610    0.00177   -0.00233   -0.00043
C25   1    0.002104    0.553566    0.725559    11.00000    0.03882    0.02638 =
         0.05124   -0.00033    0.01644   -0.00656
C22   1   -0.113162    0.673698    0.912608    11.00000    0.02244    0.03290 =
         0.02621    0.00205   -0.00218   -0.00419
AFIX  43
H22   2   -0.150893    0.621766    0.930056    11.00000   -1.20000
AFIX   0
C9    1    0.529356    0.826991    0.869641    11.00000    0.02081    0.05329 =
         0.02841   -0.01168   -0.00257    0.00438
C5    1    0.676800    0.750000    0.548553    10.50000    0.02412    0.06209 =
         0.02124    0.00000    0.00454    0.00000
AFIX  43
H5    2    0.757697    0.750000    0.526403    10.50000   -1.20000
AFIX   0
C14   1    0.207230    0.674730    0.290841    11.00000    0.03232    0.05752 =
         0.02411   -0.00721    0.00178   -0.01303
AFIX  43
H14   2    0.174015    0.622591    0.262700    11.00000   -1.20000
AFIX   0
C13   1    0.308015    0.672991    0.369637    11.00000    0.03265    0.04009 =
         0.02313   -0.00377    0.00075   -0.00514
C15   1    0.154438    0.750000    0.252632    10.50000    0.02537    0.07030 =
         0.01787    0.00000    0.00023    0.00000
C4    1    0.576060    0.750000    0.472114    10.50000    0.03017    0.04677 =
         0.01928    0.00000    0.00250    0.00000
AFIX  43
H4    2    0.588173    0.750000    0.396817    10.50000   -1.20000
AFIX   0
C29   1    0.141273    0.549793    0.891944    11.00000    0.03680    0.03439 =
         0.05563    0.02174    0.01929    0.00917
C31   1   -0.100027    0.594543    0.653585    11.00000    0.04015    0.04831 =
         0.04451   -0.01430    0.00517   -0.01008
AFIX 137
H31A  2   -0.176510    0.591474    0.688909    11.00000   -1.50000
H31B  2   -0.110701    0.564745    0.583523    11.00000   -1.50000
H31C  2   -0.079452    0.654122    0.641401    11.00000   -1.50000
AFIX   0
C34   1    0.278795    0.863679    0.653236    11.00000    0.03188    0.03279 =
         0.04629    0.00310    0.01210    0.00485
C33   1    0.140080    0.750000    0.559412    10.50000    0.02420    0.05882 =
         0.02664    0.00000    0.00185    0.00000
C10   1    0.515024    0.824833    0.981175    11.00000    0.02508    0.09630 =
         0.02945   -0.02624    0.00110    0.00844
AFIX  43
H10   2    0.511804    0.876867    1.019763    11.00000   -1.20000
AFIX   0
C11   1    0.505475    0.750000    1.036582    10.50000    0.02443    0.12861 =
         0.02201    0.00000    0.00424    0.00000
C18   1    0.543959    0.911185    0.814668    11.00000    0.05449    0.03927 =
         0.05341   -0.01566   -0.00661    0.00461
AFIX 137
H18A  2    0.625609    0.934399    0.837356    11.00000   -1.50000
H18B  2    0.480864    0.950609    0.835419    11.00000   -1.50000
H18C  2    0.534913    0.903381    0.735426    11.00000   -1.50000
AFIX   0
C16   1    0.369498    0.589227    0.399417    11.00000    0.05917    0.03554 =
         0.03842   -0.00861    0.00031   -0.00245
AFIX 137
H16A  2    0.422716    0.573214    0.343143    11.00000   -1.50000
H16B  2    0.306686    0.545421    0.404752    11.00000   -1.50000
H16C  2    0.418997    0.594682    0.469685    11.00000   -1.50000
AFIX   0
C17   1    0.045326    0.750000    0.166834    10.50000    0.03389    0.09296 =
         0.02286    0.00000   -0.00536    0.00000
PART -1
AFIX 137
H17A  2    0.073639    0.738554    0.095195    10.50000   -1.50000
H17B  2    0.004835    0.805543    0.165767    10.50000   -1.50000
H17C  2   -0.013024    0.705903    0.184085    10.50000   -1.50000
AFIX   0
PART 0
C28   1    0.190836    0.474861    0.854254    11.00000    0.05817    0.03612 =
         0.07944    0.02909    0.03528    0.01993
AFIX  43
H28   2    0.254951    0.447376    0.898488    11.00000   -1.20000
AFIX   0
C30   1    0.185789    0.585119    1.002520    11.00000    0.04141    0.06330 =
         0.04689    0.02482    0.00458    0.01464
AFIX 137
H30A  2    0.215580    0.643233    0.994363    11.00000   -1.50000
H30B  2    0.252788    0.549666    1.035993    11.00000   -1.50000
H30C  2    0.117909    0.585402    1.049019    11.00000   -1.50000
AFIX   0
C26   1    0.054610    0.478251    0.692789    11.00000    0.06570    0.02620 =
         0.07282   -0.00846    0.03706   -0.01076
AFIX  43
H26   2    0.023692    0.453107    0.625640    11.00000   -1.20000
AFIX   0
C27   1    0.149852    0.439283    0.754816    11.00000    0.08090    0.02290 =
         0.09641    0.01301    0.05571    0.01007
C19   1    0.481510    0.750000    1.155149    10.50000    0.03932    0.22112 =
         0.02066    0.00000    0.01357    0.00000
PART -1
AFIX 137
H19A  2    0.502936    0.805608    1.187193    10.50000   -1.50000
H19B  2    0.531700    0.706036    1.194090    10.50000   -1.50000
H19C  2    0.394334    0.738356    1.161153    10.50000   -1.50000
AFIX   0
PART 0
C32   1    0.211205    0.361644    0.711986    11.00000    0.12414    0.03379 =
         0.13536    0.01301    0.08549    0.02470
AFIX 137
H32A  2    0.272188    0.379397    0.663228    11.00000   -1.50000
H32B  2    0.149105    0.325790    0.671812    11.00000   -1.50000
H32C  2    0.252037    0.329487    0.773194    11.00000   -1.50000
AFIX   0
HKLF 4


REM  feylls_a.res in P2(1)/m
REM wR2 = 0.1733, GooF = S = 1.067, Restrained GooF = 1.067 for all data
REM R1 = 0.0609 for 4013 Fo > 4sig(Fo) and 0.0648 for all 4297 data
REM 293 parameters refined using 0 restraints

END

WGHT      0.0967      2.2122

REM Highest difference peak  2.474,  deepest hole -1.061,  1-sigma level  0.072
Q1    1   0.2184  0.7500  0.7227  10.50000  0.05    2.47
Q2    1   0.2767  0.7500  0.9475  10.50000  0.05    0.93
Q3    1   0.0678  0.7500  0.7747  10.50000  0.05    0.59
Q4    1   0.3754  0.7500  0.6444  10.50000  0.05    0.47
;
_shelx_res_checksum              32426
_olex2_exptl_crystal_mounting_method 'in fomblin film on a micromount'
_olex2_submission_special_instructions 'No special instructions were received'
_oxdiff_exptl_absorpt_empirical_details 
;
Empirical correction (ABSPACK) includes:
- Absorption correction using spherical harmonics
- Frame scaling
;
_oxdiff_exptl_absorpt_empirical_full_max 1.223
_oxdiff_exptl_absorpt_empirical_full_min 0.903
####################################################################### 
# 
# This file contains crystal structure data downloaded from the 
# Cambridge Structural Database (CSD) hosted by the Cambridge 
# Crystallographic Data Centre (CCDC).
# 
# Full information about CCDC data access policies and citation 
# guidelines are available at http://www.ccdc.cam.ac.uk/access/V1 
# 
# Audit and citation data items may have been added by the CCDC. 
# Please retain this information to preserve the provenance of 
# this file and to allow appropriate attribution of the data. 
# 
#######################################################################

data_2Mes_nosolv1
_database_code_depnum_ccdc_archive 'CCDC 2334291'
loop_
_audit_author_name
_audit_author_address
'Nathan Coles'
;University of Nottingham
United Kingdom
;
_audit_update_record             
;
2024-02-21 deposited with the CCDC.	2024-05-23 downloaded from the CCDC.
;
_nottingham_internal_coll_name   FENCLG
_nottingham_internal_coll_number 19242
_nottingham_internal_coll_client NTC/DLK
_nottingham_internal_coll_type   custom
_nottingham_internal_coll_frame_method 'fine \w scans'
_nottingham_internal_coll_frame_time 0.2
_nottingham_internal_coll_frame_width 0.01
_nottingham_internal_coll_user   pczspa
_nottingham_internal_coll_date   26/01/2023
_nottingham_internal_coll_location DLS
_nottingham_internal_coll_instrument i19-EH1
_nottingham_internal_NCS_number  ?
_nottingham_internal_process_date ?
_nottingham_internal_process_user pczspa
_nottingham_internal_solution_date ?
_nottingham_internal_solution_user pczspa
_nottingham_internal_refinement_date 20/02/2023
_nottingham_internal_refinement_user pczntc
_nottingham_internal_self_archive_date ?
_nottingham_internal_self_validation_date ?
_nottingham_internal_self_validation_user ?
_nottingham_internal_validation_date ?
_nottingham_internal_validation_user ?
_nottingham_internal_archive_date ?
_refine_special_details          ?
_audit_creation_date             2023-05-08
_audit_creation_method           
;
Olex2 1.5
(compiled 2023.03.06 svn.rbb2c1857 for OlexSys, GUI svn.r6748)
;
_shelx_SHELXL_version_number     2019/2
_chemical_name_common            ?
_chemical_name_systematic        ?
_chemical_formula_moiety         'C52 H50 O2'
_chemical_formula_sum            'C52 H50 O2'
_chemical_formula_weight         706.92
_chemical_melting_point          ?
loop_
_atom_type_symbol
_atom_type_description
_atom_type_scat_dispersion_real
_atom_type_scat_dispersion_imag
_atom_type_scat_source
C C 0.0019 0.0015 'International Tables Vol C Tables 4.2.6.8 and 6.1.1.4'
H H 0.0000 0.0000 'International Tables Vol C Tables 4.2.6.8 and 6.1.1.4'
O O 0.0071 0.0057 'International Tables Vol C Tables 4.2.6.8 and 6.1.1.4'

_shelx_space_group_comment       
;
The symmetry employed for this shelxl refinement is uniquely defined
by the following loop, which should always be used as a source of
symmetry information in preference to the above space-group names.
They are only intended as comments.
;
_space_group_crystal_system      monoclinic
_space_group_IT_number           14
_space_group_name_H-M_alt        'P 1 21/n 1'
_space_group_name_Hall           '-P 2yn'
loop_
_space_group_symop_operation_xyz
'x, y, z'
'-x+1/2, y+1/2, -z+1/2'
'-x, -y, -z'
'x-1/2, -y-1/2, z-1/2'

loop_
_symmetry_equiv_pos_as_xyz
-x+1/2,y+1/2,-z+1/2

_cell_length_a                   19.62240(10)
_cell_length_b                   20.01400(10)
_cell_length_c                   22.41850(10)
_cell_angle_alpha                90
_cell_angle_beta                 114.5960(10)
_cell_angle_gamma                90
_cell_volume                     8005.46(8)
_cell_formula_units_Z            8
_cell_measurement_reflns_used    50497
_cell_measurement_temperature    100.00
_cell_measurement_theta_max      34.48721644931252
_cell_measurement_theta_min      1.1206669543036973
_shelx_estimated_absorpt_T_max   0.997
_shelx_estimated_absorpt_T_min   0.993
_exptl_absorpt_coefficient_mu    0.066
_exptl_absorpt_correction_T_max  1.0
_exptl_absorpt_correction_T_min  0.9790707642258739
_exptl_absorpt_correction_type   empirical
_exptl_absorpt_process_details   
;
CCP4 8.0.007: AIMLESS, version 0.7.9 : 10/06/22
Scaling & analysis of unmerged intensities, absorption correction using spherical harmonics
;
_exptl_absorpt_special_details   ?
_exptl_crystal_colour            orange
_exptl_crystal_colour_primary    orange
_exptl_crystal_density_diffrn    1.173
_exptl_crystal_density_meas      ?
_exptl_crystal_density_method    ?
_exptl_crystal_description       plate
_exptl_crystal_F_000             3024
_exptl_crystal_size_max          0.1
_exptl_crystal_size_mid          0.08
_exptl_crystal_size_min          0.04
_exptl_transmission_factor_max   ?
_exptl_transmission_factor_min   ?
_diffrn_reflns_av_R_equivalents  0.0421
_diffrn_reflns_av_unetI/netI     0.0388
_diffrn_reflns_Laue_measured_fraction_full 0.998
_diffrn_reflns_Laue_measured_fraction_max 0.999
_diffrn_reflns_limit_h_max       28
_diffrn_reflns_limit_h_min       -25
_diffrn_reflns_limit_k_max       30
_diffrn_reflns_limit_k_min       -31
_diffrn_reflns_limit_l_max       36
_diffrn_reflns_limit_l_min       -36
_diffrn_reflns_number            132890
_diffrn_reflns_point_group_measured_fraction_full 0.998
_diffrn_reflns_point_group_measured_fraction_max 0.999
_diffrn_reflns_theta_full        24.415
_diffrn_reflns_theta_max         29.476
_diffrn_reflns_theta_min         1.127
_diffrn_ambient_environment      'N2 gas'
_diffrn_ambient_temperature      100(2)
_diffrn_crystal_treatment        'flash frozen in gaseous N2'
_diffrn_detector                 'Photon counting pixel array'
_diffrn_detector_area_resol_mean ?
_diffrn_detector_type            'Dectris PILATUS 2M'
_diffrn_measured_fraction_theta_full 0.998
_diffrn_measured_fraction_theta_max 0.999
_diffrn_measurement_device       'Fixed \c 3-circle diffractometer'
_diffrn_measurement_device_type  'Fluid Film Devices'
_diffrn_measurement_method       'shutterless scans'
_diffrn_measurement_specimen_support 'MiTeGen micromount'
_diffrn_radiation_type           Synchrotron
_diffrn_radiation_wavelength     0.6889
_diffrn_source                   Synchrotron
_reflns_Friedel_coverage         0.000
_reflns_Friedel_fraction_full    .
_reflns_Friedel_fraction_max     .
_reflns_number_gt                17695
_reflns_number_total             24396
_reflns_special_details          
;
 Reflections were merged by SHELXL according to the crystal
 class for the calculation of statistics and refinement.
 
 _reflns_Friedel_fraction is defined as the number of unique
 Friedel pairs measured divided by the number that would be
 possible theoretically, ignoring centric projections and
 systematic absences.
;
_reflns_threshold_expression     'I > 2\s(I)'
_computing_cell_refinement       ?
_computing_data_collection       ?
_computing_data_reduction        ?
_computing_molecular_graphics    'Olex2 1.5 (Dolomanov et al., 2009)'
_computing_publication_material  'Olex2 1.5 (Dolomanov et al., 2009)'
_computing_structure_refinement  'SHELXL 2019/2 (Sheldrick, 2015)'
_computing_structure_solution    'SHELXT 2018/2 (Sheldrick, 2018)'
_refine_diff_density_max         0.488
_refine_diff_density_min         -0.225
_refine_diff_density_rms         0.064
_refine_ls_extinction_coef       .
_refine_ls_extinction_method     none
_refine_ls_goodness_of_fit_ref   1.094
_refine_ls_hydrogen_treatment    constr
_refine_ls_matrix_type           full
_refine_ls_number_parameters     997
_refine_ls_number_reflns         24396
_refine_ls_number_restraints     0
_refine_ls_R_factor_all          0.0790
_refine_ls_R_factor_gt           0.0626
_refine_ls_restrained_S_all      1.094
_refine_ls_shift/su_max          0.001
_refine_ls_shift/su_mean         0.000
_refine_ls_structure_factor_coef Fsqd
_refine_ls_weighting_details     
'w=1/[\s^2^(Fo^2^)+(0.1240P)^2^] where P=(Fo^2^+2Fc^2^)/3'
_refine_ls_weighting_scheme      calc
_refine_ls_wR_factor_gt          0.1864
_refine_ls_wR_factor_ref         0.1948
_olex2_refinement_description    
;
1. Fixed Uiso
 At 1.2 times of:
  All C(H) groups
 At 1.5 times of:
  All C(H,H,H) groups
2.a Aromatic/amide H refined with riding coordinates:
 C7(H7), C8(H8), C9(H9), C13(H13), C15(H15), C22(H22), C24(H24), C31(H31),
 C32(H32), C33(H33), C37(H37), C39(H39), C46(H46), C48(H48), C59(H59), C60(H60),
  C61(H61), C65(H65), C67(H67), C74(H74), C76(H76), C83(H83), C84(H84),
 C85(H85), C89(H89), C91(H91), C98(H98), C100(H100)
2.b Idealised Me refined as rotating group:
 C17(H17a,H17b,H17c), C18(H18a,H18b,H18c), C19(H19a,H19b,H19c), C26(H26a,H26b,
 H26c), C27(H27a,H27b,H27c), C28(H28a,H28b,H28c), C41(H41a,H41b,H41c), C42(H42a,
 H42b,H42c), C43(H43a,H43b,H43c), C50(H50a,H50b,H50c), C51(H51a,H51b,H51c),
 C52(H52a,H52b,H52c), C69(H69a,H69b,H69c), C70(H70a,H70b,H70c), C71(H71a,H71b,
 H71c), C78(H78a,H78b,H78c), C79(H79a,H79b,H79c), C80(H80a,H80b,H80c), C93(H93a,
 H93b,H93c), C94(H94a,H94b,H94c), C95(H95a,H95b,H95c), C102(H10a,H10b,H10c),
 C103(H10d,H10e,H10f), C104(H10g,H10h,H10i)
;
_atom_sites_solution_hydrogens   geom
_atom_sites_solution_primary     dual
_atom_sites_solution_secondary   difmap
loop_
_atom_site_label
_atom_site_type_symbol
_atom_site_fract_x
_atom_site_fract_y
_atom_site_fract_z
_atom_site_U_iso_or_equiv
_atom_site_adp_type
_atom_site_occupancy
_atom_site_site_symmetry_order
_atom_site_calc_flag
_atom_site_refinement_flags_posn
_atom_site_refinement_flags_adp
_atom_site_refinement_flags_occupancy
_atom_site_disorder_assembly
_atom_site_disorder_group
O1 O 0.01163(6) 0.68730(6) 0.60996(5) 0.0411(3) Uani 1 1 d . . . . .
O2 O 0.25621(6) 0.73762(5) 0.66622(6) 0.0396(2) Uani 1 1 d . . . . .
C1 C 0.07774(8) 0.70045(7) 0.62657(6) 0.0302(3) Uani 1 1 d . . . . .
C2 C 0.13427(7) 0.68130(6) 0.60239(6) 0.0272(2) Uani 1 1 d . . . . .
C3 C 0.19150(8) 0.72358(6) 0.65244(6) 0.0294(3) Uani 1 1 d . . . . .
C4 C 0.13530(7) 0.74082(6) 0.67858(6) 0.0258(2) Uani 1 1 d . . . . .
C5 C 0.13195(7) 0.63528(6) 0.55154(6) 0.0268(2) Uani 1 1 d . . . . .
C6 C 0.07125(8) 0.63963(6) 0.48888(6) 0.0292(3) Uani 1 1 d . . . . .
C7 C 0.06567(9) 0.59169(7) 0.44184(7) 0.0356(3) Uani 1 1 d . . . . .
H7 H 0.025179 0.593486 0.399614 0.043 Uiso 1 1 calc R U . . .
C8 C 0.11893(9) 0.54140(7) 0.45640(7) 0.0391(3) Uani 1 1 d . . . . .
H8 H 0.113780 0.508342 0.424390 0.047 Uiso 1 1 calc R U . . .
C9 C 0.17934(9) 0.53890(7) 0.51691(7) 0.0364(3) Uani 1 1 d . . . . .
H9 H 0.215787 0.504690 0.525538 0.044 Uiso 1 1 calc R U . . .
C10 C 0.18772(8) 0.58584(6) 0.56563(6) 0.0298(3) Uani 1 1 d . . . . .
C11 C 0.01966(7) 0.69798(7) 0.47340(6) 0.0290(3) Uani 1 1 d . . . . .
C12 C 0.04852(7) 0.76242(7) 0.47289(6) 0.0293(3) Uani 1 1 d . . . . .
C13 C 0.00184(8) 0.81743(7) 0.46385(7) 0.0348(3) Uani 1 1 d . . . . .
H13 H 0.021305 0.860912 0.463968 0.042 Uiso 1 1 calc R U . . .
C14 C -0.07229(8) 0.81069(8) 0.45466(7) 0.0402(3) Uani 1 1 d . . . . .
C15 C -0.10039(8) 0.74660(9) 0.45241(7) 0.0402(3) Uani 1 1 d . . . . .
H15 H -0.151702 0.741216 0.443969 0.048 Uiso 1 1 calc R U . . .
C16 C -0.05600(8) 0.69021(8) 0.46208(7) 0.0350(3) Uani 1 1 d . . . . .
C17 C 0.12761(8) 0.77402(7) 0.48002(7) 0.0343(3) Uani 1 1 d . . . . .
H17A H 0.162165 0.772657 0.526567 0.051 Uiso 1 1 calc R U . . .
H17B H 0.130742 0.817830 0.461791 0.051 Uiso 1 1 calc R U . . .
H17C H 0.141250 0.739105 0.456326 0.051 Uiso 1 1 calc R U . . .
C18 C -0.12048(10) 0.87207(10) 0.44710(10) 0.0550(4) Uani 1 1 d . . . . .
H18A H -0.089010 0.908971 0.472647 0.083 Uiso 1 1 calc R U . . .
H18B H -0.158910 0.862118 0.463039 0.083 Uiso 1 1 calc R U . . .
H18C H -0.144670 0.884798 0.400719 0.083 Uiso 1 1 calc R U . . .
C19 C -0.08761(9) 0.62258(9) 0.46549(8) 0.0433(4) Uani 1 1 d . . . . .
H19A H -0.075584 0.591094 0.437789 0.065 Uiso 1 1 calc R U . . .
H19B H -0.142143 0.625898 0.449932 0.065 Uiso 1 1 calc R U . . .
H19C H -0.065705 0.606689 0.510958 0.065 Uiso 1 1 calc R U . . .
C20 C 0.25269(8) 0.58161(6) 0.63107(7) 0.0313(3) Uani 1 1 d . . . . .
C21 C 0.24364(8) 0.55357(6) 0.68474(7) 0.0335(3) Uani 1 1 d . . . . .
C22 C 0.30582(9) 0.54923(7) 0.74498(7) 0.0387(3) Uani 1 1 d . . . . .
H22 H 0.299900 0.530221 0.781371 0.046 Uiso 1 1 calc R U . . .
C23 C 0.37564(9) 0.57177(8) 0.75320(8) 0.0411(3) Uani 1 1 d . . . . .
C24 C 0.38368(9) 0.59992(8) 0.69959(8) 0.0425(3) Uani 1 1 d . . . . .
H24 H 0.431449 0.615773 0.704749 0.051 Uiso 1 1 calc R U . . .
C25 C 0.32315(9) 0.60527(8) 0.63871(7) 0.0373(3) Uani 1 1 d . . . . .
C26 C 0.16802(9) 0.52825(7) 0.67771(7) 0.0402(3) Uani 1 1 d . . . . .
H26A H 0.134384 0.566214 0.672196 0.060 Uiso 1 1 calc R U . . .
H26B H 0.174015 0.503124 0.717105 0.060 Uiso 1 1 calc R U . . .
H26C H 0.146676 0.499005 0.639257 0.060 Uiso 1 1 calc R U . . .
C27 C 0.44278(11) 0.56793(10) 0.81889(9) 0.0550(4) Uani 1 1 d . . . . .
H27A H 0.453320 0.612371 0.839047 0.082 Uiso 1 1 calc R U . . .
H27B H 0.486472 0.552016 0.812441 0.082 Uiso 1 1 calc R U . . .
H27C H 0.431990 0.536907 0.847672 0.082 Uiso 1 1 calc R U . . .
C28 C 0.33259(10) 0.63952(10) 0.58270(8) 0.0483(4) Uani 1 1 d . . . . .
H28A H 0.305562 0.682146 0.573218 0.072 Uiso 1 1 calc R U . . .
H28B H 0.312402 0.610935 0.543702 0.072 Uiso 1 1 calc R U . . .
H28C H 0.385947 0.647740 0.594790 0.072 Uiso 1 1 calc R U . . .
C29 C 0.13953(7) 0.77958(6) 0.73467(6) 0.0253(2) Uani 1 1 d . . . . .
C30 C 0.17780(7) 0.84149(6) 0.74820(6) 0.0267(2) Uani 1 1 d . . . . .
C31 C 0.18681(8) 0.87615(7) 0.80505(7) 0.0325(3) Uani 1 1 d . . . . .
H31 H 0.212547 0.917707 0.814717 0.039 Uiso 1 1 calc R U . . .
C32 C 0.15839(9) 0.85027(7) 0.84757(7) 0.0349(3) Uani 1 1 d . . . . .
H32 H 0.166038 0.873605 0.886759 0.042 Uiso 1 1 calc R U . . .
C33 C 0.11908(8) 0.79081(7) 0.83319(6) 0.0323(3) Uani 1 1 d . . . . .
H33 H 0.099447 0.773981 0.862449 0.039 Uiso 1 1 calc R U . . .
C34 C 0.10776(7) 0.75513(6) 0.77651(6) 0.0268(2) Uani 1 1 d . . . . .
C35 C 0.20155(8) 0.87342(6) 0.69977(6) 0.0283(3) Uani 1 1 d . . . . .
C36 C 0.27741(8) 0.88081(6) 0.71362(6) 0.0294(3) Uani 1 1 d . . . . .
C37 C 0.29712(9) 0.91381(7) 0.66783(7) 0.0349(3) Uani 1 1 d . . . . .
H37 H 0.348578 0.918165 0.676418 0.042 Uiso 1 1 calc R U . . .
C38 C 0.24319(10) 0.94024(7) 0.61029(7) 0.0380(3) Uani 1 1 d . . . . .
C39 C 0.16835(9) 0.93223(7) 0.59747(7) 0.0364(3) Uani 1 1 d . . . . .
H39 H 0.131198 0.949912 0.558014 0.044 Uiso 1 1 calc R U . . .
C40 C 0.14593(8) 0.89869(6) 0.64122(7) 0.0324(3) Uani 1 1 d . . . . .
C41 C 0.33772(8) 0.85218(7) 0.77507(7) 0.0351(3) Uani 1 1 d . . . . .
H41A H 0.333106 0.871048 0.813558 0.053 Uiso 1 1 calc R U . . .
H41B H 0.387038 0.863364 0.776581 0.053 Uiso 1 1 calc R U . . .
H41C H 0.332251 0.803508 0.775040 0.053 Uiso 1 1 calc R U . . .
C42 C 0.26535(12) 0.97758(8) 0.56205(9) 0.0508(4) Uani 1 1 d . . . . .
H42A H 0.319605 0.985209 0.581835 0.076 Uiso 1 1 calc R U . . .
H42B H 0.239202 1.020620 0.551219 0.076 Uiso 1 1 calc R U . . .
H42C H 0.251532 0.951007 0.521987 0.076 Uiso 1 1 calc R U . . .
C43 C 0.06359(9) 0.89228(8) 0.62528(7) 0.0392(3) Uani 1 1 d . . . . .
H43A H 0.046744 0.846845 0.609865 0.059 Uiso 1 1 calc R U . . .
H43B H 0.035170 0.924399 0.590907 0.059 Uiso 1 1 calc R U . . .
H43C H 0.055339 0.901421 0.664717 0.059 Uiso 1 1 calc R U . . .
C44 C 0.06724(7) 0.68990(6) 0.76453(6) 0.0275(2) Uani 1 1 d . . . . .
C45 C -0.01115(7) 0.68732(7) 0.73344(6) 0.0308(3) Uani 1 1 d . . . . .
C46 C -0.04652(8) 0.62552(8) 0.72626(7) 0.0359(3) Uani 1 1 d . . . . .
H46 H -0.099707 0.623496 0.706109 0.043 Uiso 1 1 calc R U . . .
C47 C -0.00584(8) 0.56691(8) 0.74786(7) 0.0366(3) Uani 1 1 d . . . . .
C48 C 0.07150(8) 0.57044(7) 0.77826(7) 0.0352(3) Uani 1 1 d . . . . .
H48 H 0.099576 0.530495 0.793461 0.042 Uiso 1 1 calc R U . . .
C49 C 0.10940(8) 0.63129(7) 0.78716(7) 0.0305(3) Uani 1 1 d . . . . .
C50 C -0.05711(8) 0.74912(8) 0.70392(8) 0.0387(3) Uani 1 1 d . . . . .
H50A H -0.055833 0.758716 0.661533 0.058 Uiso 1 1 calc R U . . .
H50B H -0.036258 0.787109 0.733553 0.058 Uiso 1 1 calc R U . . .
H50C H -0.109054 0.741620 0.697541 0.058 Uiso 1 1 calc R U . . .
C51 C -0.04452(11) 0.49954(9) 0.73760(9) 0.0512(4) Uani 1 1 d . . . . .
H51A H -0.021917 0.468801 0.716950 0.077 Uiso 1 1 calc R U . . .
H51B H -0.097941 0.504903 0.709161 0.077 Uiso 1 1 calc R U . . .
H51C H -0.038694 0.481387 0.780057 0.077 Uiso 1 1 calc R U . . .
C52 C 0.19334(8) 0.63319(7) 0.82000(8) 0.0381(3) Uani 1 1 d . . . . .
H52A H 0.212521 0.588647 0.836813 0.057 Uiso 1 1 calc R U . . .
H52B H 0.209464 0.665109 0.856443 0.057 Uiso 1 1 calc R U . . .
H52C H 0.212925 0.647063 0.788216 0.057 Uiso 1 1 calc R U . . .
O3 O 0.56000(6) 0.63065(5) 0.71677(6) 0.0422(3) Uani 1 1 d . . . . .
O4 O 0.77889(6) 0.68279(5) 0.70457(5) 0.0366(2) Uani 1 1 d . . . . .
C53 C 0.61856(7) 0.64499(6) 0.71355(6) 0.0292(3) Uani 1 1 d . . . . .
C54 C 0.68014(7) 0.69256(6) 0.74712(6) 0.0256(2) Uani 1 1 d . . . . .
C55 C 0.72055(7) 0.66905(6) 0.70796(6) 0.0275(2) Uani 1 1 d . . . . .
C56 C 0.65833(7) 0.62174(6) 0.67421(6) 0.0250(2) Uani 1 1 d . . . . .
C57 C 0.69521(7) 0.74300(6) 0.79740(6) 0.0258(2) Uani 1 1 d . . . . .
C58 C 0.63985(8) 0.79137(6) 0.78909(6) 0.0277(2) Uani 1 1 d . . . . .
C59 C 0.65560(8) 0.84075(7) 0.83704(7) 0.0329(3) Uani 1 1 d . . . . .
H59 H 0.618929 0.873808 0.832203 0.040 Uiso 1 1 calc R U . . .
C60 C 0.72364(9) 0.84243(7) 0.89149(7) 0.0353(3) Uani 1 1 d . . . . .
H60 H 0.733475 0.876773 0.923252 0.042 Uiso 1 1 calc R U . . .
C61 C 0.77742(8) 0.79413(7) 0.89975(6) 0.0329(3) Uani 1 1 d . . . . .
H61 H 0.823771 0.795450 0.937457 0.039 Uiso 1 1 calc R U . . .
C62 C 0.76437(7) 0.74357(6) 0.85340(6) 0.0275(2) Uani 1 1 d . . . . .
C63 C 0.56833(8) 0.79476(6) 0.72861(6) 0.0286(3) Uani 1 1 d . . . . .
C64 C 0.50060(8) 0.77682(7) 0.73142(6) 0.0315(3) Uani 1 1 d . . . . .
C65 C 0.43360(8) 0.78430(7) 0.67575(7) 0.0352(3) Uani 1 1 d . . . . .
H65 H 0.387797 0.771441 0.677365 0.042 Uiso 1 1 calc R U . . .
C66 C 0.43265(8) 0.81039(7) 0.61757(7) 0.0352(3) Uani 1 1 d . . . . .
C67 C 0.50026(8) 0.82723(7) 0.61564(6) 0.0338(3) Uani 1 1 d . . . . .
H67 H 0.500009 0.844755 0.576164 0.041 Uiso 1 1 calc R U . . .
C68 C 0.56869(8) 0.81920(6) 0.66994(6) 0.0312(3) Uani 1 1 d . . . . .
C69 C 0.49973(9) 0.74746(8) 0.79338(7) 0.0375(3) Uani 1 1 d . . . . .
H69A H 0.515065 0.781663 0.827771 0.056 Uiso 1 1 calc R U . . .
H69B H 0.534573 0.709662 0.807988 0.056 Uiso 1 1 calc R U . . .
H69C H 0.449004 0.732048 0.784477 0.056 Uiso 1 1 calc R U . . .
C70 C 0.35967(10) 0.81903(9) 0.55746(7) 0.0459(4) Uani 1 1 d . . . . .
H70A H 0.361926 0.859856 0.534216 0.069 Uiso 1 1 calc R U . . .
H70B H 0.318206 0.822355 0.570864 0.069 Uiso 1 1 calc R U . . .
H70C H 0.351626 0.780459 0.528365 0.069 Uiso 1 1 calc R U . . .
C71 C 0.64038(9) 0.83712(7) 0.66419(7) 0.0369(3) Uani 1 1 d . . . . .
H71A H 0.660739 0.797286 0.652011 0.055 Uiso 1 1 calc R U . . .
H71B H 0.676886 0.854169 0.706389 0.055 Uiso 1 1 calc R U . . .
H71C H 0.630101 0.871528 0.630445 0.055 Uiso 1 1 calc R U . . .
C72 C 0.82013(7) 0.68882(6) 0.86626(6) 0.0281(3) Uani 1 1 d . . . . .
C73 C 0.88869(8) 0.70060(7) 0.86184(6) 0.0310(3) Uani 1 1 d . . . . .
C74 C 0.94012(8) 0.64856(8) 0.87571(7) 0.0344(3) Uani 1 1 d . . . . .
H74 H 0.985579 0.656063 0.871262 0.041 Uiso 1 1 calc R U . . .
C75 C 0.92725(8) 0.58635(8) 0.89574(7) 0.0355(3) Uani 1 1 d . . . . .
C76 C 0.86014(8) 0.57586(7) 0.90120(7) 0.0344(3) Uani 1 1 d . . . . .
H76 H 0.851018 0.533560 0.915690 0.041 Uiso 1 1 calc R U . . .
C77 C 0.80563(8) 0.62568(7) 0.88602(6) 0.0309(3) Uani 1 1 d . . . . .
C78 C 0.90614(9) 0.76779(8) 0.84139(8) 0.0387(3) Uani 1 1 d . . . . .
H78A H 0.912406 0.800761 0.875604 0.058 Uiso 1 1 calc R U . . .
H78B H 0.864867 0.781518 0.800241 0.058 Uiso 1 1 calc R U . . .
H78C H 0.952517 0.764841 0.835005 0.058 Uiso 1 1 calc R U . . .
C79 C 0.98502(9) 0.53127(9) 0.91179(9) 0.0464(4) Uani 1 1 d . . . . .
H79A H 1.019403 0.533651 0.958339 0.070 Uiso 1 1 calc R U . . .
H79B H 1.013326 0.536688 0.884956 0.070 Uiso 1 1 calc R U . . .
H79C H 0.959733 0.487800 0.902469 0.070 Uiso 1 1 calc R U . . .
C80 C 0.73385(8) 0.61198(7) 0.89326(7) 0.0360(3) Uani 1 1 d . . . . .
H80A H 0.691954 0.610266 0.849767 0.054 Uiso 1 1 calc R U . . .
H80B H 0.725065 0.647684 0.919149 0.054 Uiso 1 1 calc R U . . .
H80C H 0.737887 0.569086 0.915571 0.054 Uiso 1 1 calc R U . . .
C81 C 0.64384(7) 0.57136(6) 0.62397(6) 0.0241(2) Uani 1 1 d . . . . .
C82 C 0.64674(7) 0.58845(6) 0.56386(6) 0.0260(2) Uani 1 1 d . . . . .
C83 C 0.63403(8) 0.53855(7) 0.51733(7) 0.0319(3) Uani 1 1 d . . . . .
H83 H 0.636792 0.548961 0.477053 0.038 Uiso 1 1 calc R U . . .
C84 C 0.61737(9) 0.47372(7) 0.52880(7) 0.0374(3) Uani 1 1 d . . . . .
H84 H 0.607954 0.440394 0.496143 0.045 Uiso 1 1 calc R U . . .
C85 C 0.61443(8) 0.45753(7) 0.58757(7) 0.0357(3) Uani 1 1 d . . . . .
H85 H 0.603031 0.412978 0.594885 0.043 Uiso 1 1 calc R U . . .
C86 C 0.62786(7) 0.50525(6) 0.63616(6) 0.0276(2) Uani 1 1 d . . . . .
C87 C 0.65450(7) 0.65914(6) 0.54627(6) 0.0256(2) Uani 1 1 d . . . . .
C88 C 0.59272(7) 0.70231(6) 0.52824(6) 0.0274(2) Uani 1 1 d . . . . .
C89 C 0.59799(8) 0.76651(7) 0.50669(6) 0.0309(3) Uani 1 1 d . . . . .
H89 H 0.555825 0.795391 0.493583 0.037 Uiso 1 1 calc R U . . .
C90 C 0.66374(8) 0.78947(7) 0.50388(6) 0.0330(3) Uani 1 1 d . . . . .
C91 C 0.72444(8) 0.74614(7) 0.52284(7) 0.0325(3) Uani 1 1 d . . . . .
H91 H 0.769685 0.761365 0.521598 0.039 Uiso 1 1 calc R U . . .
C92 C 0.72112(7) 0.68110(7) 0.54361(6) 0.0287(3) Uani 1 1 d . . . . .
C93 C 0.51957(8) 0.68013(7) 0.52952(7) 0.0338(3) Uani 1 1 d . . . . .
H93A H 0.505970 0.635903 0.509234 0.051 Uiso 1 1 calc R U . . .
H93B H 0.480047 0.712221 0.505093 0.051 Uiso 1 1 calc R U . . .
H93C H 0.525353 0.677902 0.575049 0.051 Uiso 1 1 calc R U . . .
C94 C 0.66764(10) 0.85933(8) 0.48042(8) 0.0438(4) Uani 1 1 d . . . . .
H94A H 0.717952 0.867583 0.482844 0.066 Uiso 1 1 calc R U . . .
H94B H 0.656839 0.891590 0.508234 0.066 Uiso 1 1 calc R U . . .
H94C H 0.630651 0.864256 0.434929 0.066 Uiso 1 1 calc R U . . .
C95 C 0.78776(8) 0.63561(8) 0.56197(7) 0.0361(3) Uani 1 1 d . . . . .
H95A H 0.793843 0.609732 0.600980 0.054 Uiso 1 1 calc R U . . .
H95B H 0.832908 0.662366 0.571380 0.054 Uiso 1 1 calc R U . . .
H95C H 0.779978 0.605084 0.525525 0.054 Uiso 1 1 calc R U . . .
C96 C 0.63035(7) 0.48447(6) 0.70088(6) 0.0291(3) Uani 1 1 d . . . . .
C97 C 0.70005(8) 0.47643(6) 0.75458(7) 0.0309(3) Uani 1 1 d . . . . .
C98 C 0.70176(8) 0.45263(7) 0.81330(7) 0.0354(3) Uani 1 1 d . . . . .
H98 H 0.748799 0.446916 0.849618 0.042 Uiso 1 1 calc R U . . .
C99 C 0.63616(9) 0.43681(8) 0.82055(7) 0.0380(3) Uani 1 1 d . . . . .
C100 C 0.56830(8) 0.44546(7) 0.76708(7) 0.0373(3) Uani 1 1 d . . . . .
H100 H 0.523343 0.435023 0.771410 0.045 Uiso 1 1 calc R U . . .
C101 C 0.56376(8) 0.46893(7) 0.70720(7) 0.0324(3) Uani 1 1 d . . . . .
C102 C 0.77247(8) 0.49083(7) 0.74817(7) 0.0355(3) Uani 1 1 d . . . . .
H10A H 0.776783 0.538986 0.742613 0.053 Uiso 1 1 calc R U . . .
H10B H 0.772514 0.467123 0.709940 0.053 Uiso 1 1 calc R U . . .
H10C H 0.814983 0.475697 0.787820 0.053 Uiso 1 1 calc R U . . .
C103 C 0.64000(10) 0.41091(10) 0.88527(8) 0.0547(5) Uani 1 1 d . . . . .
H10D H 0.671422 0.370779 0.897961 0.082 Uiso 1 1 calc R U . . .
H10E H 0.589400 0.399882 0.880708 0.082 Uiso 1 1 calc R U . . .
H10F H 0.661650 0.445308 0.919065 0.082 Uiso 1 1 calc R U . . .
C104 C 0.48861(8) 0.47676(8) 0.65035(8) 0.0412(3) Uani 1 1 d . . . . .
H10G H 0.482440 0.442131 0.617584 0.062 Uiso 1 1 calc R U . . .
H10H H 0.485440 0.520939 0.630513 0.062 Uiso 1 1 calc R U . . .
H10I H 0.448938 0.472310 0.665868 0.062 Uiso 1 1 calc R U . . .

loop_
_atom_site_aniso_label
_atom_site_aniso_U_11
_atom_site_aniso_U_22
_atom_site_aniso_U_33
_atom_site_aniso_U_23
_atom_site_aniso_U_13
_atom_site_aniso_U_12
O1 0.0375(5) 0.0573(7) 0.0347(5) -0.0126(5) 0.0213(4) -0.0127(5)
O2 0.0350(5) 0.0378(5) 0.0521(6) -0.0160(5) 0.0241(5) -0.0053(4)
C1 0.0392(7) 0.0291(6) 0.0292(6) -0.0031(5) 0.0212(6) -0.0034(5)
C2 0.0362(7) 0.0222(5) 0.0276(6) -0.0012(4) 0.0176(5) -0.0009(5)
C3 0.0358(7) 0.0243(6) 0.0318(6) -0.0042(5) 0.0177(5) 0.0010(5)
C4 0.0329(6) 0.0214(5) 0.0282(6) -0.0004(4) 0.0179(5) -0.0001(4)
C5 0.0369(7) 0.0234(6) 0.0265(6) -0.0024(4) 0.0195(5) -0.0038(5)
C6 0.0391(7) 0.0274(6) 0.0276(6) -0.0025(5) 0.0204(5) -0.0065(5)
C7 0.0485(8) 0.0356(7) 0.0265(6) -0.0051(5) 0.0194(6) -0.0073(6)
C8 0.0608(10) 0.0297(7) 0.0334(7) -0.0095(5) 0.0263(7) -0.0053(6)
C9 0.0532(9) 0.0271(6) 0.0373(7) -0.0033(5) 0.0271(7) 0.0024(6)
C10 0.0421(7) 0.0229(6) 0.0317(6) -0.0027(5) 0.0226(6) -0.0013(5)
C11 0.0342(7) 0.0332(6) 0.0231(6) -0.0018(5) 0.0154(5) -0.0032(5)
C12 0.0331(7) 0.0320(6) 0.0264(6) -0.0005(5) 0.0159(5) -0.0013(5)
C13 0.0387(7) 0.0350(7) 0.0309(7) 0.0004(5) 0.0148(6) 0.0016(6)
C14 0.0360(7) 0.0511(9) 0.0315(7) 0.0001(6) 0.0121(6) 0.0081(6)
C15 0.0294(7) 0.0571(9) 0.0342(7) -0.0013(6) 0.0132(6) -0.0016(6)
C16 0.0355(7) 0.0443(8) 0.0270(6) -0.0039(5) 0.0150(6) -0.0069(6)
C17 0.0375(7) 0.0310(7) 0.0407(7) 0.0027(5) 0.0226(6) -0.0014(5)
C18 0.0446(9) 0.0574(11) 0.0586(11) 0.0003(9) 0.0172(8) 0.0156(8)
C19 0.0418(8) 0.0510(9) 0.0399(8) -0.0073(7) 0.0198(7) -0.0168(7)
C20 0.0412(7) 0.0240(6) 0.0330(6) -0.0028(5) 0.0198(6) 0.0055(5)
C21 0.0465(8) 0.0207(6) 0.0366(7) 0.0001(5) 0.0207(6) 0.0035(5)
C22 0.0537(9) 0.0260(6) 0.0347(7) 0.0030(5) 0.0165(7) 0.0072(6)
C23 0.0444(8) 0.0325(7) 0.0425(8) -0.0027(6) 0.0143(7) 0.0102(6)
C24 0.0392(8) 0.0443(8) 0.0460(8) -0.0083(7) 0.0196(7) 0.0079(6)
C25 0.0419(8) 0.0367(7) 0.0415(7) -0.0056(6) 0.0255(6) 0.0060(6)
C26 0.0562(9) 0.0296(7) 0.0370(7) 0.0046(6) 0.0216(7) -0.0064(6)
C27 0.0564(11) 0.0486(10) 0.0479(9) -0.0011(8) 0.0097(8) 0.0118(8)
C28 0.0487(9) 0.0645(11) 0.0452(9) -0.0079(8) 0.0329(8) -0.0048(8)
C29 0.0308(6) 0.0223(5) 0.0266(6) -0.0017(4) 0.0157(5) 0.0001(4)
C30 0.0335(6) 0.0229(6) 0.0276(6) -0.0018(4) 0.0166(5) -0.0003(5)
C31 0.0434(8) 0.0263(6) 0.0313(6) -0.0065(5) 0.0191(6) -0.0040(5)
C32 0.0468(8) 0.0333(7) 0.0304(6) -0.0074(5) 0.0219(6) -0.0004(6)
C33 0.0404(7) 0.0346(7) 0.0297(6) -0.0009(5) 0.0223(6) 0.0002(5)
C34 0.0308(6) 0.0260(6) 0.0281(6) -0.0003(5) 0.0166(5) 0.0011(5)
C35 0.0418(7) 0.0199(5) 0.0287(6) -0.0043(4) 0.0202(5) -0.0032(5)
C36 0.0400(7) 0.0222(6) 0.0315(6) -0.0064(5) 0.0204(6) -0.0052(5)
C37 0.0497(8) 0.0258(6) 0.0395(7) -0.0073(5) 0.0288(7) -0.0087(6)
C38 0.0669(10) 0.0228(6) 0.0357(7) -0.0039(5) 0.0326(7) -0.0056(6)
C39 0.0580(9) 0.0252(6) 0.0288(6) -0.0006(5) 0.0209(6) 0.0014(6)
C40 0.0461(8) 0.0236(6) 0.0306(6) -0.0034(5) 0.0190(6) 0.0012(5)
C41 0.0390(7) 0.0335(7) 0.0354(7) -0.0041(5) 0.0180(6) -0.0026(6)
C42 0.0903(13) 0.0319(8) 0.0483(9) 0.0008(6) 0.0467(9) -0.0057(8)
C43 0.0445(8) 0.0354(7) 0.0372(7) 0.0008(6) 0.0164(6) 0.0075(6)
C44 0.0319(6) 0.0294(6) 0.0267(6) -0.0002(5) 0.0177(5) -0.0025(5)
C45 0.0307(6) 0.0388(7) 0.0281(6) -0.0008(5) 0.0175(5) -0.0008(5)
C46 0.0332(7) 0.0475(8) 0.0321(7) -0.0030(6) 0.0188(6) -0.0088(6)
C47 0.0440(8) 0.0388(7) 0.0336(7) -0.0034(6) 0.0227(6) -0.0139(6)
C48 0.0431(8) 0.0295(6) 0.0369(7) 0.0032(5) 0.0206(6) -0.0027(6)
C49 0.0338(7) 0.0301(6) 0.0307(6) 0.0026(5) 0.0167(5) -0.0015(5)
C50 0.0355(7) 0.0469(8) 0.0394(8) 0.0017(6) 0.0211(6) 0.0067(6)
C51 0.0624(11) 0.0456(9) 0.0492(9) -0.0058(7) 0.0270(8) -0.0256(8)
C52 0.0349(7) 0.0340(7) 0.0436(8) 0.0055(6) 0.0146(6) 0.0026(6)
O3 0.0404(6) 0.0396(6) 0.0594(7) -0.0137(5) 0.0337(5) -0.0092(4)
O4 0.0353(5) 0.0416(6) 0.0405(5) -0.0125(4) 0.0234(4) -0.0095(4)
C53 0.0333(7) 0.0266(6) 0.0324(6) -0.0032(5) 0.0183(5) -0.0002(5)
C54 0.0315(6) 0.0228(5) 0.0252(6) 0.0003(4) 0.0146(5) 0.0014(4)
C55 0.0338(7) 0.0244(6) 0.0267(6) -0.0037(4) 0.0151(5) 0.0000(5)
C56 0.0304(6) 0.0222(5) 0.0258(6) 0.0004(4) 0.0150(5) 0.0010(4)
C57 0.0341(6) 0.0228(5) 0.0263(6) -0.0026(4) 0.0182(5) -0.0017(5)
C58 0.0380(7) 0.0240(6) 0.0264(6) -0.0003(4) 0.0186(5) 0.0009(5)
C59 0.0449(8) 0.0262(6) 0.0330(7) -0.0022(5) 0.0215(6) 0.0044(5)
C60 0.0502(8) 0.0293(7) 0.0301(6) -0.0066(5) 0.0205(6) -0.0017(6)
C61 0.0407(7) 0.0321(7) 0.0276(6) -0.0051(5) 0.0159(6) -0.0027(5)
C62 0.0332(6) 0.0273(6) 0.0261(6) -0.0023(5) 0.0166(5) -0.0026(5)
C63 0.0395(7) 0.0235(6) 0.0271(6) -0.0009(5) 0.0179(5) 0.0054(5)
C64 0.0383(7) 0.0322(6) 0.0288(6) 0.0014(5) 0.0187(6) 0.0075(5)
C65 0.0381(7) 0.0387(7) 0.0329(7) -0.0006(6) 0.0189(6) 0.0075(6)
C66 0.0444(8) 0.0322(7) 0.0280(6) -0.0010(5) 0.0143(6) 0.0101(6)
C67 0.0517(8) 0.0256(6) 0.0265(6) 0.0013(5) 0.0186(6) 0.0063(5)
C68 0.0455(8) 0.0229(6) 0.0296(6) -0.0004(5) 0.0199(6) 0.0020(5)
C69 0.0400(8) 0.0465(8) 0.0327(7) 0.0047(6) 0.0218(6) 0.0057(6)
C70 0.0517(9) 0.0498(9) 0.0319(7) 0.0007(6) 0.0131(7) 0.0140(7)
C71 0.0504(8) 0.0318(7) 0.0330(7) 0.0010(5) 0.0219(6) -0.0072(6)
C72 0.0327(6) 0.0291(6) 0.0232(5) -0.0043(5) 0.0122(5) -0.0018(5)
C73 0.0335(7) 0.0352(7) 0.0264(6) -0.0057(5) 0.0143(5) -0.0043(5)
C74 0.0305(7) 0.0440(8) 0.0292(6) -0.0056(6) 0.0130(5) 0.0004(6)
C75 0.0341(7) 0.0412(8) 0.0288(6) -0.0050(5) 0.0107(5) 0.0040(6)
C76 0.0393(7) 0.0319(7) 0.0317(6) -0.0005(5) 0.0145(6) 0.0015(5)
C77 0.0335(7) 0.0335(7) 0.0269(6) -0.0024(5) 0.0138(5) -0.0007(5)
C78 0.0435(8) 0.0388(8) 0.0407(8) -0.0032(6) 0.0246(7) -0.0051(6)
C79 0.0427(9) 0.0484(9) 0.0459(9) 0.0012(7) 0.0162(7) 0.0120(7)
C80 0.0387(7) 0.0357(7) 0.0380(7) 0.0034(6) 0.0202(6) -0.0010(6)
C81 0.0255(6) 0.0211(5) 0.0266(6) -0.0034(4) 0.0118(5) -0.0010(4)
C82 0.0273(6) 0.0251(6) 0.0277(6) -0.0029(5) 0.0133(5) -0.0012(4)
C83 0.0366(7) 0.0324(7) 0.0289(6) -0.0068(5) 0.0159(5) -0.0034(5)
C84 0.0459(8) 0.0279(6) 0.0400(7) -0.0130(6) 0.0194(6) -0.0051(6)
C85 0.0445(8) 0.0216(6) 0.0419(8) -0.0057(5) 0.0190(6) -0.0040(5)
C86 0.0286(6) 0.0222(5) 0.0322(6) -0.0004(5) 0.0129(5) -0.0006(4)
C87 0.0306(6) 0.0254(6) 0.0229(5) -0.0029(4) 0.0132(5) -0.0029(5)
C88 0.0296(6) 0.0277(6) 0.0261(6) -0.0020(5) 0.0129(5) -0.0033(5)
C89 0.0353(7) 0.0287(6) 0.0286(6) 0.0014(5) 0.0134(5) 0.0009(5)
C90 0.0433(7) 0.0309(6) 0.0261(6) 0.0018(5) 0.0156(6) -0.0053(5)
C91 0.0355(7) 0.0371(7) 0.0299(6) 0.0000(5) 0.0186(6) -0.0081(5)
C92 0.0325(6) 0.0318(6) 0.0257(6) -0.0026(5) 0.0158(5) -0.0029(5)
C93 0.0293(7) 0.0326(7) 0.0406(7) 0.0006(6) 0.0157(6) -0.0011(5)
C94 0.0535(9) 0.0361(8) 0.0435(8) 0.0105(6) 0.0217(7) -0.0062(7)
C95 0.0336(7) 0.0408(8) 0.0391(7) -0.0013(6) 0.0200(6) 0.0006(6)
C96 0.0331(7) 0.0205(5) 0.0340(6) 0.0018(5) 0.0144(5) -0.0014(5)
C97 0.0315(7) 0.0246(6) 0.0362(7) 0.0014(5) 0.0136(5) -0.0018(5)
C98 0.0339(7) 0.0321(7) 0.0368(7) 0.0067(5) 0.0113(6) -0.0005(5)
C99 0.0423(8) 0.0350(7) 0.0374(7) 0.0071(6) 0.0173(6) -0.0058(6)
C100 0.0354(7) 0.0371(7) 0.0412(8) 0.0046(6) 0.0179(6) -0.0067(6)
C101 0.0318(7) 0.0282(6) 0.0364(7) 0.0036(5) 0.0134(6) -0.0028(5)
C102 0.0316(7) 0.0355(7) 0.0398(7) 0.0046(6) 0.0153(6) 0.0008(5)
C103 0.0515(10) 0.0687(12) 0.0417(9) 0.0163(8) 0.0171(8) -0.0135(9)
C104 0.0319(7) 0.0467(9) 0.0429(8) 0.0052(7) 0.0135(6) -0.0028(6)

_geom_special_details            
;
 All esds (except the esd in the dihedral angle between two l.s. planes)
 are estimated using the full covariance matrix.  The cell esds are taken
 into account individually in the estimation of esds in distances, angles
 and torsion angles; correlations between esds in cell parameters are only
 used when they are defined by crystal symmetry.  An approximate (isotropic)
 treatment of cell esds is used for estimating esds involving l.s. planes.
;
loop_
_geom_bond_atom_site_label_1
_geom_bond_atom_site_label_2
_geom_bond_distance
_geom_bond_site_symmetry_2
_geom_bond_publ_flag
O1 C1 1.2201(16) . ?
O2 C3 1.2083(16) . ?
C1 C2 1.4736(18) . ?
C1 C4 1.4804(18) . ?
C2 C3 1.4790(18) . ?
C2 C5 1.4513(17) . ?
C3 C4 1.4889(17) . ?
C4 C29 1.4501(16) . ?
C5 C6 1.4166(19) . ?
C5 C10 1.4103(18) . ?
C6 C7 1.3959(18) . ?
C6 C11 1.4888(19) . ?
C7 H7 0.9500 . ?
C7 C8 1.389(2) . ?
C8 H8 0.9500 . ?
C8 C9 1.382(2) . ?
C9 H9 0.9500 . ?
C9 C10 1.3976(18) . ?
C10 C20 1.492(2) . ?
C11 C12 1.4105(19) . ?
C11 C16 1.4068(19) . ?
C12 C13 1.3920(19) . ?
C12 C17 1.5105(19) . ?
C13 H13 0.9500 . ?
C13 C14 1.388(2) . ?
C14 C15 1.389(2) . ?
C14 C18 1.516(2) . ?
C15 H15 0.9500 . ?
C15 C16 1.386(2) . ?
C16 C19 1.504(2) . ?
C17 H17A 0.9800 . ?
C17 H17B 0.9800 . ?
C17 H17C 0.9800 . ?
C18 H18A 0.9800 . ?
C18 H18B 0.9800 . ?
C18 H18C 0.9800 . ?
C19 H19A 0.9800 . ?
C19 H19B 0.9800 . ?
C19 H19C 0.9800 . ?
C20 C21 1.4044(19) . ?
C20 C25 1.403(2) . ?
C21 C22 1.396(2) . ?
C21 C26 1.513(2) . ?
C22 H22 0.9500 . ?
C22 C23 1.380(2) . ?
C23 C24 1.394(2) . ?
C23 C27 1.515(2) . ?
C24 H24 0.9500 . ?
C24 C25 1.391(2) . ?
C25 C28 1.508(2) . ?
C26 H26A 0.9800 . ?
C26 H26B 0.9800 . ?
C26 H26C 0.9800 . ?
C27 H27A 0.9800 . ?
C27 H27B 0.9800 . ?
C27 H27C 0.9800 . ?
C28 H28A 0.9800 . ?
C28 H28B 0.9800 . ?
C28 H28C 0.9800 . ?
C29 C30 1.4146(17) . ?
C29 C34 1.4126(17) . ?
C30 C31 1.3961(17) . ?
C30 C35 1.4918(17) . ?
C31 H31 0.9500 . ?
C31 C32 1.3896(19) . ?
C32 H32 0.9500 . ?
C32 C33 1.381(2) . ?
C33 H33 0.9500 . ?
C33 C34 1.3924(18) . ?
C34 C44 1.4936(18) . ?
C35 C36 1.3963(19) . ?
C35 C40 1.406(2) . ?
C36 C37 1.4035(18) . ?
C36 C41 1.506(2) . ?
C37 H37 0.9500 . ?
C37 C38 1.388(2) . ?
C38 C39 1.383(2) . ?
C38 C42 1.519(2) . ?
C39 H39 0.9500 . ?
C39 C40 1.402(2) . ?
C40 C43 1.508(2) . ?
C41 H41A 0.9800 . ?
C41 H41B 0.9800 . ?
C41 H41C 0.9800 . ?
C42 H42A 0.9800 . ?
C42 H42B 0.9800 . ?
C42 H42C 0.9800 . ?
C43 H43A 0.9800 . ?
C43 H43B 0.9800 . ?
C43 H43C 0.9800 . ?
C44 C45 1.4006(19) . ?
C44 C49 1.4030(19) . ?
C45 C46 1.394(2) . ?
C45 C50 1.512(2) . ?
C46 H46 0.9500 . ?
C46 C47 1.388(2) . ?
C47 C48 1.383(2) . ?
C47 C51 1.517(2) . ?
C48 H48 0.9500 . ?
C48 C49 1.3973(19) . ?
C49 C52 1.499(2) . ?
C50 H50A 0.9800 . ?
C50 H50B 0.9800 . ?
C50 H50C 0.9800 . ?
C51 H51A 0.9800 . ?
C51 H51B 0.9800 . ?
C51 H51C 0.9800 . ?
C52 H52A 0.9800 . ?
C52 H52B 0.9800 . ?
C52 H52C 0.9800 . ?
O3 C53 1.2152(16) . ?
O4 C55 1.2099(16) . ?
C53 C54 1.4752(18) . ?
C53 C56 1.4752(17) . ?
C54 C55 1.4834(17) . ?
C54 C57 1.4491(17) . ?
C55 C56 1.4803(18) . ?
C56 C81 1.4489(16) . ?
C57 C58 1.4082(18) . ?
C57 C62 1.4141(19) . ?
C58 C59 1.3968(18) . ?
C58 C63 1.4929(19) . ?
C59 H59 0.9500 . ?
C59 C60 1.385(2) . ?
C60 H60 0.9500 . ?
C60 C61 1.385(2) . ?
C61 H61 0.9500 . ?
C61 C62 1.3958(18) . ?
C62 C72 1.4894(18) . ?
C63 C64 1.4033(19) . ?
C63 C68 1.4061(18) . ?
C64 C65 1.394(2) . ?
C64 C69 1.5149(19) . ?
C65 H65 0.9500 . ?
C65 C66 1.398(2) . ?
C66 C67 1.387(2) . ?
C66 C70 1.513(2) . ?
C67 H67 0.9500 . ?
C67 C68 1.396(2) . ?
C68 C71 1.508(2) . ?
C69 H69A 0.9800 . ?
C69 H69B 0.9800 . ?
C69 H69C 0.9800 . ?
C70 H70A 0.9800 . ?
C70 H70B 0.9800 . ?
C70 H70C 0.9800 . ?
C71 H71A 0.9800 . ?
C71 H71B 0.9800 . ?
C71 H71C 0.9800 . ?
C72 C73 1.4094(18) . ?
C72 C77 1.4068(19) . ?
C73 C74 1.392(2) . ?
C73 C78 1.506(2) . ?
C74 H74 0.9500 . ?
C74 C75 1.382(2) . ?
C75 C76 1.388(2) . ?
C75 C79 1.513(2) . ?
C76 H76 0.9500 . ?
C76 C77 1.3969(19) . ?
C77 C80 1.5086(19) . ?
C78 H78A 0.9800 . ?
C78 H78B 0.9800 . ?
C78 H78C 0.9800 . ?
C79 H79A 0.9800 . ?
C79 H79B 0.9800 . ?
C79 H79C 0.9800 . ?
C80 H80A 0.9800 . ?
C80 H80B 0.9800 . ?
C80 H80C 0.9800 . ?
C81 C82 1.4143(17) . ?
C81 C86 1.4124(17) . ?
C82 C83 1.3897(17) . ?
C82 C87 1.4934(17) . ?
C83 H83 0.9500 . ?
C83 C84 1.388(2) . ?
C84 H84 0.9500 . ?
C84 C85 1.381(2) . ?
C85 H85 0.9500 . ?
C85 C86 1.3891(18) . ?
C86 C96 1.4905(18) . ?
C87 C88 1.4042(18) . ?
C87 C92 1.4037(17) . ?
C88 C89 1.3917(18) . ?
C88 C93 1.5139(18) . ?
C89 H89 0.9500 . ?
C89 C90 1.395(2) . ?
C90 C91 1.389(2) . ?
C90 C94 1.507(2) . ?
C91 H91 0.9500 . ?
C91 C92 1.3931(19) . ?
C92 C95 1.5034(19) . ?
C93 H93A 0.9800 . ?
C93 H93B 0.9800 . ?
C93 H93C 0.9800 . ?
C94 H94A 0.9800 . ?
C94 H94B 0.9800 . ?
C94 H94C 0.9800 . ?
C95 H95A 0.9800 . ?
C95 H95B 0.9800 . ?
C95 H95C 0.9800 . ?
C96 C97 1.4054(19) . ?
C96 C101 1.4065(19) . ?
C97 C98 1.387(2) . ?
C97 C102 1.5143(19) . ?
C98 H98 0.9500 . ?
C98 C99 1.399(2) . ?
C99 C100 1.383(2) . ?
C99 C103 1.513(2) . ?
C100 H100 0.9500 . ?
C100 C101 1.390(2) . ?
C101 C104 1.503(2) . ?
C102 H10A 0.9800 . ?
C102 H10B 0.9800 . ?
C102 H10C 0.9800 . ?
C103 H10D 0.9800 . ?
C103 H10E 0.9800 . ?
C103 H10F 0.9800 . ?
C104 H10G 0.9800 . ?
C104 H10H 0.9800 . ?
C104 H10I 0.9800 . ?

loop_
_geom_angle_atom_site_label_1
_geom_angle_atom_site_label_2
_geom_angle_atom_site_label_3
_geom_angle
_geom_angle_site_symmetry_1
_geom_angle_site_symmetry_3
_geom_angle_publ_flag
O1 C1 C2 134.35(12) . . ?
O1 C1 C4 136.37(12) . . ?
C2 C1 C4 89.28(10) . . ?
C1 C2 C3 91.27(10) . . ?
C5 C2 C1 132.19(12) . . ?
C5 C2 C3 136.44(12) . . ?
O2 C3 C2 135.42(12) . . ?
O2 C3 C4 135.83(12) . . ?
C2 C3 C4 88.75(10) . . ?
C1 C4 C3 90.62(10) . . ?
C29 C4 C1 136.44(11) . . ?
C29 C4 C3 132.90(12) . . ?
C6 C5 C2 118.59(12) . . ?
C10 C5 C2 120.10(12) . . ?
C10 C5 C6 121.26(11) . . ?
C5 C6 C11 119.27(11) . . ?
C7 C6 C5 118.44(13) . . ?
C7 C6 C11 122.07(12) . . ?
C6 C7 H7 119.8 . . ?
C8 C7 C6 120.39(13) . . ?
C8 C7 H7 119.8 . . ?
C7 C8 H8 119.6 . . ?
C9 C8 C7 120.75(12) . . ?
C9 C8 H8 119.6 . . ?
C8 C9 H9 119.4 . . ?
C8 C9 C10 121.11(13) . . ?
C10 C9 H9 119.4 . . ?
C5 C10 C20 121.71(11) . . ?
C9 C10 C5 117.95(13) . . ?
C9 C10 C20 120.30(12) . . ?
C12 C11 C6 118.86(11) . . ?
C16 C11 C6 121.30(12) . . ?
C16 C11 C12 119.78(13) . . ?
C11 C12 C17 122.55(12) . . ?
C13 C12 C11 118.84(12) . . ?
C13 C12 C17 118.60(12) . . ?
C12 C13 H13 119.0 . . ?
C14 C13 C12 122.02(14) . . ?
C14 C13 H13 119.0 . . ?
C13 C14 C15 118.08(14) . . ?
C13 C14 C18 120.27(15) . . ?
C15 C14 C18 121.64(15) . . ?
C14 C15 H15 118.9 . . ?
C16 C15 C14 122.14(14) . . ?
C16 C15 H15 118.9 . . ?
C11 C16 C19 121.13(14) . . ?
C15 C16 C11 119.04(13) . . ?
C15 C16 C19 119.66(13) . . ?
C12 C17 H17A 109.5 . . ?
C12 C17 H17B 109.5 . . ?
C12 C17 H17C 109.5 . . ?
H17A C17 H17B 109.5 . . ?
H17A C17 H17C 109.5 . . ?
H17B C17 H17C 109.5 . . ?
C14 C18 H18A 109.5 . . ?
C14 C18 H18B 109.5 . . ?
C14 C18 H18C 109.5 . . ?
H18A C18 H18B 109.5 . . ?
H18A C18 H18C 109.5 . . ?
H18B C18 H18C 109.5 . . ?
C16 C19 H19A 109.5 . . ?
C16 C19 H19B 109.5 . . ?
C16 C19 H19C 109.5 . . ?
H19A C19 H19B 109.5 . . ?
H19A C19 H19C 109.5 . . ?
H19B C19 H19C 109.5 . . ?
C21 C20 C10 120.26(12) . . ?
C25 C20 C10 119.74(12) . . ?
C25 C20 C21 119.99(13) . . ?
C20 C21 C26 120.85(13) . . ?
C22 C21 C20 118.85(14) . . ?
C22 C21 C26 120.30(13) . . ?
C21 C22 H22 119.1 . . ?
C23 C22 C21 121.89(14) . . ?
C23 C22 H22 119.1 . . ?
C22 C23 C24 118.63(14) . . ?
C22 C23 C27 121.77(16) . . ?
C24 C23 C27 119.58(16) . . ?
C23 C24 H24 119.3 . . ?
C25 C24 C23 121.33(15) . . ?
C25 C24 H24 119.3 . . ?
C20 C25 C28 120.53(14) . . ?
C24 C25 C20 119.30(14) . . ?
C24 C25 C28 120.08(15) . . ?
C21 C26 H26A 109.5 . . ?
C21 C26 H26B 109.5 . . ?
C21 C26 H26C 109.5 . . ?
H26A C26 H26B 109.5 . . ?
H26A C26 H26C 109.5 . . ?
H26B C26 H26C 109.5 . . ?
C23 C27 H27A 109.5 . . ?
C23 C27 H27B 109.5 . . ?
C23 C27 H27C 109.5 . . ?
H27A C27 H27B 109.5 . . ?
H27A C27 H27C 109.5 . . ?
H27B C27 H27C 109.5 . . ?
C25 C28 H28A 109.5 . . ?
C25 C28 H28B 109.5 . . ?
C25 C28 H28C 109.5 . . ?
H28A C28 H28B 109.5 . . ?
H28A C28 H28C 109.5 . . ?
H28B C28 H28C 109.5 . . ?
C30 C29 C4 119.23(11) . . ?
C34 C29 C4 120.57(11) . . ?
C34 C29 C30 120.17(11) . . ?
C29 C30 C35 121.18(11) . . ?
C31 C30 C29 119.03(11) . . ?
C31 C30 C35 119.48(11) . . ?
C30 C31 H31 119.8 . . ?
C32 C31 C30 120.43(12) . . ?
C32 C31 H31 119.8 . . ?
C31 C32 H32 119.8 . . ?
C33 C32 C31 120.36(12) . . ?
C33 C32 H32 119.8 . . ?
C32 C33 H33 119.5 . . ?
C32 C33 C34 121.09(12) . . ?
C34 C33 H33 119.5 . . ?
C29 C34 C44 122.18(11) . . ?
C33 C34 C29 118.78(12) . . ?
C33 C34 C44 118.89(11) . . ?
C36 C35 C30 120.71(12) . . ?
C36 C35 C40 120.71(12) . . ?
C40 C35 C30 118.51(12) . . ?
C35 C36 C37 118.69(13) . . ?
C35 C36 C41 121.47(12) . . ?
C37 C36 C41 119.81(13) . . ?
C36 C37 H37 119.2 . . ?
C38 C37 C36 121.56(14) . . ?
C38 C37 H37 119.2 . . ?
C37 C38 C42 121.03(15) . . ?
C39 C38 C37 118.79(13) . . ?
C39 C38 C42 120.18(15) . . ?
C38 C39 H39 119.2 . . ?
C38 C39 C40 121.69(14) . . ?
C40 C39 H39 119.2 . . ?
C35 C40 C43 121.95(12) . . ?
C39 C40 C35 118.53(14) . . ?
C39 C40 C43 119.49(13) . . ?
C36 C41 H41A 109.5 . . ?
C36 C41 H41B 109.5 . . ?
C36 C41 H41C 109.5 . . ?
H41A C41 H41B 109.5 . . ?
H41A C41 H41C 109.5 . . ?
H41B C41 H41C 109.5 . . ?
C38 C42 H42A 109.5 . . ?
C38 C42 H42B 109.5 . . ?
C38 C42 H42C 109.5 . . ?
H42A C42 H42B 109.5 . . ?
H42A C42 H42C 109.5 . . ?
H42B C42 H42C 109.5 . . ?
C40 C43 H43A 109.5 . . ?
C40 C43 H43B 109.5 . . ?
C40 C43 H43C 109.5 . . ?
H43A C43 H43B 109.5 . . ?
H43A C43 H43C 109.5 . . ?
H43B C43 H43C 109.5 . . ?
C45 C44 C34 120.93(12) . . ?
C45 C44 C49 120.61(12) . . ?
C49 C44 C34 118.43(11) . . ?
C44 C45 C50 121.28(12) . . ?
C46 C45 C44 118.75(13) . . ?
C46 C45 C50 119.85(13) . . ?
C45 C46 H46 119.2 . . ?
C47 C46 C45 121.54(13) . . ?
C47 C46 H46 119.2 . . ?
C46 C47 C51 121.30(14) . . ?
C48 C47 C46 118.87(13) . . ?
C48 C47 C51 119.82(15) . . ?
C47 C48 H48 119.2 . . ?
C47 C48 C49 121.64(14) . . ?
C49 C48 H48 119.2 . . ?
C44 C49 C52 121.22(12) . . ?
C48 C49 C44 118.58(12) . . ?
C48 C49 C52 120.19(13) . . ?
C45 C50 H50A 109.5 . . ?
C45 C50 H50B 109.5 . . ?
C45 C50 H50C 109.5 . . ?
H50A C50 H50B 109.5 . . ?
H50A C50 H50C 109.5 . . ?
H50B C50 H50C 109.5 . . ?
C47 C51 H51A 109.5 . . ?
C47 C51 H51B 109.5 . . ?
C47 C51 H51C 109.5 . . ?
H51A C51 H51B 109.5 . . ?
H51A C51 H51C 109.5 . . ?
H51B C51 H51C 109.5 . . ?
C49 C52 H52A 109.5 . . ?
C49 C52 H52B 109.5 . . ?
C49 C52 H52C 109.5 . . ?
H52A C52 H52B 109.5 . . ?
H52A C52 H52C 109.5 . . ?
H52B C52 H52C 109.5 . . ?
O3 C53 C54 135.73(12) . . ?
O3 C53 C56 135.20(12) . . ?
C54 C53 C56 89.07(10) . . ?
C53 C54 C55 91.12(10) . . ?
C57 C54 C53 134.84(11) . . ?
C57 C54 C55 134.04(11) . . ?
O4 C55 C54 135.88(12) . . ?
O4 C55 C56 135.55(11) . . ?
C56 C55 C54 88.57(10) . . ?
C53 C56 C55 91.24(10) . . ?
C81 C56 C53 134.65(11) . . ?
C81 C56 C55 134.09(11) . . ?
C58 C57 C54 118.66(11) . . ?
C58 C57 C62 120.95(11) . . ?
C62 C57 C54 120.38(11) . . ?
C57 C58 C63 122.21(11) . . ?
C59 C58 C57 118.24(12) . . ?
C59 C58 C63 119.35(11) . . ?
C58 C59 H59 119.4 . . ?
C60 C59 C58 121.26(13) . . ?
C60 C59 H59 119.4 . . ?
C59 C60 H60 119.9 . . ?
C59 C60 C61 120.15(12) . . ?
C61 C60 H60 119.9 . . ?
C60 C61 H61 119.6 . . ?
C60 C61 C62 120.85(13) . . ?
C62 C61 H61 119.6 . . ?
C57 C62 C72 121.48(11) . . ?
C61 C62 C57 118.53(12) . . ?
C61 C62 C72 119.80(12) . . ?
C64 C63 C58 119.83(11) . . ?
C64 C63 C68 120.31(12) . . ?
C68 C63 C58 119.78(12) . . ?
C63 C64 C69 120.85(12) . . ?
C65 C64 C63 119.35(12) . . ?
C65 C64 C69 119.77(13) . . ?
C64 C65 H65 119.4 . . ?
C64 C65 C66 121.13(14) . . ?
C66 C65 H65 119.4 . . ?
C65 C66 C70 120.92(14) . . ?
C67 C66 C65 118.59(13) . . ?
C67 C66 C70 120.48(13) . . ?
C66 C67 H67 119.0 . . ?
C66 C67 C68 122.01(12) . . ?
C68 C67 H67 119.0 . . ?
C63 C68 C71 122.04(12) . . ?
C67 C68 C63 118.56(13) . . ?
C67 C68 C71 119.40(12) . . ?
C64 C69 H69A 109.5 . . ?
C64 C69 H69B 109.5 . . ?
C64 C69 H69C 109.5 . . ?
H69A C69 H69B 109.5 . . ?
H69A C69 H69C 109.5 . . ?
H69B C69 H69C 109.5 . . ?
C66 C70 H70A 109.5 . . ?
C66 C70 H70B 109.5 . . ?
C66 C70 H70C 109.5 . . ?
H70A C70 H70B 109.5 . . ?
H70A C70 H70C 109.5 . . ?
H70B C70 H70C 109.5 . . ?
C68 C71 H71A 109.5 . . ?
C68 C71 H71B 109.5 . . ?
C68 C71 H71C 109.5 . . ?
H71A C71 H71B 109.5 . . ?
H71A C71 H71C 109.5 . . ?
H71B C71 H71C 109.5 . . ?
C73 C72 C62 120.61(12) . . ?
C77 C72 C62 119.56(12) . . ?
C77 C72 C73 119.77(12) . . ?
C72 C73 C78 121.04(12) . . ?
C74 C73 C72 118.91(13) . . ?
C74 C73 C78 120.05(12) . . ?
C73 C74 H74 118.9 . . ?
C75 C74 C73 122.22(13) . . ?
C75 C74 H74 118.9 . . ?
C74 C75 C76 118.23(13) . . ?
C74 C75 C79 120.90(14) . . ?
C76 C75 C79 120.87(14) . . ?
C75 C76 H76 119.0 . . ?
C75 C76 C77 121.92(13) . . ?
C77 C76 H76 119.0 . . ?
C72 C77 C80 121.16(12) . . ?
C76 C77 C72 118.90(13) . . ?
C76 C77 C80 119.90(13) . . ?
C73 C78 H78A 109.5 . . ?
C73 C78 H78B 109.5 . . ?
C73 C78 H78C 109.5 . . ?
H78A C78 H78B 109.5 . . ?
H78A C78 H78C 109.5 . . ?
H78B C78 H78C 109.5 . . ?
C75 C79 H79A 109.5 . . ?
C75 C79 H79B 109.5 . . ?
C75 C79 H79C 109.5 . . ?
H79A C79 H79B 109.5 . . ?
H79A C79 H79C 109.5 . . ?
H79B C79 H79C 109.5 . . ?
C77 C80 H80A 109.5 . . ?
C77 C80 H80B 109.5 . . ?
C77 C80 H80C 109.5 . . ?
H80A C80 H80B 109.5 . . ?
H80A C80 H80C 109.5 . . ?
H80B C80 H80C 109.5 . . ?
C82 C81 C56 119.98(11) . . ?
C86 C81 C56 119.28(11) . . ?
C86 C81 C82 120.74(11) . . ?
C81 C82 C87 121.99(10) . . ?
C83 C82 C81 118.39(12) . . ?
C83 C82 C87 119.27(11) . . ?
C82 C83 H83 119.5 . . ?
C84 C83 C82 121.02(13) . . ?
C84 C83 H83 119.5 . . ?
C83 C84 H84 119.9 . . ?
C85 C84 C83 120.18(12) . . ?
C85 C84 H84 119.9 . . ?
C84 C85 H85 119.4 . . ?
C84 C85 C86 121.14(13) . . ?
C86 C85 H85 119.4 . . ?
C81 C86 C96 121.99(11) . . ?
C85 C86 C81 118.51(12) . . ?
C85 C86 C96 119.36(11) . . ?
C88 C87 C82 119.21(11) . . ?
C92 C87 C82 120.46(11) . . ?
C92 C87 C88 120.20(11) . . ?
C87 C88 C93 121.73(11) . . ?
C89 C88 C87 119.21(12) . . ?
C89 C88 C93 119.03(12) . . ?
C88 C89 H89 119.2 . . ?
C88 C89 C90 121.56(13) . . ?
C90 C89 H89 119.2 . . ?
C89 C90 C94 120.23(13) . . ?
C91 C90 C89 118.15(12) . . ?
C91 C90 C94 121.62(13) . . ?
C90 C91 H91 118.9 . . ?
C90 C91 C92 122.15(12) . . ?
C92 C91 H91 118.9 . . ?
C87 C92 C95 121.20(12) . . ?
C91 C92 C87 118.73(12) . . ?
C91 C92 C95 120.07(12) . . ?
C88 C93 H93A 109.5 . . ?
C88 C93 H93B 109.5 . . ?
C88 C93 H93C 109.5 . . ?
H93A C93 H93B 109.5 . . ?
H93A C93 H93C 109.5 . . ?
H93B C93 H93C 109.5 . . ?
C90 C94 H94A 109.5 . . ?
C90 C94 H94B 109.5 . . ?
C90 C94 H94C 109.5 . . ?
H94A C94 H94B 109.5 . . ?
H94A C94 H94C 109.5 . . ?
H94B C94 H94C 109.5 . . ?
C92 C95 H95A 109.5 . . ?
C92 C95 H95B 109.5 . . ?
C92 C95 H95C 109.5 . . ?
H95A C95 H95B 109.5 . . ?
H95A C95 H95C 109.5 . . ?
H95B C95 H95C 109.5 . . ?
C97 C96 C86 119.46(12) . . ?
C97 C96 C101 120.14(12) . . ?
C101 C96 C86 120.29(12) . . ?
C96 C97 C102 120.93(12) . . ?
C98 C97 C96 118.87(12) . . ?
C98 C97 C102 120.16(12) . . ?
C97 C98 H98 119.1 . . ?
C97 C98 C99 121.87(13) . . ?
C99 C98 H98 119.1 . . ?
C98 C99 C103 120.54(14) . . ?
C100 C99 C98 118.14(13) . . ?
C100 C99 C103 121.33(14) . . ?
C99 C100 H100 119.0 . . ?
C99 C100 C101 122.09(13) . . ?
C101 C100 H100 119.0 . . ?
C96 C101 C104 121.08(12) . . ?
C100 C101 C96 118.90(13) . . ?
C100 C101 C104 120.01(13) . . ?
C97 C102 H10A 109.5 . . ?
C97 C102 H10B 109.5 . . ?
C97 C102 H10C 109.5 . . ?
H10A C102 H10B 109.5 . . ?
H10A C102 H10C 109.5 . . ?
H10B C102 H10C 109.5 . . ?
C99 C103 H10D 109.5 . . ?
C99 C103 H10E 109.5 . . ?
C99 C103 H10F 109.5 . . ?
H10D C103 H10E 109.5 . . ?
H10D C103 H10F 109.5 . . ?
H10E C103 H10F 109.5 . . ?
C101 C104 H10G 109.5 . . ?
C101 C104 H10H 109.5 . . ?
C101 C104 H10I 109.5 . . ?
H10G C104 H10H 109.5 . . ?
H10G C104 H10I 109.5 . . ?
H10H C104 H10I 109.5 . . ?

loop_
_geom_torsion_atom_site_label_1
_geom_torsion_atom_site_label_2
_geom_torsion_atom_site_label_3
_geom_torsion_atom_site_label_4
_geom_torsion
_geom_torsion_site_symmetry_1
_geom_torsion_site_symmetry_2
_geom_torsion_site_symmetry_3
_geom_torsion_site_symmetry_4
_geom_torsion_publ_flag
O1 C1 C2 C3 178.39(17) . . . . ?
O1 C1 C2 C5 -4.8(3) . . . . ?
O1 C1 C4 C3 -178.42(17) . . . . ?
O1 C1 C4 C29 4.1(3) . . . . ?
O2 C3 C4 C1 178.27(17) . . . . ?
O2 C3 C4 C29 -4.1(3) . . . . ?
C1 C2 C3 O2 -178.26(17) . . . . ?
C1 C2 C3 C4 2.11(10) . . . . ?
C1 C2 C5 C6 49.39(19) . . . . ?
C1 C2 C5 C10 -128.16(15) . . . . ?
C1 C4 C29 C30 -139.28(15) . . . . ?
C1 C4 C29 C34 42.5(2) . . . . ?
C2 C1 C4 C3 2.11(10) . . . . ?
C2 C1 C4 C29 -175.41(15) . . . . ?
C2 C3 C4 C1 -2.10(10) . . . . ?
C2 C3 C4 C29 175.56(14) . . . . ?
C2 C5 C6 C7 -174.51(11) . . . . ?
C2 C5 C6 C11 10.79(17) . . . . ?
C2 C5 C10 C9 174.23(12) . . . . ?
C2 C5 C10 C20 -3.72(18) . . . . ?
C3 C2 C5 C6 -135.28(15) . . . . ?
C3 C2 C5 C10 47.2(2) . . . . ?
C3 C4 C29 C30 44.1(2) . . . . ?
C3 C4 C29 C34 -134.09(15) . . . . ?
C4 C1 C2 C3 -2.12(10) . . . . ?
C4 C1 C2 C5 174.66(14) . . . . ?
C4 C29 C30 C31 -175.05(12) . . . . ?
C4 C29 C30 C35 11.28(18) . . . . ?
C4 C29 C34 C33 174.04(12) . . . . ?
C4 C29 C34 C44 -1.45(19) . . . . ?
C5 C2 C3 O2 5.2(3) . . . . ?
C5 C2 C3 C4 -174.43(15) . . . . ?
C5 C6 C7 C8 -0.5(2) . . . . ?
C5 C6 C11 C12 63.03(16) . . . . ?
C5 C6 C11 C16 -114.29(14) . . . . ?
C5 C10 C20 C21 77.77(16) . . . . ?
C5 C10 C20 C25 -102.75(15) . . . . ?
C6 C5 C10 C9 -3.25(18) . . . . ?
C6 C5 C10 C20 178.81(12) . . . . ?
C6 C7 C8 C9 -1.7(2) . . . . ?
C6 C11 C12 C13 -174.69(11) . . . . ?
C6 C11 C12 C17 6.95(18) . . . . ?
C6 C11 C16 C15 175.51(12) . . . . ?
C6 C11 C16 C19 0.27(19) . . . . ?
C7 C6 C11 C12 -111.47(14) . . . . ?
C7 C6 C11 C16 71.21(17) . . . . ?
C7 C8 C9 C10 1.5(2) . . . . ?
C8 C9 C10 C5 1.0(2) . . . . ?
C8 C9 C10 C20 178.98(13) . . . . ?
C9 C10 C20 C21 -100.12(15) . . . . ?
C9 C10 C20 C25 79.35(17) . . . . ?
C10 C5 C6 C7 3.01(18) . . . . ?
C10 C5 C6 C11 -171.70(11) . . . . ?
C10 C20 C21 C22 178.84(12) . . . . ?
C10 C20 C21 C26 -1.01(19) . . . . ?
C10 C20 C25 C24 -178.77(12) . . . . ?
C10 C20 C25 C28 4.5(2) . . . . ?
C11 C6 C7 C8 174.06(12) . . . . ?
C11 C12 C13 C14 -0.7(2) . . . . ?
C12 C11 C16 C15 -1.79(19) . . . . ?
C12 C11 C16 C19 -177.03(12) . . . . ?
C12 C13 C14 C15 -2.2(2) . . . . ?
C12 C13 C14 C18 178.09(14) . . . . ?
C13 C14 C15 C16 3.1(2) . . . . ?
C14 C15 C16 C11 -1.1(2) . . . . ?
C14 C15 C16 C19 174.16(14) . . . . ?
C16 C11 C12 C13 2.67(18) . . . . ?
C16 C11 C12 C17 -175.68(12) . . . . ?
C17 C12 C13 C14 177.74(13) . . . . ?
C18 C14 C15 C16 -177.16(15) . . . . ?
C20 C21 C22 C23 0.1(2) . . . . ?
C21 C20 C25 C24 0.7(2) . . . . ?
C21 C20 C25 C28 -176.02(13) . . . . ?
C21 C22 C23 C24 0.3(2) . . . . ?
C21 C22 C23 C27 179.09(14) . . . . ?
C22 C23 C24 C25 -0.3(2) . . . . ?
C23 C24 C25 C20 -0.3(2) . . . . ?
C23 C24 C25 C28 176.49(14) . . . . ?
C25 C20 C21 C22 -0.64(19) . . . . ?
C25 C20 C21 C26 179.51(13) . . . . ?
C26 C21 C22 C23 179.96(14) . . . . ?
C27 C23 C24 C25 -179.04(14) . . . . ?
C29 C30 C31 C32 -0.2(2) . . . . ?
C29 C30 C35 C36 -113.87(14) . . . . ?
C29 C30 C35 C40 69.06(16) . . . . ?
C29 C34 C44 C45 -98.34(15) . . . . ?
C29 C34 C44 C49 83.80(16) . . . . ?
C30 C29 C34 C33 -4.14(19) . . . . ?
C30 C29 C34 C44 -179.64(12) . . . . ?
C30 C31 C32 C33 -1.8(2) . . . . ?
C30 C35 C36 C37 -177.20(11) . . . . ?
C30 C35 C36 C41 4.95(18) . . . . ?
C30 C35 C40 C39 176.25(11) . . . . ?
C30 C35 C40 C43 -2.12(18) . . . . ?
C31 C30 C35 C36 72.48(16) . . . . ?
C31 C30 C35 C40 -104.59(15) . . . . ?
C31 C32 C33 C34 0.8(2) . . . . ?
C32 C33 C34 C29 2.2(2) . . . . ?
C32 C33 C34 C44 177.83(13) . . . . ?
C33 C34 C44 C45 86.17(16) . . . . ?
C33 C34 C44 C49 -91.69(15) . . . . ?
C34 C29 C30 C31 3.16(19) . . . . ?
C34 C29 C30 C35 -170.51(12) . . . . ?
C34 C44 C45 C46 -176.89(11) . . . . ?
C34 C44 C45 C50 7.18(18) . . . . ?
C34 C44 C49 C48 177.60(12) . . . . ?
C34 C44 C49 C52 -2.68(19) . . . . ?
C35 C30 C31 C32 173.59(13) . . . . ?
C35 C36 C37 C38 1.41(19) . . . . ?
C36 C35 C40 C39 -0.82(18) . . . . ?
C36 C35 C40 C43 -179.19(12) . . . . ?
C36 C37 C38 C39 -1.5(2) . . . . ?
C36 C37 C38 C42 178.23(13) . . . . ?
C37 C38 C39 C40 0.5(2) . . . . ?
C38 C39 C40 C35 0.69(19) . . . . ?
C38 C39 C40 C43 179.10(13) . . . . ?
C40 C35 C36 C37 -0.19(18) . . . . ?
C40 C35 C36 C41 -178.05(12) . . . . ?
C41 C36 C37 C38 179.29(12) . . . . ?
C42 C38 C39 C40 -179.30(13) . . . . ?
C44 C45 C46 C47 -1.41(19) . . . . ?
C45 C44 C49 C48 -0.26(19) . . . . ?
C45 C44 C49 C52 179.45(13) . . . . ?
C45 C46 C47 C48 1.2(2) . . . . ?
C45 C46 C47 C51 -177.64(13) . . . . ?
C46 C47 C48 C49 -0.5(2) . . . . ?
C47 C48 C49 C44 0.1(2) . . . . ?
C47 C48 C49 C52 -179.66(13) . . . . ?
C49 C44 C45 C46 0.92(18) . . . . ?
C49 C44 C45 C50 -175.01(12) . . . . ?
C50 C45 C46 C47 174.58(13) . . . . ?
C51 C47 C48 C49 178.35(13) . . . . ?
O3 C53 C54 C55 179.51(17) . . . . ?
O3 C53 C54 C57 -1.4(3) . . . . ?
O3 C53 C56 C55 -179.51(17) . . . . ?
O3 C53 C56 C81 -1.2(3) . . . . ?
O4 C55 C56 C53 -179.87(16) . . . . ?
O4 C55 C56 C81 1.8(3) . . . . ?
C53 C54 C55 O4 179.87(16) . . . . ?
C53 C54 C55 C56 0.32(10) . . . . ?
C53 C54 C57 C58 -51.8(2) . . . . ?
C53 C54 C57 C62 128.55(15) . . . . ?
C53 C56 C81 C82 128.46(15) . . . . ?
C53 C56 C81 C86 -52.3(2) . . . . ?
C54 C53 C56 C55 0.32(10) . . . . ?
C54 C53 C56 C81 178.66(14) . . . . ?
C54 C55 C56 C53 -0.32(10) . . . . ?
C54 C55 C56 C81 -178.68(14) . . . . ?
C54 C57 C58 C59 -178.47(11) . . . . ?
C54 C57 C58 C63 -3.67(18) . . . . ?
C54 C57 C62 C61 178.24(12) . . . . ?
C54 C57 C62 C72 -6.77(18) . . . . ?
C55 C54 C57 C58 126.95(15) . . . . ?
C55 C54 C57 C62 -52.7(2) . . . . ?
C55 C56 C81 C82 -53.8(2) . . . . ?
C55 C56 C81 C86 125.34(15) . . . . ?
C56 C53 C54 C55 -0.32(10) . . . . ?
C56 C53 C54 C57 178.76(14) . . . . ?
C56 C81 C82 C83 178.72(12) . . . . ?
C56 C81 C82 C87 -8.16(18) . . . . ?
C56 C81 C86 C85 -179.72(12) . . . . ?
C56 C81 C86 C96 -4.12(18) . . . . ?
C57 C54 C55 O4 0.8(3) . . . . ?
C57 C54 C55 C56 -178.78(14) . . . . ?
C57 C58 C59 C60 -0.1(2) . . . . ?
C57 C58 C63 C64 109.57(14) . . . . ?
C57 C58 C63 C68 -73.72(16) . . . . ?
C57 C62 C72 C73 111.12(14) . . . . ?
C57 C62 C72 C77 -71.90(16) . . . . ?
C58 C57 C62 C61 -1.43(18) . . . . ?
C58 C57 C62 C72 173.56(11) . . . . ?
C58 C59 C60 C61 -0.8(2) . . . . ?
C58 C63 C64 C65 175.85(12) . . . . ?
C58 C63 C64 C69 -6.14(19) . . . . ?
C58 C63 C68 C67 -174.57(11) . . . . ?
C58 C63 C68 C71 5.17(18) . . . . ?
C59 C58 C63 C64 -75.68(16) . . . . ?
C59 C58 C63 C68 101.02(15) . . . . ?
C59 C60 C61 C62 0.6(2) . . . . ?
C60 C61 C62 C57 0.54(19) . . . . ?
C60 C61 C62 C72 -174.53(12) . . . . ?
C61 C62 C72 C73 -73.95(16) . . . . ?
C61 C62 C72 C77 103.03(15) . . . . ?
C62 C57 C58 C59 1.20(18) . . . . ?
C62 C57 C58 C63 176.00(11) . . . . ?
C62 C72 C73 C74 178.52(11) . . . . ?
C62 C72 C73 C78 -2.51(18) . . . . ?
C62 C72 C77 C76 -176.70(11) . . . . ?
C62 C72 C77 C80 1.12(19) . . . . ?
C63 C58 C59 C60 -175.03(12) . . . . ?
C63 C64 C65 C66 -1.1(2) . . . . ?
C64 C63 C68 C67 2.12(19) . . . . ?
C64 C63 C68 C71 -178.14(12) . . . . ?
C64 C65 C66 C67 1.7(2) . . . . ?
C64 C65 C66 C70 -179.40(13) . . . . ?
C65 C66 C67 C68 -0.3(2) . . . . ?
C66 C67 C68 C63 -1.5(2) . . . . ?
C66 C67 C68 C71 178.72(13) . . . . ?
C68 C63 C64 C65 -0.84(19) . . . . ?
C68 C63 C64 C69 177.17(12) . . . . ?
C69 C64 C65 C66 -179.13(13) . . . . ?
C70 C66 C67 C68 -179.26(13) . . . . ?
C72 C73 C74 C75 -2.1(2) . . . . ?
C73 C72 C77 C76 0.30(19) . . . . ?
C73 C72 C77 C80 178.13(12) . . . . ?
C73 C74 C75 C76 0.8(2) . . . . ?
C73 C74 C75 C79 -178.73(13) . . . . ?
C74 C75 C76 C77 1.1(2) . . . . ?
C75 C76 C77 C72 -1.7(2) . . . . ?
C75 C76 C77 C80 -179.53(13) . . . . ?
C77 C72 C73 C74 1.54(18) . . . . ?
C77 C72 C73 C78 -179.49(12) . . . . ?
C78 C73 C74 C75 178.87(13) . . . . ?
C79 C75 C76 C77 -179.32(13) . . . . ?
C81 C82 C83 C84 1.3(2) . . . . ?
C81 C82 C87 C88 -73.70(16) . . . . ?
C81 C82 C87 C92 110.42(14) . . . . ?
C81 C86 C96 C97 -74.06(17) . . . . ?
C81 C86 C96 C101 109.94(15) . . . . ?
C82 C81 C86 C85 -0.54(19) . . . . ?
C82 C81 C86 C96 175.06(12) . . . . ?
C82 C83 C84 C85 -1.1(2) . . . . ?
C82 C87 C88 C89 -174.77(11) . . . . ?
C82 C87 C88 C93 3.21(18) . . . . ?
C82 C87 C92 C91 175.82(11) . . . . ?
C82 C87 C92 C95 -3.51(18) . . . . ?
C83 C82 C87 C88 99.36(14) . . . . ?
C83 C82 C87 C92 -76.51(16) . . . . ?
C83 C84 C85 C86 0.1(2) . . . . ?
C84 C85 C86 C81 0.7(2) . . . . ?
C84 C85 C86 C96 -174.98(13) . . . . ?
C85 C86 C96 C97 101.50(15) . . . . ?
C85 C86 C96 C101 -74.49(17) . . . . ?
C86 C81 C82 C83 -0.46(18) . . . . ?
C86 C81 C82 C87 172.66(12) . . . . ?
C86 C96 C97 C98 -175.58(12) . . . . ?
C86 C96 C97 C102 2.08(19) . . . . ?
C86 C96 C101 C100 175.76(13) . . . . ?
C86 C96 C101 C104 -3.7(2) . . . . ?
C87 C82 C83 C84 -172.01(13) . . . . ?
C87 C88 C89 C90 -1.37(19) . . . . ?
C88 C87 C92 C91 -0.01(18) . . . . ?
C88 C87 C92 C95 -179.34(12) . . . . ?
C88 C89 C90 C91 0.5(2) . . . . ?
C88 C89 C90 C94 -179.89(13) . . . . ?
C89 C90 C91 C92 0.7(2) . . . . ?
C90 C91 C92 C87 -0.9(2) . . . . ?
C90 C91 C92 C95 178.43(12) . . . . ?
C92 C87 C88 C89 1.12(18) . . . . ?
C92 C87 C88 C93 179.10(12) . . . . ?
C93 C88 C89 C90 -179.40(12) . . . . ?
C94 C90 C91 C92 -178.95(13) . . . . ?
C96 C97 C98 C99 -0.3(2) . . . . ?
C97 C96 C101 C100 -0.2(2) . . . . ?
C97 C96 C101 C104 -179.65(13) . . . . ?
C97 C98 C99 C100 0.0(2) . . . . ?
C97 C98 C99 C103 179.97(15) . . . . ?
C98 C99 C100 C101 0.2(2) . . . . ?
C99 C100 C101 C96 -0.1(2) . . . . ?
C99 C100 C101 C104 179.34(15) . . . . ?
C101 C96 C97 C98 0.4(2) . . . . ?
C101 C96 C97 C102 178.08(12) . . . . ?
C102 C97 C98 C99 -178.01(14) . . . . ?
C103 C99 C100 C101 -179.74(16) . . . . ?

_shelx_res_file                  
;
TITL fenclg_d1_a.res in P2(1)/n
    fenclg_d1.res
    created by SHELXL-2019/2 at 23:17:15 on 20-Feb-2023
REM Old TITL FENCLG_D1 in P 1 21/n 1
REM SHELXT solution in P2(1)/n: R1 0.143, Rweak 0.004, Alpha 0.022
REM <I/s> 0.287 for 492 systematic absences, Orientation as input
REM Formula found by SHELXT: C104 O4
CELL 0.6889 19.6224 20.014 22.4185 90 114.596 90
ZERR 8 0.0001 0.0001 0.0001 0 0.001 0
LATT 1
SYMM 0.5-X,0.5+Y,0.5-Z
SFAC C H O
DISP C 0.0019 0.0015 10.8482
DISP H 0 0 0.6228
DISP O 0.0071 0.0057 30.1916
UNIT 416 400 16

L.S. 20
PLAN  12
SIZE 0.1 0.08 0.04
TEMP -173(2)
CONF
BOND
list 4
MORE -1
BOND $H
fmap 2 53
acta
SHEL 999 0.7
OMIT -2 7 8
OMIT -1 0 7
OMIT 1 3 5
OMIT -6 0 4
OMIT -3 2 7
OMIT -8 3 7
OMIT -3 6 5
OMIT -6 1 5
OMIT -4 5 6
OMIT -9 4 5
OMIT 3 6 8
OMIT -10 0 8
OMIT -8 3 2
REM <olex2.extras>
REM <HklSrc "%.\\FENCLG_D1.hkl">
REM </olex2.extras>

WGHT    0.124000
FVAR       0.21753
O1    3    0.011635    0.687300    0.609956    11.00000    0.03754    0.05726 =
         0.03466   -0.01263    0.02129   -0.01274
O2    3    0.256210    0.737617    0.666221    11.00000    0.03497    0.03776 =
         0.05207   -0.01604    0.02414   -0.00525
C1    1    0.077742    0.700452    0.626567    11.00000    0.03925    0.02912 =
         0.02919   -0.00308    0.02122   -0.00343
C2    1    0.134268    0.681296    0.602391    11.00000    0.03622    0.02217 =
         0.02759   -0.00125    0.01761   -0.00090
C3    1    0.191502    0.723577    0.652444    11.00000    0.03576    0.02428 =
         0.03181   -0.00424    0.01772    0.00096
C4    1    0.135296    0.740818    0.678580    11.00000    0.03292    0.02141 =
         0.02817   -0.00038    0.01790   -0.00006
C5    1    0.131948    0.635285    0.551542    11.00000    0.03687    0.02341 =
         0.02652   -0.00241    0.01954   -0.00385
C6    1    0.071255    0.639633    0.488881    11.00000    0.03909    0.02745 =
         0.02761   -0.00246    0.02039   -0.00651
C7    1    0.065665    0.591693    0.441839    11.00000    0.04853    0.03558 =
         0.02653   -0.00515    0.01935   -0.00731
AFIX  43
H7    2    0.025179    0.593486    0.399614    11.00000   -1.20000
AFIX   0
C8    1    0.118928    0.541402    0.456396    11.00000    0.06080    0.02974 =
         0.03344   -0.00946    0.02630   -0.00529
AFIX  43
H8    2    0.113780    0.508342    0.424390    11.00000   -1.20000
AFIX   0
C9    1    0.179337    0.538897    0.516909    11.00000    0.05319    0.02708 =
         0.03727   -0.00328    0.02706    0.00235
AFIX  43
H9    2    0.215787    0.504690    0.525538    11.00000   -1.20000
AFIX   0
C10   1    0.187719    0.585837    0.565633    11.00000    0.04208    0.02294 =
         0.03167   -0.00269    0.02262   -0.00127
C11   1    0.019661    0.697978    0.473396    11.00000    0.03425    0.03316 =
         0.02312   -0.00183    0.01543   -0.00316
C12   1    0.048521    0.762419    0.472892    11.00000    0.03312    0.03196 =
         0.02640   -0.00049    0.01594   -0.00132
C13   1    0.001837    0.817428    0.463847    11.00000    0.03874    0.03495 =
         0.03088    0.00044    0.01480    0.00163
AFIX  43
H13   2    0.021305    0.860912    0.463968    11.00000   -1.20000
AFIX   0
C14   1   -0.072292    0.810690    0.454655    11.00000    0.03602    0.05107 =
         0.03146    0.00007    0.01213    0.00805
C15   1   -0.100393    0.746595    0.452407    11.00000    0.02940    0.05708 =
         0.03416   -0.00133    0.01325   -0.00157
AFIX  43
H15   2   -0.151702    0.741216    0.443969    11.00000   -1.20000
AFIX   0
C16   1   -0.056000    0.690208    0.462077    11.00000    0.03551    0.04426 =
         0.02705   -0.00393    0.01495   -0.00690
C17   1    0.127614    0.774021    0.480020    11.00000    0.03750    0.03097 =
         0.04073    0.00269    0.02263   -0.00139
AFIX 137
H17A  2    0.162165    0.772657    0.526567    11.00000   -1.50000
H17B  2    0.130742    0.817830    0.461791    11.00000   -1.50000
H17C  2    0.141250    0.739105    0.456326    11.00000   -1.50000
AFIX   0
C18   1   -0.120481    0.872070    0.447097    11.00000    0.04464    0.05743 =
         0.05863    0.00026    0.01722    0.01557
AFIX 137
H18A  2   -0.089010    0.908971    0.472647    11.00000   -1.50000
H18B  2   -0.158910    0.862118    0.463039    11.00000   -1.50000
H18C  2   -0.144670    0.884798    0.400719    11.00000   -1.50000
AFIX   0
C19   1   -0.087611    0.622582    0.465486    11.00000    0.04178    0.05097 =
         0.03991   -0.00730    0.01982   -0.01680
AFIX 137
H19A  2   -0.075584    0.591094    0.437789    11.00000   -1.50000
H19B  2   -0.142143    0.625898    0.449932    11.00000   -1.50000
H19C  2   -0.065705    0.606689    0.510958    11.00000   -1.50000
AFIX   0
C20   1    0.252686    0.581607    0.631067    11.00000    0.04121    0.02396 =
         0.03296   -0.00279    0.01978    0.00550
C21   1    0.243637    0.553568    0.684741    11.00000    0.04655    0.02066 =
         0.03662    0.00013    0.02071    0.00346
C22   1    0.305817    0.549232    0.744984    11.00000    0.05367    0.02602 =
         0.03465    0.00304    0.01649    0.00719
AFIX  43
H22   2    0.299900    0.530221    0.781371    11.00000   -1.20000
AFIX   0
C23   1    0.375637    0.571771    0.753200    11.00000    0.04438    0.03254 =
         0.04254   -0.00265    0.01428    0.01016
C24   1    0.383676    0.599925    0.699593    11.00000    0.03918    0.04427 =
         0.04599   -0.00833    0.01957    0.00788
AFIX  43
H24   2    0.431449    0.615773    0.704749    11.00000   -1.20000
AFIX   0
C25   1    0.323152    0.605274    0.638713    11.00000    0.04194    0.03669 =
         0.04146   -0.00558    0.02550    0.00604
C26   1    0.168020    0.528249    0.677705    11.00000    0.05621    0.02956 =
         0.03705    0.00458    0.02159   -0.00637
AFIX 137
H26A  2    0.134384    0.566214    0.672196    11.00000   -1.50000
H26B  2    0.174015    0.503124    0.717105    11.00000   -1.50000
H26C  2    0.146676    0.499005    0.639257    11.00000   -1.50000
AFIX   0
C27   1    0.442783    0.567927    0.818890    11.00000    0.05639    0.04856 =
         0.04790   -0.00106    0.00973    0.01176
AFIX 137
H27A  2    0.453320    0.612371    0.839047    11.00000   -1.50000
H27B  2    0.486472    0.552016    0.812441    11.00000   -1.50000
H27C  2    0.431990    0.536907    0.847672    11.00000   -1.50000
AFIX   0
C28   1    0.332592    0.639522    0.582702    11.00000    0.04868    0.06446 =
         0.04519   -0.00785    0.03291   -0.00478
AFIX 137
H28A  2    0.305562    0.682146    0.573218    11.00000   -1.50000
H28B  2    0.312402    0.610935    0.543702    11.00000   -1.50000
H28C  2    0.385947    0.647740    0.594790    11.00000   -1.50000
AFIX   0
C29   1    0.139534    0.779585    0.734667    11.00000    0.03079    0.02230 =
         0.02660   -0.00168    0.01569    0.00011
C30   1    0.177798    0.841487    0.748202    11.00000    0.03348    0.02290 =
         0.02765   -0.00175    0.01659   -0.00027
C31   1    0.186813    0.876153    0.805047    11.00000    0.04340    0.02628 =
         0.03128   -0.00654    0.01909   -0.00399
AFIX  43
H31   2    0.212547    0.917707    0.814717    11.00000   -1.20000
AFIX   0
C32   1    0.158393    0.850275    0.847575    11.00000    0.04680    0.03334 =
         0.03042   -0.00743    0.02187   -0.00043
AFIX  43
H32   2    0.166038    0.873605    0.886759    11.00000   -1.20000
AFIX   0
C33   1    0.119082    0.790808    0.833190    11.00000    0.04042    0.03458 =
         0.02966   -0.00089    0.02226    0.00016
AFIX  43
H33   2    0.099447    0.773981    0.862449    11.00000   -1.20000
AFIX   0
C34   1    0.107763    0.755127    0.776515    11.00000    0.03078    0.02596 =
         0.02811   -0.00030    0.01664    0.00111
C35   1    0.201549    0.873415    0.699774    11.00000    0.04185    0.01991 =
         0.02867   -0.00432    0.02023   -0.00317
C36   1    0.277415    0.880808    0.713621    11.00000    0.04003    0.02220 =
         0.03152   -0.00643    0.02040   -0.00523
C37   1    0.297118    0.913808    0.667833    11.00000    0.04969    0.02577 =
         0.03949   -0.00732    0.02876   -0.00869
AFIX  43
H37   2    0.348578    0.918165    0.676418    11.00000   -1.20000
AFIX   0
C38   1    0.243185    0.940235    0.610289    11.00000    0.06689    0.02279 =
         0.03567   -0.00392    0.03258   -0.00562
C39   1    0.168353    0.932228    0.597474    11.00000    0.05801    0.02520 =
         0.02877   -0.00059    0.02095    0.00140
AFIX  43
H39   2    0.131198    0.949912    0.558014    11.00000   -1.20000
AFIX   0
C40   1    0.145931    0.898691    0.641220    11.00000    0.04611    0.02355 =
         0.03064   -0.00341    0.01897    0.00117
C41   1    0.337721    0.852181    0.775068    11.00000    0.03902    0.03352 =
         0.03544   -0.00413    0.01803   -0.00259
AFIX 137
H41A  2    0.333106    0.871048    0.813558    11.00000   -1.50000
H41B  2    0.387038    0.863364    0.776581    11.00000   -1.50000
H41C  2    0.332251    0.803508    0.775040    11.00000   -1.50000
AFIX   0
C42   1    0.265348    0.977583    0.562051    11.00000    0.09025    0.03194 =
         0.04827    0.00085    0.04670   -0.00567
AFIX 137
H42A  2    0.319605    0.985209    0.581835    11.00000   -1.50000
H42B  2    0.239202    1.020620    0.551219    11.00000   -1.50000
H42C  2    0.251532    0.951007    0.521987    11.00000   -1.50000
AFIX   0
C43   1    0.063588    0.892277    0.625282    11.00000    0.04451    0.03537 =
         0.03724    0.00083    0.01642    0.00748
AFIX 137
H43A  2    0.046744    0.846845    0.609865    11.00000   -1.50000
H43B  2    0.035170    0.924399    0.590907    11.00000   -1.50000
H43C  2    0.055339    0.901421    0.664717    11.00000   -1.50000
AFIX   0
C44   1    0.067236    0.689902    0.764531    11.00000    0.03186    0.02942 =
         0.02666   -0.00016    0.01770   -0.00248
C45   1   -0.011147    0.687319    0.733438    11.00000    0.03070    0.03879 =
         0.02805   -0.00076    0.01746   -0.00081
C46   1   -0.046519    0.625522    0.726260    11.00000    0.03315    0.04750 =
         0.03214   -0.00299    0.01880   -0.00885
AFIX  43
H46   2   -0.099707    0.623496    0.706109    11.00000   -1.20000
AFIX   0
C47   1   -0.005844    0.566914    0.747863    11.00000    0.04396    0.03879 =
         0.03364   -0.00337    0.02274   -0.01393
C48   1    0.071500    0.570439    0.778256    11.00000    0.04314    0.02946 =
         0.03691    0.00324    0.02060   -0.00268
AFIX  43
H48   2    0.099576    0.530495    0.793461    11.00000   -1.20000
AFIX   0
C49   1    0.109395    0.631292    0.787164    11.00000    0.03385    0.03005 =
         0.03075    0.00262    0.01669   -0.00154
C50   1   -0.057114    0.749125    0.703921    11.00000    0.03547    0.04690 =
         0.03938    0.00167    0.02105    0.00672
AFIX 137
H50A  2   -0.055833    0.758716    0.661533    11.00000   -1.50000
H50B  2   -0.036258    0.787109    0.733553    11.00000   -1.50000
H50C  2   -0.109054    0.741620    0.697541    11.00000   -1.50000
AFIX   0
C51   1   -0.044523    0.499537    0.737599    11.00000    0.06240    0.04564 =
         0.04922   -0.00581    0.02701   -0.02563
AFIX 137
H51A  2   -0.021917    0.468801    0.716950    11.00000   -1.50000
H51B  2   -0.097941    0.504903    0.709161    11.00000   -1.50000
H51C  2   -0.038694    0.481387    0.780057    11.00000   -1.50000
AFIX   0
C52   1    0.193344    0.633192    0.820002    11.00000    0.03488    0.03395 =
         0.04361    0.00549    0.01455    0.00256
AFIX 137
H52A  2    0.212521    0.588647    0.836813    11.00000   -1.50000
H52B  2    0.209464    0.665109    0.856443    11.00000   -1.50000
H52C  2    0.212925    0.647063    0.788216    11.00000   -1.50000
AFIX   0

O3    3    0.560005    0.630654    0.716766    11.00000    0.04041    0.03960 =
         0.05944   -0.01372    0.03367   -0.00918
O4    3    0.778885    0.682786    0.704573    11.00000    0.03530    0.04161 =
         0.04046   -0.01252    0.02339   -0.00949
C53   1    0.618559    0.644988    0.713548    11.00000    0.03325    0.02659 =
         0.03244   -0.00324    0.01827   -0.00017
C54   1    0.680143    0.692560    0.747123    11.00000    0.03153    0.02279 =
         0.02524    0.00025    0.01459    0.00142
C55   1    0.720554    0.669052    0.707961    11.00000    0.03381    0.02442 =
         0.02675   -0.00375    0.01511    0.00001
C56   1    0.658326    0.621736    0.674205    11.00000    0.03036    0.02220 =
         0.02582    0.00041    0.01500    0.00102
C57   1    0.695206    0.743003    0.797401    11.00000    0.03411    0.02277 =
         0.02631   -0.00263    0.01822   -0.00173
C58   1    0.639852    0.791371    0.789095    11.00000    0.03803    0.02397 =
         0.02636   -0.00028    0.01858    0.00087
C59   1    0.655603    0.840746    0.837042    11.00000    0.04487    0.02618 =
         0.03303   -0.00223    0.02146    0.00445
AFIX  43
H59   2    0.618929    0.873808    0.832203    11.00000   -1.20000
AFIX   0
C60   1    0.723643    0.842426    0.891488    11.00000    0.05024    0.02928 =
         0.03009   -0.00662    0.02049   -0.00169
AFIX  43
H60   2    0.733475    0.876773    0.923252    11.00000   -1.20000
AFIX   0
C61   1    0.777418    0.794134    0.899752    11.00000    0.04072    0.03206 =
         0.02762   -0.00515    0.01593   -0.00271
AFIX  43
H61   2    0.823771    0.795450    0.937457    11.00000   -1.20000
AFIX   0
C62   1    0.764370    0.743572    0.853396    11.00000    0.03323    0.02731 =
         0.02612   -0.00225    0.01659   -0.00263
C63   1    0.568331    0.794763    0.728606    11.00000    0.03945    0.02346 =
         0.02712   -0.00086    0.01793    0.00535
C64   1    0.500597    0.776824    0.731423    11.00000    0.03832    0.03221 =
         0.02879    0.00135    0.01869    0.00755
C65   1    0.433601    0.784300    0.675747    11.00000    0.03810    0.03868 =
         0.03287   -0.00065    0.01888    0.00752
AFIX  43
H65   2    0.387797    0.771441    0.677365    11.00000   -1.20000
AFIX   0
C66   1    0.432650    0.810391    0.617573    11.00000    0.04443    0.03223 =
         0.02802   -0.00103    0.01426    0.01012
C67   1    0.500259    0.827228    0.615636    11.00000    0.05165    0.02560 =
         0.02653    0.00130    0.01859    0.00627
AFIX  43
H67   2    0.500009    0.844755    0.576164    11.00000   -1.20000
AFIX   0
C68   1    0.568689    0.819205    0.669937    11.00000    0.04548    0.02290 =
         0.02959   -0.00045    0.01986    0.00200
C69   1    0.499733    0.747457    0.793384    11.00000    0.03998    0.04651 =
         0.03267    0.00471    0.02181    0.00570
AFIX 137
H69A  2    0.515065    0.781663    0.827771    11.00000   -1.50000
H69B  2    0.534573    0.709662    0.807988    11.00000   -1.50000
H69C  2    0.449004    0.732048    0.784477    11.00000   -1.50000
AFIX   0
C70   1    0.359672    0.819026    0.557458    11.00000    0.05166    0.04981 =
         0.03186    0.00070    0.01307    0.01405
AFIX 137
H70A  2    0.361926    0.859856    0.534216    11.00000   -1.50000
H70B  2    0.318206    0.822355    0.570864    11.00000   -1.50000
H70C  2    0.351626    0.780459    0.528365    11.00000   -1.50000
AFIX   0
C71   1    0.640382    0.837116    0.664192    11.00000    0.05043    0.03179 =
         0.03299    0.00098    0.02192   -0.00717
AFIX 137
H71A  2    0.660739    0.797286    0.652011    11.00000   -1.50000
H71B  2    0.676886    0.854169    0.706389    11.00000   -1.50000
H71C  2    0.630101    0.871528    0.630445    11.00000   -1.50000
AFIX   0
C72   1    0.820128    0.688824    0.866261    11.00000    0.03269    0.02909 =
         0.02324   -0.00429    0.01224   -0.00180
C73   1    0.888689    0.700601    0.861837    11.00000    0.03347    0.03517 =
         0.02637   -0.00574    0.01434   -0.00433
C74   1    0.940115    0.648555    0.875714    11.00000    0.03045    0.04404 =
         0.02919   -0.00560    0.01297    0.00037
AFIX  43
H74   2    0.985579    0.656063    0.871262    11.00000   -1.20000
AFIX   0
C75   1    0.927252    0.586345    0.895744    11.00000    0.03415    0.04118 =
         0.02880   -0.00498    0.01073    0.00402
C76   1    0.860137    0.575858    0.901204    11.00000    0.03935    0.03188 =
         0.03168   -0.00055    0.01448    0.00151
AFIX  43
H76   2    0.851018    0.533560    0.915690    11.00000   -1.20000
AFIX   0
C77   1    0.805627    0.625684    0.886018    11.00000    0.03353    0.03350 =
         0.02690   -0.00239    0.01381   -0.00071
C78   1    0.906143    0.767794    0.841387    11.00000    0.04353    0.03880 =
         0.04073   -0.00320    0.02458   -0.00513
AFIX 137
H78A  2    0.912406    0.800761    0.875604    11.00000   -1.50000
H78B  2    0.864867    0.781518    0.800241    11.00000   -1.50000
H78C  2    0.952517    0.764841    0.835005    11.00000   -1.50000
AFIX   0
C79   1    0.985017    0.531269    0.911791    11.00000    0.04269    0.04840 =
         0.04587    0.00118    0.01623    0.01201
AFIX 137
H79A  2    1.019403    0.533651    0.958339    11.00000   -1.50000
H79B  2    1.013326    0.536688    0.884956    11.00000   -1.50000
H79C  2    0.959733    0.487800    0.902469    11.00000   -1.50000
AFIX   0
C80   1    0.733845    0.611979    0.893261    11.00000    0.03867    0.03570 =
         0.03803    0.00335    0.02021   -0.00096
AFIX 137
H80A  2    0.691954    0.610266    0.849767    11.00000   -1.50000
H80B  2    0.725065    0.647684    0.919149    11.00000   -1.50000
H80C  2    0.737887    0.569086    0.915571    11.00000   -1.50000
AFIX   0
C81   1    0.643838    0.571358    0.623970    11.00000    0.02550    0.02115 =
         0.02656   -0.00337    0.01181   -0.00098
C82   1    0.646736    0.588452    0.563857    11.00000    0.02730    0.02505 =
         0.02770   -0.00295    0.01333   -0.00119
C83   1    0.634030    0.538546    0.517332    11.00000    0.03660    0.03236 =
         0.02887   -0.00677    0.01586   -0.00343
AFIX  43
H83   2    0.636792    0.548961    0.477053    11.00000   -1.20000
AFIX   0
C84   1    0.617366    0.473718    0.528805    11.00000    0.04590    0.02793 =
         0.03999   -0.01302    0.01935   -0.00513
AFIX  43
H84   2    0.607954    0.440394    0.496143    11.00000   -1.20000
AFIX   0
C85   1    0.614432    0.457527    0.587566    11.00000    0.04447    0.02163 =
         0.04191   -0.00569    0.01898   -0.00401
AFIX  43
H85   2    0.603031    0.412978    0.594885    11.00000   -1.20000
AFIX   0
C86   1    0.627861    0.505251    0.636160    11.00000    0.02864    0.02225 =
         0.03219   -0.00043    0.01289   -0.00062
C87   1    0.654505    0.659143    0.546271    11.00000    0.03063    0.02535 =
         0.02289   -0.00286    0.01324   -0.00287
C88   1    0.592717    0.702307    0.528245    11.00000    0.02964    0.02770 =
         0.02611   -0.00195    0.01285   -0.00332
C89   1    0.597987    0.766512    0.506692    11.00000    0.03532    0.02868 =
         0.02865    0.00143    0.01337    0.00091
AFIX  43
H89   2    0.555825    0.795391    0.493583    11.00000   -1.20000
AFIX   0
C90   1    0.663735    0.789469    0.503884    11.00000    0.04331    0.03093 =
         0.02608    0.00176    0.01564   -0.00533
C91   1    0.724437    0.746143    0.522841    11.00000    0.03547    0.03712 =
         0.02990    0.00002    0.01857   -0.00807
AFIX  43
H91   2    0.769685    0.761365    0.521598    11.00000   -1.20000
AFIX   0
C92   1    0.721123    0.681103    0.543614    11.00000    0.03246    0.03176 =
         0.02574   -0.00263    0.01582   -0.00287
C93   1    0.519573    0.680128    0.529517    11.00000    0.02928    0.03265 =
         0.04063    0.00056    0.01573   -0.00111
AFIX 137
H93A  2    0.505970    0.635903    0.509234    11.00000   -1.50000
H93B  2    0.480047    0.712221    0.505093    11.00000   -1.50000
H93C  2    0.525353    0.677902    0.575049    11.00000   -1.50000
AFIX   0
C94   1    0.667635    0.859332    0.480422    11.00000    0.05347    0.03608 =
         0.04351    0.01050    0.02169   -0.00620
AFIX 137
H94A  2    0.717952    0.867583    0.482844    11.00000   -1.50000
H94B  2    0.656839    0.891590    0.508234    11.00000   -1.50000
H94C  2    0.630651    0.864256    0.434929    11.00000   -1.50000
AFIX   0
C95   1    0.787763    0.635612    0.561973    11.00000    0.03355    0.04076 =
         0.03905   -0.00131    0.02005    0.00065
AFIX 137
H95A  2    0.793843    0.609732    0.600980    11.00000   -1.50000
H95B  2    0.832908    0.662366    0.571380    11.00000   -1.50000
H95C  2    0.779978    0.605084    0.525525    11.00000   -1.50000
AFIX   0
C96   1    0.630351    0.484471    0.700882    11.00000    0.03312    0.02047 =
         0.03398    0.00176    0.01436   -0.00137
C97   1    0.700049    0.476433    0.754582    11.00000    0.03147    0.02458 =
         0.03617    0.00137    0.01359   -0.00180
C98   1    0.701757    0.452633    0.813298    11.00000    0.03391    0.03211 =
         0.03677    0.00672    0.01129   -0.00049
AFIX  43
H98   2    0.748799    0.446916    0.849618    11.00000   -1.20000
AFIX   0
C99   1    0.636165    0.436808    0.820551    11.00000    0.04232    0.03502 =
         0.03741    0.00714    0.01731   -0.00581
C100  1    0.568299    0.445458    0.767080    11.00000    0.03542    0.03712 =
         0.04122    0.00463    0.01785   -0.00666
AFIX  43
H100  2    0.523343    0.435023    0.771410    11.00000   -1.20000
AFIX   0
C101  1    0.563760    0.468931    0.707202    11.00000    0.03179    0.02823 =
         0.03645    0.00359    0.01336   -0.00284
C102  1    0.772470    0.490830    0.748173    11.00000    0.03158    0.03552 =
         0.03978    0.00463    0.01530    0.00079
AFIX 137
H10A  2    0.776783    0.538986    0.742613    11.00000   -1.50000
H10B  2    0.772514    0.467123    0.709940    11.00000   -1.50000
H10C  2    0.814983    0.475697    0.787820    11.00000   -1.50000
AFIX   0
C103  1    0.639996    0.410914    0.885270    11.00000    0.05149    0.06870 =
         0.04167    0.01629    0.01708   -0.01350
AFIX 137
H10D  2    0.671422    0.370779    0.897961    11.00000   -1.50000
H10E  2    0.589400    0.399882    0.880708    11.00000   -1.50000
H10F  2    0.661650    0.445308    0.919065    11.00000   -1.50000
AFIX   0
C104  1    0.488606    0.476759    0.650345    11.00000    0.03195    0.04666 =
         0.04289    0.00523    0.01351   -0.00281
AFIX 137
H10G  2    0.482440    0.442131    0.617584    11.00000   -1.50000
H10H  2    0.485440    0.520939    0.630513    11.00000   -1.50000
H10I  2    0.448938    0.472310    0.665868    11.00000   -1.50000
AFIX   0
HKLF 4


REM  fenclg_d1_a.res in P2(1)/n
REM wR2 = 0.1948, GooF = S = 1.094, Restrained GooF = 1.094 for all data
REM R1 = 0.0626 for 17695 Fo > 4sig(Fo) and 0.0790 for all 24396 data
REM 997 parameters refined using 0 restraints

END

WGHT      0.1239      0.0000

REM Highest difference peak  0.488,  deepest hole -0.225,  1-sigma level  0.064
Q1    1   0.2174  0.5772  0.6027  11.00000  0.05    0.49
Q2    1   0.0975  0.6382  0.5224  11.00000  0.05    0.47
Q3    1   0.6047  0.7928  0.7620  11.00000  0.05    0.46
Q4    1   0.1829  0.8604  0.7190  11.00000  0.05    0.43
Q5    1   0.6363  0.4784  0.6183  11.00000  0.05    0.42
Q6    1   0.1357  0.5353  0.4974  11.00000  0.05    0.42
Q7    1   0.1785  0.8589  0.7784  11.00000  0.05    0.42
Q8    1   0.7240  0.7413  0.8334  11.00000  0.05    0.42
Q9    1   0.6182  0.6766  0.5283  11.00000  0.05    0.41
Q10   1   0.5774  0.4443  0.7388  11.00000  0.05    0.41
Q11   1   0.8146  0.6614  0.8795  11.00000  0.05    0.40
Q12   1   0.1018  0.7220  0.6579  11.00000  0.05    0.40
;
_shelx_res_checksum              38690
_olex2_submission_special_instructions 'No special instructions were received'
####################################################################### 
# 
# This file contains crystal structure data downloaded from the 
# Cambridge Structural Database (CSD) hosted by the Cambridge 
# Crystallographic Data Centre (CCDC).
# 
# Full information about CCDC data access policies and citation 
# guidelines are available at http://www.ccdc.cam.ac.uk/access/V1 
# 
# Audit and citation data items may have been added by the CCDC. 
# Please retain this information to preserve the provenance of 
# this file and to allow appropriate attribution of the data. 
# 
#######################################################################

data_9
_database_code_depnum_ccdc_archive 'CCDC 2334287'
loop_
_audit_author_name
_audit_author_address
'Nathan Coles'
;University of Nottingham
United Kingdom
;
_audit_update_record             
;
2024-02-21 deposited with the CCDC.	2024-05-23 downloaded from the CCDC.
;
_nottingham_internal_coll_name   NCDKLI
_nottingham_internal_coll_number 19661
_nottingham_internal_coll_client NC/DLK
_nottingham_internal_coll_type   custom
_nottingham_internal_coll_frame_method 'fine \w scans'
_nottingham_internal_coll_frame_time 0.2
_nottingham_internal_coll_frame_width 0.01
_nottingham_internal_coll_user   pczspa/pczntc
_nottingham_internal_coll_date   05/02/2024
_nottingham_internal_coll_location DLS
_nottingham_internal_coll_instrument i19-EH1
_nottingham_internal_NCS_number  ?
_nottingham_internal_process_date 09/02/2024
_nottingham_internal_process_user pczspa/pczntc
_nottingham_internal_solution_date 05/02/2024
_nottingham_internal_solution_user pczspa/pczntc
_nottingham_internal_refinement_date 15/02/2024
_nottingham_internal_refinement_user pczntc
_nottingham_internal_self_archive_date 15/02/2024
_nottingham_internal_self_validation_date 15/02/2024
_nottingham_internal_self_validation_user pczntc
_nottingham_internal_validation_date ?
_nottingham_internal_validation_user ?
_nottingham_internal_archive_date ?
_refine_special_details          
;
The crystal diffracted weakly with a low-resolution diffraction limit;
despite the use of synchrotron radiation. The data was truncated to a 
resolution of 1.05 %A. The truncation of the data resulted in a low data 
to parameter ratio of 7.17. The crystal also showed signs of powdering which
further hindered data collection to high resolution. 
Attempts to isolate this compound over the course of 1 year have been 
made with various solvent combinations and crystallisation techniques. 
When crystals were finally obtained, they were part of a 50:50 mix of 
the desired structure and a squaraine, another product from this reaction. 
As both compounds are the same colour, and have similar morphologies it is 
difficult to separate the two compounds, in addition to their air and moisture 
sensitivity.  
  
All hydrogen atoms were geometrically placed and refined using a riding model.
;

# start Validation Reply Form
_vrf_THETM01_9                   
;
PROBLEM: The value of sine(theta_max)/wavelength is less than 0.550
RESPONSE:
The crystal diffracted weakly with a low-resolution diffraction limit;
despite the use of synchrotron radiation. The data was truncated to a 
resolution of 1.05 %A. The truncation of the data resulted in a low data 
to parameter ratio of 7.17. The crystal also showed signs of powdering which
further hindered data collection to high resolution. 
Attempts to isolate this compound over the course of 1 year have been 
made with various solvent combinations and crystallisation techniques. 
When crystals were finally obtained, they were part of a 50:50 mix of 
the desired structure and a squaraine, another product from this reaction. 
As both compounds are the same colour, and have similar morphologies it is 
difficult to separate the two compounds, in addition to their air and moisture 
sensitivity.
;
_vrf_PLAT088_9                   
;
PROBLEM: Poor Data / Parameter Ratio .................... 7.17 Note
RESPONSE:
The crystal diffracted weakly with a low-resolution diffraction limit;
despite the use of synchrotron radiation. The data was truncated to a 
resolution of 1.05 %A. The truncation of the data resulted in a low data 
to parameter ratio of 7.17. The crystal also showed signs of powdering which
further hindered data collection to high resolution. 
Attempts to isolate this compound over the course of 1 year have been 
made with various solvent combinations and crystallisation techniques. 
When crystals were finally obtained, they were part of a 50:50 mix of 
the desired structure and a squaraine, another product from this reaction. 
As both compounds are the same colour, and have similar morphologies it is 
difficult to separate the two compounds, in addition to their air and moisture 
sensitivity.
;
# end Validation Reply Form

_audit_creation_date             2024-02-15
_audit_creation_method           
;
Olex2 1.5
(compiled 2023.08.24 svn.re1ec1418 for OlexSys, GUI svn.r6817)
;
_shelx_SHELXL_version_number     2018/3
_chemical_name_common            ?
_chemical_name_systematic        ?
_chemical_formula_moiety         'C54 H50 Fe O4'
_chemical_formula_sum            'C54 H50 Fe O4'
_chemical_formula_weight         818.79
_chemical_melting_point          ?
_chemical_oxdiff_formula         C54H50FeO4
loop_
_atom_type_symbol
_atom_type_description
_atom_type_scat_dispersion_real
_atom_type_scat_dispersion_imag
_atom_type_scat_source
C C 0.0028 0.0015 'International Tables Vol C Tables 4.2.6.8 and 6.1.1.4'
H H 0.0000 0.0000 'International Tables Vol C Tables 4.2.6.8 and 6.1.1.4'
Fe Fe 0.3429 0.8027 'International Tables Vol C Tables 4.2.6.8 and 6.1.1.4'
O O 0.0101 0.0057 'International Tables Vol C Tables 4.2.6.8 and 6.1.1.4'

_shelx_space_group_comment       
;
The symmetry employed for this shelxl refinement is uniquely defined
by the following loop, which should always be used as a source of
symmetry information in preference to the above space-group names.
They are only intended as comments.
;
_space_group_crystal_system      monoclinic
_space_group_IT_number           14
_space_group_name_H-M_alt        'P 1 21/c 1'
_space_group_name_Hall           '-P 2ybc'
loop_
_space_group_symop_operation_xyz
'x, y, z'
'-x, y+1/2, -z+1/2'
'-x, -y, -z'
'x, -y-1/2, z-1/2'

_cell_length_a                   11.4153(5)
_cell_length_b                   20.3383(9)
_cell_length_c                   18.6089(8)
_cell_angle_alpha                90
_cell_angle_beta                 90.572(4)
_cell_angle_gamma                90
_cell_volume                     4320.2(3)
_cell_formula_units_Z            4
_cell_measurement_reflns_used    11088
_cell_measurement_temperature    99.95
_cell_measurement_theta_max      21.3360
_cell_measurement_theta_min      1.9180
_shelx_estimated_absorpt_T_max   0.989
_shelx_estimated_absorpt_T_min   0.978
_exptl_absorpt_coefficient_mu    0.366
_exptl_absorpt_correction_T_max  1.00000
_exptl_absorpt_correction_T_min  0.08755
_exptl_absorpt_correction_type   multi-scan
_exptl_absorpt_process_details   
;
CrysAlisPro 1.171.43.63a (Rigaku Oxford Diffraction, 2023)
Empirical absorption correction using spherical harmonics,
implemented in SCALE3 ABSPACK scaling algorithm.
;
_exptl_absorpt_special_details   ?
_exptl_crystal_colour            orange
_exptl_crystal_colour_primary    orange
_exptl_crystal_density_diffrn    1.259
_exptl_crystal_density_meas      ?
_exptl_crystal_density_method    ?
_exptl_crystal_description       Shard
_exptl_crystal_F_000             1728
_exptl_crystal_size_max          0.06
_exptl_crystal_size_mid          0.05
_exptl_crystal_size_min          0.03
_diffrn_crystal_treatment        'flash frozen in gaseous N2'
_exptl_transmission_factor_max   ?
_exptl_transmission_factor_min   ?
_diffrn_reflns_av_R_equivalents  0.1390
_diffrn_reflns_av_unetI/netI     0.0968
_diffrn_reflns_Laue_measured_fraction_full 0.999
_diffrn_reflns_Laue_measured_fraction_max 0.999
_diffrn_reflns_limit_h_max       10
_diffrn_reflns_limit_h_min       -10
_diffrn_reflns_limit_k_max       19
_diffrn_reflns_limit_k_min       -19
_diffrn_reflns_limit_l_max       17
_diffrn_reflns_limit_l_min       -17
_diffrn_reflns_number            27247
_diffrn_reflns_point_group_measured_fraction_full 0.999
_diffrn_reflns_point_group_measured_fraction_max 0.999
_diffrn_reflns_theta_full        19.148
_diffrn_reflns_theta_max         19.148
_diffrn_reflns_theta_min         1.729
_diffrn_ambient_temperature      99.95
_diffrn_detector                 'Photon counting pixel array'
_diffrn_detector_type            'Dectris PILATUS 2M'
_diffrn_detector_area_resol_mean 5.8140
_diffrn_measured_fraction_theta_full 0.999
_diffrn_measured_fraction_theta_max 0.999
_diffrn_measurement_details      
;
List of Runs (angles in degrees, time in seconds):

  # Type    Start    End  Width  t~exp~   \w     \q     \k     \f   Frames
#--------------------------------------------------------------------------
  1  \f      0.00 180.00   0.20    0.20   0.00   0.00   0.00    --   900
  2  \w   -145.00  25.00   0.20    0.20    --   30.00   0.00   0.00  850
  3  \w   -145.00  25.00   0.20    0.20    --   30.00   0.00 120.00  850
  4  \w   -145.00  25.00   0.20    0.20    --   30.00   0.00 240.00  850
;
_diffrn_measurement_device       'Fixed \c 3-circle diffractometer'
_diffrn_measurement_device_type  'Fluid Film Devices'
_diffrn_measurement_method       'shutterless scans'
_diffrn_measurement_specimen_support 'MiTeGen MicroMount'
_diffrn_orient_matrix_type       
'CrysAlisPro convention (1999,Acta A55,543-557)'
_diffrn_orient_matrix_UB_11      0.0383138000
_diffrn_orient_matrix_UB_12      0.0012091000
_diffrn_orient_matrix_UB_13      -0.0283334000
_diffrn_orient_matrix_UB_21      -0.0246466000
_diffrn_orient_matrix_UB_22      0.0292670000
_diffrn_orient_matrix_UB_23      -0.0110526000
_diffrn_orient_matrix_UB_31      0.0395785000
_diffrn_orient_matrix_UB_32      0.0170095000
_diffrn_orient_matrix_UB_33      0.0211149000
_diffrn_radiation_probe          x-ray
_diffrn_radiation_type           Synchrotron
_diffrn_radiation_monochromator  'Silicon 111'
_diffrn_radiation_wavelength     0.6889
_diffrn_source                   Synchrotron
_diffrn_source_type              'Diamond Light Source Beamline I19-1'
_reflns_Friedel_coverage         0.000
_reflns_Friedel_fraction_full    .
_reflns_Friedel_fraction_max     .
_reflns_number_gt                2721
_reflns_number_total             3901
_reflns_special_details          
;
 Reflections were merged by SHELXL according to the crystal
 class for the calculation of statistics and refinement.
 
 _reflns_Friedel_fraction is defined as the number of unique
 Friedel pairs measured divided by the number that would be
 possible theoretically, ignoring centric projections and
 systematic absences.
;
_reflns_threshold_expression     'I > 2\s(I)'
_computing_cell_refinement       'CrysAlisPro 1.171.43.63a (Rigaku OD, 2023)'
_computing_data_collection       'GDA - generic data acquisition software'
_computing_data_reduction        ?
_computing_molecular_graphics    'Olex2 1.5 (Dolomanov et al., 2009)'
_computing_publication_material  'Olex2 1.5 (Dolomanov et al., 2009)'
_computing_structure_refinement  'SHELXL 2018/3 (Sheldrick, 2015)'
_computing_structure_solution    'SHELXT 2018/2 (Sheldrick, 2018)'
_refine_diff_density_max         0.333
_refine_diff_density_min         -0.278
_refine_diff_density_rms         0.056
_refine_ls_extinction_coef       .
_refine_ls_extinction_method     none
_refine_ls_goodness_of_fit_ref   1.015
_refine_ls_hydrogen_treatment    constr
_refine_ls_matrix_type           full
_refine_ls_number_parameters     544
_refine_ls_number_reflns         3901
_refine_ls_number_restraints     0
_refine_ls_R_factor_all          0.0916
_refine_ls_R_factor_gt           0.0589
_refine_ls_restrained_S_all      1.015
_refine_ls_shift/su_max          0.000
_refine_ls_shift/su_mean         0.000
_refine_ls_structure_factor_coef Fsqd
_refine_ls_weighting_details     
'w=1/[\s^2^(Fo^2^)+(0.0605P)^2^+4.7798P] where P=(Fo^2^+2Fc^2^)/3'
_refine_ls_weighting_scheme      calc
_refine_ls_wR_factor_gt          0.1403
_refine_ls_wR_factor_ref         0.1602
_olex2_refinement_description    
;
1. Fixed Uiso
 At 1.2 times of:
  All C(H) groups
 At 1.5 times of:
  All C(H,H,H) groups
2.a Ternary CH refined with riding coordinates:
 C7(H7), C5(H5)
2.b Aromatic/amide H refined with riding coordinates:
 C20(H20), C11(H11), C13(H13), C12(H12), C31(H31), C18(H18), C39(H39),
 C48(H48), C37(H37), C46(H46), C33(H33), C32(H32)
2.c Idealised Me refined as rotating group:
 C1(H1A,H1B,H1C), C23(H23A,H23B,H23C), C24(H24A,H24B,H24C), C22(H22A,H22B,
 H22C), C52(H52A,H52B,H52C), C8(H8A,H8B,H8C), C41(H41A,H41B,H41C), C50(H50A,
 H50B,H50C), C42(H42A,H42B,H42C), C43(H43A,H43B,H43C), C9(H9A,H9B,H9C),
 C51(H51A,H51B,H51C)
;
_atom_sites_solution_hydrogens   geom
_atom_sites_solution_primary     dual
_atom_sites_solution_secondary   difmap
loop_
_atom_site_label
_atom_site_type_symbol
_atom_site_fract_x
_atom_site_fract_y
_atom_site_fract_z
_atom_site_U_iso_or_equiv
_atom_site_adp_type
_atom_site_occupancy
_atom_site_site_symmetry_order
_atom_site_calc_flag
_atom_site_refinement_flags_posn
_atom_site_refinement_flags_adp
_atom_site_refinement_flags_occupancy
_atom_site_disorder_assembly
_atom_site_disorder_group
Fe1 Fe 0.52982(8) 0.44429(5) 0.21126(5) 0.0518(4) Uani 1 1 d . . . . .
O2 O 0.3723(4) 0.4851(2) 0.1912(2) 0.0476(11) Uani 1 1 d . . . . .
O1 O 0.1421(4) 0.44174(19) 0.3799(2) 0.0450(11) Uani 1 1 d . . . . .
O4 O 0.5161(4) 0.3557(3) 0.0889(3) 0.0781(16) Uani 1 1 d . . . . .
O3 O 0.6492(5) 0.5420(3) 0.1234(3) 0.0847(17) Uani 1 1 d . . . . .
C27 C 0.1893(5) 0.4538(3) 0.2509(3) 0.0388(16) Uani 1 1 d . . . . .
C28 C 0.3009(6) 0.4778(3) 0.2425(3) 0.0412(16) Uani 1 1 d . . . . .
C16 C 0.1746(5) 0.6068(3) 0.3916(3) 0.0408(16) Uani 1 1 d . . . . .
C17 C 0.1020(6) 0.6426(3) 0.3466(3) 0.0438(17) Uani 1 1 d . . . . .
C15 C 0.3652(5) 0.5518(3) 0.3484(3) 0.0381(16) Uani 1 1 d . . . . .
C3 C 0.5328(5) 0.4912(3) 0.3225(3) 0.0448(17) Uani 1 1 d . . . . .
C10 C 0.4886(5) 0.5557(3) 0.3411(3) 0.0419(16) Uani 1 1 d . . . . .
C14 C 0.3035(5) 0.6042(3) 0.3758(3) 0.0413(16) Uani 1 1 d . . . . .
C26 C 0.2010(5) 0.4565(3) 0.3285(4) 0.0437(17) Uani 1 1 d . . . . .
C2 C 0.4367(5) 0.4422(3) 0.3432(3) 0.0407(16) Uani 1 1 d . . . . .
C19 C -0.0580(5) 0.6262(3) 0.4284(4) 0.0460(17) Uani 1 1 d . . . . .
C4 C 0.6442(5) 0.4719(3) 0.3001(3) 0.0463(17) Uani 1 1 d . . . . .
C36 C 0.0667(6) 0.5835(4) 0.1289(3) 0.0500(18) Uani 1 1 d . . . . .
C35 C 0.1153(6) 0.5232(3) 0.1140(3) 0.0466(17) Uani 1 1 d . . . . .
C20 C 0.0153(6) 0.5896(3) 0.4722(4) 0.0480(17) Uani 1 1 d . . . . .
H20 H -0.015005 0.570945 0.514987 0.058 Uiso 1 1 calc R U . . .
C21 C 0.1320(6) 0.5794(3) 0.4555(3) 0.0444(17) Uani 1 1 d . . . . .
C11 C 0.5477(6) 0.6135(3) 0.3575(3) 0.0486(18) Uani 1 1 d . . . . .
H11 H 0.629818 0.616678 0.350571 0.058 Uiso 1 1 calc R U . . .
C30 C 0.0442(6) 0.3670(3) 0.2179(4) 0.0483(17) Uani 1 1 d . . . . .
C25 C 0.3265(5) 0.4849(3) 0.3234(3) 0.0409(16) Uani 1 1 d . . . . .
C38 C 0.2177(6) 0.6390(3) 0.0614(3) 0.0458(17) Uani 1 1 d . . . . .
C40 C 0.2146(6) 0.5205(3) 0.0685(3) 0.0472(17) Uani 1 1 d . . . . .
C49 C 0.0400(6) 0.3132(3) 0.3400(4) 0.0487(18) Uani 1 1 d . . . . .
C29 C 0.0960(5) 0.4280(3) 0.2022(3) 0.0409(17) Uani 1 1 d . . . . .
C13 C 0.3661(6) 0.6608(3) 0.3940(3) 0.0510(18) Uani 1 1 d . . . . .
H13 H 0.325193 0.697024 0.413962 0.061 Uiso 1 1 calc R U . . .
C12 C 0.4858(6) 0.6661(3) 0.3841(3) 0.0508(18) Uani 1 1 d . . . . .
H12 H 0.525092 0.705930 0.395538 0.061 Uiso 1 1 calc R U . . .
C6 C 0.5645(6) 0.3610(4) 0.2767(4) 0.0555(19) Uani 1 1 d . . . . .
C31 C -0.0492(6) 0.3445(4) 0.1761(4) 0.061(2) Uani 1 1 d . . . . .
H31 H -0.086047 0.304146 0.188028 0.073 Uiso 1 1 calc R U . . .
C34 C 0.0605(6) 0.4615(3) 0.1399(4) 0.0519(18) Uani 1 1 d . . . . .
C44 C 0.0935(6) 0.3225(3) 0.2738(4) 0.0474(18) Uani 1 1 d . . . . .
C18 C -0.0146(6) 0.6518(3) 0.3651(4) 0.0501(18) Uani 1 1 d . . . . .
H18 H -0.065036 0.676003 0.333918 0.060 Uiso 1 1 calc R U . . .
C39 C 0.2620(6) 0.5791(4) 0.0454(4) 0.0519(18) Uani 1 1 d . . . . .
H39 H 0.330065 0.577280 0.016521 0.062 Uiso 1 1 calc R U . . .
C7 C 0.4538(6) 0.3845(3) 0.2944(3) 0.0480(17) Uani 1 1 d . . . . .
H7 H 0.384047 0.356921 0.281811 0.058 Uiso 1 1 calc R U . . .
C1 C 0.4403(5) 0.4224(3) 0.4214(3) 0.0485(17) Uani 1 1 d . . . . .
H1A H 0.510854 0.396295 0.430964 0.073 Uiso 1 1 calc R U . . .
H1B H 0.370710 0.396213 0.432504 0.073 Uiso 1 1 calc R U . . .
H1C H 0.441561 0.461948 0.451524 0.073 Uiso 1 1 calc R U . . .
C23 C 0.1474(5) 0.6723(3) 0.2785(3) 0.0508(18) Uani 1 1 d . . . . .
H23A H 0.207589 0.705024 0.290133 0.076 Uiso 1 1 calc R U . . .
H23B H 0.082780 0.693492 0.252277 0.076 Uiso 1 1 calc R U . . .
H23C H 0.181349 0.637680 0.248508 0.076 Uiso 1 1 calc R U . . .
C48 C 0.0932(7) 0.2734(3) 0.3913(4) 0.0581(19) Uani 1 1 d . . . . .
H48 H 0.057021 0.267863 0.436678 0.070 Uiso 1 1 calc R U . . .
C37 C 0.1176(6) 0.6405(3) 0.1028(4) 0.0528(18) Uani 1 1 d . . . . .
H37 H 0.082774 0.681690 0.113596 0.063 Uiso 1 1 calc R U . . .
C45 C 0.1956(6) 0.2872(3) 0.2579(4) 0.0516(18) Uani 1 1 d . . . . .
C5 C 0.6576(6) 0.4060(4) 0.2774(4) 0.0560(19) Uani 1 1 d . . . . .
H5 H 0.733771 0.392543 0.255765 0.067 Uiso 1 1 calc R U . . .
C24 C -0.1833(5) 0.6384(3) 0.4506(3) 0.0519(18) Uani 1 1 d . . . . .
H24A H -0.230263 0.598934 0.441193 0.078 Uiso 1 1 calc R U . . .
H24B H -0.215529 0.675362 0.422934 0.078 Uiso 1 1 calc R U . . .
H24C H -0.185411 0.648875 0.501963 0.078 Uiso 1 1 calc R U . . .
C22 C 0.2100(6) 0.5432(3) 0.5068(3) 0.0514(18) Uani 1 1 d . . . . .
H22A H 0.165144 0.530291 0.549144 0.077 Uiso 1 1 calc R U . . .
H22B H 0.275064 0.571741 0.521580 0.077 Uiso 1 1 calc R U . . .
H22C H 0.240959 0.503831 0.483301 0.077 Uiso 1 1 calc R U . . .
C52 C -0.0761(5) 0.3446(3) 0.3564(4) 0.0559(19) Uani 1 1 d . . . . .
H52A H -0.073211 0.391421 0.344029 0.084 Uiso 1 1 calc R U . . .
H52B H -0.092610 0.339795 0.407710 0.084 Uiso 1 1 calc R U . . .
H52C H -0.137957 0.323084 0.328133 0.084 Uiso 1 1 calc R U . . .
C46 C 0.2444(6) 0.2471(3) 0.3110(5) 0.0574(19) Uani 1 1 d . . . . .
H46 H 0.312953 0.222767 0.300113 0.069 Uiso 1 1 calc R U . . .
C47 C 0.1983(7) 0.2413(3) 0.3777(4) 0.0580(19) Uani 1 1 d . . . . .
C8 C 0.7469(5) 0.5176(3) 0.2932(4) 0.0579(19) Uani 1 1 d . . . . .
H8A H 0.806650 0.497094 0.263152 0.087 Uiso 1 1 calc R U . . .
H8B H 0.780067 0.526622 0.341017 0.087 Uiso 1 1 calc R U . . .
H8C H 0.721019 0.558913 0.271098 0.087 Uiso 1 1 calc R U . . .
C54 C 0.5201(6) 0.3920(4) 0.1375(4) 0.062(2) Uani 1 1 d . . . . .
C53 C 0.6011(6) 0.5027(4) 0.1574(4) 0.064(2) Uani 1 1 d . . . . .
C41 C -0.0428(5) 0.5886(3) 0.1752(4) 0.0584(19) Uani 1 1 d . . . . .
H41A H -0.107627 0.565115 0.151667 0.088 Uiso 1 1 calc R U . . .
H41B H -0.063964 0.634929 0.181197 0.088 Uiso 1 1 calc R U . . .
H41C H -0.027049 0.568931 0.222412 0.088 Uiso 1 1 calc R U . . .
C33 C -0.0328(7) 0.4367(4) 0.0991(4) 0.064(2) Uani 1 1 d . . . . .
H33 H -0.057822 0.459842 0.057396 0.077 Uiso 1 1 calc R U . . .
C32 C -0.0892(6) 0.3798(4) 0.1177(4) 0.066(2) Uani 1 1 d . . . . .
H32 H -0.155128 0.364972 0.090704 0.079 Uiso 1 1 calc R U . . .
C50 C 0.2493(6) 0.2927(3) 0.1855(4) 0.063(2) Uani 1 1 d . . . . .
H50A H 0.188788 0.286181 0.148420 0.094 Uiso 1 1 calc R U . . .
H50B H 0.310151 0.259078 0.180411 0.094 Uiso 1 1 calc R U . . .
H50C H 0.284158 0.336399 0.180005 0.094 Uiso 1 1 calc R U . . .
C42 C 0.2721(6) 0.7015(3) 0.0363(4) 0.066(2) Uani 1 1 d . . . . .
H42A H 0.306009 0.725008 0.077476 0.099 Uiso 1 1 calc R U . . .
H42B H 0.212199 0.728965 0.013138 0.099 Uiso 1 1 calc R U . . .
H42C H 0.333841 0.691449 0.001758 0.099 Uiso 1 1 calc R U . . .
C43 C 0.2605(6) 0.4554(3) 0.0446(4) 0.063(2) Uani 1 1 d . . . . .
H43A H 0.261713 0.424837 0.085317 0.095 Uiso 1 1 calc R U . . .
H43B H 0.340108 0.460777 0.026296 0.095 Uiso 1 1 calc R U . . .
H43C H 0.209703 0.437768 0.006397 0.095 Uiso 1 1 calc R U . . .
C9 C 0.5831(6) 0.2920(3) 0.2525(4) 0.070(2) Uani 1 1 d . . . . .
H9A H 0.508752 0.273653 0.234976 0.104 Uiso 1 1 calc R U . . .
H9B H 0.612374 0.265554 0.292858 0.104 Uiso 1 1 calc R U . . .
H9C H 0.640495 0.291381 0.213648 0.104 Uiso 1 1 calc R U . . .
C51 C 0.2554(7) 0.1993(4) 0.4353(4) 0.079(2) Uani 1 1 d . . . . .
H51A H 0.328482 0.220072 0.451491 0.119 Uiso 1 1 calc R U . . .
H51B H 0.272421 0.155632 0.415749 0.119 Uiso 1 1 calc R U . . .
H51C H 0.202233 0.194951 0.476110 0.119 Uiso 1 1 calc R U . . .

loop_
_atom_site_aniso_label
_atom_site_aniso_U_11
_atom_site_aniso_U_22
_atom_site_aniso_U_33
_atom_site_aniso_U_23
_atom_site_aniso_U_13
_atom_site_aniso_U_12
Fe1 0.0376(6) 0.0660(7) 0.0521(7) -0.0025(5) 0.0104(5) 0.0004(5)
O2 0.038(3) 0.058(3) 0.047(3) 0.002(2) 0.009(2) 0.000(2)
O1 0.036(3) 0.051(3) 0.048(3) 0.000(2) 0.009(2) -0.007(2)
O4 0.071(4) 0.088(4) 0.077(4) -0.024(3) 0.020(3) 0.002(3)
O3 0.068(4) 0.118(5) 0.068(4) 0.010(3) 0.008(3) -0.030(3)
C27 0.032(4) 0.042(4) 0.043(5) -0.003(3) 0.008(3) 0.001(3)
C28 0.038(5) 0.046(4) 0.040(5) 0.005(3) 0.013(4) 0.008(3)
C16 0.035(4) 0.045(4) 0.043(4) -0.003(3) 0.005(4) 0.002(3)
C17 0.034(4) 0.048(4) 0.050(4) -0.009(4) 0.010(4) -0.003(3)
C15 0.028(4) 0.047(4) 0.039(4) 0.010(3) 0.002(3) 0.001(3)
C3 0.031(4) 0.049(4) 0.054(4) 0.003(3) 0.003(3) 0.000(4)
C10 0.033(4) 0.049(5) 0.044(4) 0.001(3) 0.007(3) -0.005(4)
C14 0.039(4) 0.048(4) 0.037(4) 0.001(3) 0.002(3) -0.006(4)
C26 0.033(4) 0.056(4) 0.042(5) 0.004(3) 0.012(4) -0.003(3)
C2 0.035(4) 0.046(4) 0.041(4) -0.003(3) 0.003(3) -0.002(3)
C19 0.033(4) 0.051(4) 0.054(5) 0.001(4) 0.013(4) 0.000(3)
C4 0.032(4) 0.058(5) 0.050(4) 0.001(3) 0.011(3) -0.001(4)
C36 0.036(4) 0.065(5) 0.048(4) 0.001(4) -0.006(3) -0.006(4)
C35 0.038(4) 0.058(5) 0.044(4) 0.000(4) -0.006(4) 0.000(4)
C20 0.041(5) 0.052(4) 0.051(4) 0.006(4) 0.009(4) -0.002(4)
C21 0.040(5) 0.051(4) 0.043(4) -0.007(3) 0.006(4) -0.002(3)
C11 0.032(4) 0.062(5) 0.052(4) 0.000(4) 0.002(3) -0.004(4)
C30 0.037(4) 0.057(5) 0.051(4) -0.006(4) 0.005(4) -0.005(4)
C25 0.031(4) 0.052(4) 0.040(4) 0.010(3) 0.006(3) 0.000(3)
C38 0.046(5) 0.051(5) 0.040(4) 0.002(3) 0.002(4) -0.004(4)
C40 0.045(4) 0.057(5) 0.040(4) -0.004(4) -0.002(4) 0.000(4)
C49 0.038(4) 0.054(4) 0.053(5) -0.005(4) -0.004(4) -0.006(4)
C29 0.034(4) 0.048(4) 0.041(4) -0.002(4) 0.006(3) -0.005(3)
C13 0.044(5) 0.056(5) 0.052(5) -0.002(4) 0.008(4) 0.003(4)
C12 0.048(5) 0.051(5) 0.054(5) 0.004(4) 0.006(4) -0.003(4)
C6 0.038(5) 0.069(5) 0.060(5) -0.001(4) 0.009(4) -0.005(4)
C31 0.052(5) 0.071(5) 0.059(5) 0.008(4) 0.004(4) -0.009(4)
C34 0.043(5) 0.064(5) 0.049(5) 0.007(4) -0.004(4) -0.003(4)
C44 0.038(4) 0.049(4) 0.055(5) -0.003(4) -0.003(4) -0.007(4)
C18 0.039(5) 0.057(5) 0.054(5) 0.001(4) 0.001(4) 0.002(3)
C39 0.044(4) 0.055(5) 0.057(5) 0.004(4) 0.006(3) -0.003(4)
C7 0.040(5) 0.045(4) 0.059(4) -0.001(4) 0.003(3) 0.000(3)
C1 0.032(4) 0.066(5) 0.048(5) 0.002(3) 0.001(3) -0.001(3)
C23 0.041(4) 0.060(4) 0.052(4) 0.005(4) 0.008(3) 0.001(3)
C48 0.057(5) 0.069(5) 0.048(5) 0.008(4) -0.001(4) -0.013(4)
C37 0.048(5) 0.049(5) 0.062(5) 0.004(4) 0.000(4) 0.008(4)
C45 0.049(5) 0.055(4) 0.051(5) 0.001(4) 0.005(4) -0.007(4)
C5 0.037(4) 0.063(5) 0.068(5) 0.008(4) 0.010(4) 0.006(4)
C24 0.041(4) 0.065(5) 0.050(4) -0.001(4) 0.007(3) 0.004(3)
C22 0.044(4) 0.063(5) 0.047(4) 0.005(4) 0.007(4) 0.001(4)
C52 0.041(4) 0.066(5) 0.061(5) 0.000(4) 0.006(4) -0.006(4)
C46 0.040(4) 0.047(4) 0.085(6) 0.003(4) 0.000(4) 0.001(4)
C47 0.054(5) 0.057(5) 0.063(6) 0.005(4) -0.003(4) -0.002(4)
C8 0.036(4) 0.082(5) 0.056(5) -0.001(4) 0.008(3) -0.005(4)
C54 0.042(5) 0.078(6) 0.065(5) -0.015(5) 0.021(4) 0.001(4)
C53 0.041(5) 0.097(6) 0.054(5) 0.006(5) -0.003(4) -0.010(4)
C41 0.037(4) 0.077(5) 0.062(5) 0.006(4) 0.009(4) -0.006(4)
C33 0.060(5) 0.070(5) 0.061(5) 0.012(4) -0.011(4) -0.009(4)
C32 0.062(5) 0.071(5) 0.065(5) 0.019(4) -0.019(4) -0.018(5)
C50 0.052(5) 0.065(5) 0.071(5) -0.011(4) 0.009(4) 0.004(4)
C42 0.062(5) 0.066(5) 0.070(5) 0.000(4) 0.017(4) -0.007(4)
C43 0.066(5) 0.070(5) 0.054(5) 0.002(4) 0.007(4) 0.000(4)
C9 0.050(5) 0.072(6) 0.087(6) -0.011(4) 0.016(4) 0.011(4)
C51 0.085(6) 0.070(5) 0.083(6) 0.016(5) -0.011(5) 0.010(5)

_geom_special_details            
;
 All esds (except the esd in the dihedral angle between two l.s. planes)
 are estimated using the full covariance matrix.  The cell esds are taken
 into account individually in the estimation of esds in distances, angles
 and torsion angles; correlations between esds in cell parameters are only
 used when they are defined by crystal symmetry.  An approximate (isotropic)
 treatment of cell esds is used for estimating esds involving l.s. planes.
;
loop_
_geom_bond_atom_site_label_1
_geom_bond_atom_site_label_2
_geom_bond_distance
_geom_bond_site_symmetry_2
_geom_bond_publ_flag
Fe1 O2 2.011(4) . ?
Fe1 C3 2.280(6) . ?
Fe1 C4 2.170(6) . ?
Fe1 C6 2.122(7) . ?
Fe1 C7 2.157(6) . ?
Fe1 C5 2.053(7) . ?
Fe1 C54 1.738(9) . ?
Fe1 C53 1.759(9) . ?
O2 C28 1.269(7) . ?
O1 C26 1.213(7) . ?
O4 C54 1.168(8) . ?
O3 C53 1.161(8) . ?
C27 C28 1.375(9) . ?
C27 C26 1.450(9) . ?
C27 C29 1.487(9) . ?
C28 C25 1.538(8) . ?
C16 C17 1.379(8) . ?
C16 C14 1.504(9) . ?
C16 C21 1.406(8) . ?
C17 C18 1.391(9) . ?
C17 C23 1.502(8) . ?
C15 C10 1.419(8) . ?
C15 C14 1.379(8) . ?
C15 C25 1.503(8) . ?
C3 C10 1.447(9) . ?
C3 C2 1.535(8) . ?
C3 C4 1.399(8) . ?
C10 C11 1.388(8) . ?
C14 C13 1.394(8) . ?
C26 C25 1.548(9) . ?
C2 C25 1.569(8) . ?
C2 C7 1.496(8) . ?
C2 C1 1.511(8) . ?
C19 C20 1.380(8) . ?
C19 C18 1.385(8) . ?
C19 C24 1.513(8) . ?
C4 C5 1.414(9) . ?
C4 C8 1.502(8) . ?
C36 C35 1.374(9) . ?
C36 C37 1.387(9) . ?
C36 C41 1.529(9) . ?
C35 C40 1.422(9) . ?
C35 C34 1.486(9) . ?
C20 H20 0.9500 . ?
C20 C21 1.387(9) . ?
C21 C22 1.492(9) . ?
C11 H11 0.9500 . ?
C11 C12 1.377(9) . ?
C30 C29 1.407(8) . ?
C30 C31 1.391(9) . ?
C30 C44 1.484(9) . ?
C38 C39 1.354(9) . ?
C38 C37 1.385(9) . ?
C38 C42 1.490(9) . ?
C40 C39 1.380(9) . ?
C40 C43 1.494(9) . ?
C49 C44 1.394(9) . ?
C49 C48 1.387(9) . ?
C49 C52 1.505(9) . ?
C29 C34 1.400(9) . ?
C13 H13 0.9500 . ?
C13 C12 1.384(9) . ?
C12 H12 0.9500 . ?
C6 C7 1.394(9) . ?
C6 C5 1.404(9) . ?
C6 C9 1.489(9) . ?
C31 H31 0.9500 . ?
C31 C32 1.376(9) . ?
C34 C33 1.396(9) . ?
C44 C45 1.403(9) . ?
C18 H18 0.9500 . ?
C39 H39 0.9500 . ?
C7 H7 1.0000 . ?
C1 H1A 0.9800 . ?
C1 H1B 0.9800 . ?
C1 H1C 0.9800 . ?
C23 H23A 0.9800 . ?
C23 H23B 0.9800 . ?
C23 H23C 0.9800 . ?
C48 H48 0.9500 . ?
C48 C47 1.391(9) . ?
C37 H37 0.9500 . ?
C45 C46 1.393(9) . ?
C45 C50 1.490(9) . ?
C5 H5 1.0000 . ?
C24 H24A 0.9800 . ?
C24 H24B 0.9800 . ?
C24 H24C 0.9800 . ?
C22 H22A 0.9800 . ?
C22 H22B 0.9800 . ?
C22 H22C 0.9800 . ?
C52 H52A 0.9800 . ?
C52 H52B 0.9800 . ?
C52 H52C 0.9800 . ?
C46 H46 0.9500 . ?
C46 C47 1.358(9) . ?
C47 C51 1.513(10) . ?
C8 H8A 0.9800 . ?
C8 H8B 0.9800 . ?
C8 H8C 0.9800 . ?
C41 H41A 0.9800 . ?
C41 H41B 0.9800 . ?
C41 H41C 0.9800 . ?
C33 H33 0.9500 . ?
C33 C32 1.370(9) . ?
C32 H32 0.9500 . ?
C50 H50A 0.9800 . ?
C50 H50B 0.9800 . ?
C50 H50C 0.9800 . ?
C42 H42A 0.9800 . ?
C42 H42B 0.9800 . ?
C42 H42C 0.9800 . ?
C43 H43A 0.9800 . ?
C43 H43B 0.9800 . ?
C43 H43C 0.9800 . ?
C9 H9A 0.9800 . ?
C9 H9B 0.9800 . ?
C9 H9C 0.9800 . ?
C51 H51A 0.9800 . ?
C51 H51B 0.9800 . ?
C51 H51C 0.9800 . ?

loop_
_geom_angle_atom_site_label_1
_geom_angle_atom_site_label_2
_geom_angle_atom_site_label_3
_geom_angle
_geom_angle_site_symmetry_1
_geom_angle_site_symmetry_3
_geom_angle_publ_flag
O2 Fe1 C3 90.0(2) . . ?
O2 Fe1 C4 124.3(2) . . ?
O2 Fe1 C6 126.7(2) . . ?
O2 Fe1 C7 90.0(2) . . ?
O2 Fe1 C5 153.6(2) . . ?
C4 Fe1 C3 36.5(2) . . ?
C6 Fe1 C3 79.2(2) . . ?
C6 Fe1 C4 70.3(3) . . ?
C6 Fe1 C7 38.0(2) . . ?
C7 Fe1 C3 65.6(2) . . ?
C7 Fe1 C4 81.0(2) . . ?
C5 Fe1 C3 67.1(3) . . ?
C5 Fe1 C4 39.0(2) . . ?
C5 Fe1 C6 39.3(2) . . ?
C5 Fe1 C7 69.2(3) . . ?
C54 Fe1 O2 93.2(3) . . ?
C54 Fe1 C3 166.7(3) . . ?
C54 Fe1 C4 142.4(3) . . ?
C54 Fe1 C6 88.5(3) . . ?
C54 Fe1 C7 101.4(3) . . ?
C54 Fe1 C5 106.3(3) . . ?
C54 Fe1 C53 89.4(3) . . ?
C53 Fe1 O2 91.9(3) . . ?
C53 Fe1 C3 103.4(3) . . ?
C53 Fe1 C4 88.9(3) . . ?
C53 Fe1 C6 141.4(3) . . ?
C53 Fe1 C7 168.9(3) . . ?
C53 Fe1 C5 105.5(3) . . ?
C28 O2 Fe1 113.1(4) . . ?
C28 C27 C26 91.3(5) . . ?
C28 C27 C29 135.6(6) . . ?
C26 C27 C29 132.7(5) . . ?
O2 C28 C27 136.8(6) . . ?
O2 C28 C25 127.4(6) . . ?
C27 C28 C25 95.1(5) . . ?
C17 C16 C14 118.9(5) . . ?
C17 C16 C21 120.8(6) . . ?
C21 C16 C14 119.9(6) . . ?
[truncated: 1,902,940 more chars]
