# Supplementary material for: Mechanistic investigations of the Fe(ii) mediated synthesis of squaraines
Source: Chem Sci. 2024 May 7;15(25):9599–611. doi: 10.1039/d4sc01286k (PMC11206310; doi:10.1039/d4sc01286k)
Supplement: SC-015-D4SC01286K-s008 [file SC-015-D4SC01286K-s008.xyz]

109

 C         2.8656834864    1.7223218201    0.0057646027
 C         2.0514941484    2.7850921883    0.4382289656
 C         2.1664659295    4.0463315355   -0.1797344050
 C         3.0356822379    4.1941228999   -1.2642516796
 C         3.7747929942    3.1257943167   -1.7708536205
 C         3.6828785534    1.8967952818   -1.1160911590
 C         1.0601029919    2.5988506798    1.5437842238
 C        -0.1342414414    1.8482322144    1.3784627910
 C        -1.1061920113    1.8968066842    2.3993768604
 C        -0.8388063994    2.5878366007    3.5862965457
 C         0.3686813167    3.2439414293    3.7765688044
 C         1.3010471434    3.2636897172    2.7479646766
 C        -0.3168710058    0.9898063484    0.1653359738
 C        -1.2773427891    1.1107125270   -0.9454591742
 O        -2.4494430966    1.2820435476   -1.2070533398
 C        -2.4710874026    1.2997390717    2.2594584583
 C        -2.8038680083    0.0979987874    2.8978851017
 C        -4.1258895692   -0.3552689620    2.8433202558
 C        -5.1114099090    0.3368518133    2.1479508089
 C        -4.7598881885    1.5370962290    1.5261953602
 C        -3.4648836852    2.0428465607    1.5891468864
 C        -1.7830618754   -0.7236189924    3.6471633871
 C        -6.5193886379   -0.1963051366    2.0504905313
 C        -3.1604109878    3.3974976516    0.9972814625
 C         1.3365461524    5.2284808775    0.2649960939
 C         4.6308809635    3.2920630004   -3.0009653282
 C         2.9725161257    0.4570037986    0.8078630104
 O        -0.2510403261   -0.4943139538    0.5526610884
 C         0.3424925803   -1.2655844349   -0.3410950221
 O         0.9100986085   -0.7411097653   -1.3432783454
 Fe        0.4277359580    1.1472663629   -1.6448374964
 C         0.3430949056    0.8306988267   -3.4147578525
 O         0.1597489332    0.5779583596   -4.5336048372
 C         0.2252289305   -2.7459652456   -0.2004888741
 C         1.2281543507   -3.5271918578    0.3864371009
 C         1.0427187986   -4.9126065267    0.4530936779
 C        -0.0891331002   -5.5126266115   -0.0817923362
 C        -1.0520144523   -4.7302351249   -0.7083762899
 C        -0.9114432529   -3.3444455859   -0.7785853024
 C         2.5236877300   -2.9808510690    0.8951755587
 C         3.6379073026   -2.9669784021    0.0363482991
 C         4.8758219716   -2.5728078006    0.5461346791
 C         5.0311207152   -2.1863274729    1.8782881757
 C         3.9084429634   -2.1957615723    2.7058926147
 C         2.6532932875   -2.5847658621    2.2352887915
 C         3.4930750793   -3.3363912743   -1.4197724216
 C         1.4507107150   -2.5563095420    3.1437027736
 C         6.3691198597   -1.7222304892    2.3965437765
 C        -1.9462354854   -2.5220468142   -1.4761308447
 C        -1.7499540116   -2.1233682770   -2.8103526954
 C        -2.7131678544   -1.3126971268   -3.4139286306
 C        -3.8586560284   -0.9036572370   -2.7325606067
 C        -4.0627865557   -1.3711673534   -1.4347782970
 C        -3.1277730213   -2.1810589268   -0.7964262206
 C        -0.5435280659   -2.5852378265   -3.5929724474
 C        -4.8200519167    0.0746594055   -3.3515000293
 C        -3.3778654169   -2.6863770257    0.6001211743
 C         0.1186510602    2.8665244430   -1.9334657290
 O        -0.1836182424    3.9588698270   -2.1923999350
 H         1.8158077855   -5.5111629049    0.9171376058
 H        -0.2117479275   -6.5862156220   -0.0266064064
 H        -1.9251673625   -5.1839947685   -1.1584263013
 H         4.0080789628   -1.8894502329    3.7411914670
 H         5.7363558266   -2.5622918794   -0.1135005737
 H         1.7319394390   -2.2766155334    4.1586253853
 H         0.9507623600   -3.5261705716    3.1826000555
 H         0.7163849351   -1.8315150331    2.7868109812
 H         6.4916137518   -0.6460766900    2.2448634280
 H         7.1909177397   -2.2216807161    1.8819974490
 H         6.4721268335   -1.9175848636    3.4645334378
 H         3.0888871618   -4.3427031661   -1.5444133871
 H         4.4552219680   -3.2922471175   -1.9294485978
 H         2.8087335360   -2.6495057772   -1.9244164283
 H        -4.9492346717   -1.0650022623   -0.8920004607
 H        -2.5532114591   -0.9812397582   -4.4333847567
 H        -3.3997549513   -3.7778752348    0.6339595655
 H        -4.3270975652   -2.3142383234    0.9783322862
 H        -2.5946954566   -2.3534312872    1.2828562185
 H        -4.7706019011    0.0537776594   -4.4409295611
 H        -4.5659792268    1.0845858656   -3.0206053412
 H        -5.8497516032   -0.1282646582   -3.0527530968
 H         0.3864069597   -2.2292246082   -3.1468280346
 H        -0.5852783050   -2.2144487796   -4.6162833252
 H        -0.4927651514   -3.6760385982   -3.6271235869
 H         2.2298838294    3.8073327012    2.8631229150
 H         0.5704730381    3.7586683496    4.7069251774
 H        -1.5998752453    2.6039611785    4.3559786373
 H        -4.3820476191   -1.2798328474    3.3502434524
 H        -5.5156995945    2.0996844205    0.9897629465
 H        -2.3071770407    3.3708613635    0.3210905425
 H        -2.9284198951    4.1221923186    1.7826668096
 H        -4.0139316198    3.7692878015    0.4316942069
 H        -2.1019946011   -0.9024098222    4.6764624508
 H        -0.8102702607   -0.2378111202    3.6748670405
 H        -1.6502030853   -1.6977516078    3.1702565502
 H        -7.2563713298    0.5874771015    2.2346520376
 H        -6.6920921979   -0.9950557229    2.7728738885
 H        -6.7171376504   -0.6018524624    1.0540737552
 H         4.2831373918    1.0600640600   -1.4562871302
 H         3.1022152546    5.1617621878   -1.7487934487
 H         0.3150963450    4.9355695622    0.5100580499
 H         1.2888956685    5.9785100250   -0.5235742951
 H         1.7570980394    5.7007776765    1.1556511478
 H         2.0680998328    0.2357867008    1.3680053300
 H         3.7786728065    0.5547916138    1.5392858130
 H         3.2074981229   -0.3949104626    0.1758529757
 H         5.3742265739    2.4980701373   -3.0786227468
 H         5.1575061209    4.2475829062   -2.9925068942
 H         4.0200245788    3.2615774522   -3.9071157847
