# Supplementary material for: Mechanistic investigations of the Fe(ii) mediated synthesis of squaraines
Source: Chem Sci. 2024 May 7;15(25):9599–611. doi: 10.1039/d4sc01286k (PMC11206310; doi:10.1039/d4sc01286k)
Supplement: SC-015-D4SC01286K-s009 [file SC-015-D4SC01286K-s009.xyz]

109

 C         3.2992828260    1.4229483254    0.3223170440
 C         2.5442719285    2.6034776725    0.3762313916
 C         2.9111106936    3.7038102779   -0.4234354442
 C         3.9498362258    3.5530295712   -1.3444613260
 C         4.6571166350    2.3566277167   -1.4704312758
 C         4.3338404368    1.3111910597   -0.6077897473
 C         1.3942695891    2.7194763371    1.3268259436
 C         0.1650112463    2.0158392653    1.1700706252
 C        -0.8599566191    2.2577568293    2.1138378813
 C        -0.6322808064    3.1219459856    3.1916841756
 C         0.5826165673    3.7658239623    3.3605717591
 C         1.5819468468    3.5678045459    2.4209433342
 C         0.0504522219    1.0457951585    0.0333604857
 C        -1.4086524309    1.2835202474   -1.2866253512
 O        -2.5507346706    1.5630953953   -1.2635118875
 C        -2.2550738857    1.7148389656    2.0518000401
 C        -2.6019797092    0.5805567514    2.8080492540
 C        -3.9438310111    0.2218573358    2.9109358355
 C        -4.9487280475    0.9349147850    2.2531969150
 C        -4.5822624827    2.0506802874    1.5067477810
 C        -3.2530260116    2.4733325712    1.4212435257
 C        -1.5414768023   -0.2155942470    3.5270430676
 C        -6.3909292485    0.5043166283    2.3626958398
 C        -2.9319852921    3.7653685914    0.7092950727
 C         2.2278715251    5.0474406100   -0.3043301563
 C         5.7359491116    2.1995410203   -2.5132320339
 C         3.0457125730    0.2831890699    1.2692829738
 O        -0.0687994876   -0.3480503238    0.5460702353
 C         0.1434291587   -1.2755794176   -0.3751111629
 O         0.4748095466   -0.8795024751   -1.5363199040
 Fe        0.2281578382    1.0127423115   -1.8439187049
 C         0.0923526720    0.6605566518   -3.6147748705
 O        -0.0156444885    0.3935350750   -4.7377900928
 C        -0.1179189519   -2.7224084596   -0.1314687150
 C         0.8448028337   -3.5780933010    0.4227285714
 C         0.5514495432   -4.9427108499    0.5287175526
 C        -0.6509123950   -5.4587649553    0.0679155073
 C        -1.5833990647   -4.6085133067   -0.5135851818
 C        -1.3344322797   -3.2406441975   -0.6221138475
 C         2.2150849759   -3.1509274025    0.8410481390
 C         3.2350941203   -3.0686295568   -0.1252830917
 C         4.5403668631   -2.8109529655    0.2970394500
 C         4.8571710435   -2.6413228946    1.6451770153
 C         3.8281793852   -2.7247543522    2.5829335538
 C         2.5083007026   -2.9716815009    2.2031444476
 C         2.9353370726   -3.2559417134   -1.5928219171
 C         1.4142293055   -3.0326874365    3.2405350703
 C         6.2697205969   -2.3248676775    2.0677436906
 C        -2.3783500530   -2.3554148919   -1.2233126403
 C        -2.3471680010   -2.0201743459   -2.5882153334
 C        -3.3334985068   -1.1677096806   -3.0890372870
 C        -4.3497617866   -0.6626215122   -2.2776797600
 C        -4.4000532511   -1.0697221813   -0.9448914561
 C        -3.4354526268   -1.9186539231   -0.4063610926
 C        -1.3052545269   -2.6041333213   -3.5111310913
 C        -5.3385313198    0.3409013805   -2.8086195938
 C        -3.5419877611   -2.3967146698    1.0192549006
 C         0.5297636071    2.7281169304   -2.1655260046
 O         0.6072168790    3.8429079278   -2.4828630475
 H         1.3012812521   -5.5958458890    0.9559467820
 H        -0.8535926017   -6.5186025350    0.1470617595
 H        -2.5194456091   -4.9948896922   -0.8953442988
 H         4.0535490837   -2.5820882557    3.6337808719
 H         5.3276881116   -2.7460609410   -0.4459386089
 H         1.7964825269   -2.7626731780    4.2245245084
 H         0.9761238376   -4.0307572566    3.3093035182
 H         0.6038546523   -2.3444996495    2.9933454199
 H         6.4876514079   -1.2623542696    1.9259355298
 H         6.9959403030   -2.8898731396    1.4815680514
 H         6.4320137648   -2.5569186025    3.1206262195
 H         2.3871301148   -4.1827246454   -1.7736175930
 H         3.8573436354   -3.2874505766   -2.1726457934
 H         2.3229675185   -2.4375623415   -1.9776300275
 H        -5.1904771639   -0.6990295491   -0.3031759267
 H        -3.2997979762   -0.8882340609   -4.1361854675
 H        -3.6104332751   -3.4855578919    1.0666700817
 H        -4.4252948374   -1.9796467949    1.4958581354
 H        -2.6723982277   -2.0997616049    1.6081738299
 H        -5.4733721186    0.2420474923   -3.8864772314
 H        -4.9782457378    1.3524554961   -2.6048027702
 H        -6.3138447538    0.2333715935   -2.3316913993
 H        -0.2959101646   -2.4295146312   -3.1389709643
 H        -1.3791238979   -2.1640242015   -4.5050875359
 H        -1.4378246893   -3.6845640431   -3.6100728990
 H         2.5367015384    4.0661583178    2.5256206793
 H         0.7443751287    4.4223248658    4.2053886989
 H        -1.4393763144    3.2844843024    3.8947509999
 H        -4.2105925198   -0.6380631868    3.5157800929
 H        -5.3468875262    2.6208704602    0.9909800955
 H        -1.9486775745    3.7473260228    0.2415283834
 H        -2.9375219639    4.6040530730    1.4115684256
 H        -3.6682971019    3.9692823506   -0.0674914155
 H        -1.9664801359   -1.1123787691    3.9798697556
 H        -1.0686564217    0.3697701703    4.3193689282
 H        -0.7544342897   -0.5149497308    2.8340360641
 H        -7.0341252052    1.1142539660    1.7275955514
 H        -6.7540131876    0.5942982475    3.3892001975
 H        -6.5202375938   -0.5392416850    2.0635028984
 H         4.8953994519    0.3834061540   -0.6512029800
 H         4.2083677780    4.3922831777   -1.9808520775
 H         1.1696600542    4.9544661332   -0.0638757013
 H         2.3104255651    5.6038602496   -1.2371157806
 H         2.6871988369    5.6470873823    0.4861304391
 H         2.3006630092    0.5219176063    2.0242853004
 H         3.9666613749    0.0105173930    1.7847242038
 H         2.7054753561   -0.6023323534    0.7363949020
 H         6.4878126299    1.4735544989   -2.2004869639
 H         6.2418099048    3.1461141474   -2.7088990483
 H         5.3142255458    1.8491376992   -3.4590745357
