# Supplementary material for: Mechanistic investigations of the Fe(ii) mediated synthesis of squaraines
Source: Chem Sci. 2024 May 7;15(25):9599–611. doi: 10.1039/d4sc01286k (PMC11206310; doi:10.1039/d4sc01286k)
Supplement: SC-015-D4SC01286K-s010 [file SC-015-D4SC01286K-s010.xyz]

109

 C         2.2724908403    2.4385876955    0.8545545953
 C         1.2633319234    3.0388953057    0.0500023828
 C         1.6231462715    3.6302888368   -1.1874875832
 C         2.9573087877    3.5788579276   -1.6128275490
 C         3.9476072234    2.9817092673   -0.8349744261
 C         3.5852163908    2.4102286511    0.3900900389
 C        -0.0694551708    3.3442157000    0.6651018942
 C        -1.1915784892    2.5160024148    0.4687092917
 C        -2.3956731993    2.8573560266    1.1297770380
 C        -2.4592007261    4.0070624393    1.9161818638
 C        -1.3522908341    4.8348083372    2.0798475845
 C        -0.1593446589    4.4907552099    1.4577781619
 C        -1.0700375141    1.3568953119   -0.4213447514
 C        -2.0348192721    0.6038653030   -0.8820714240
 O        -2.8155182795   -0.1098227398   -1.4272344860
 C        -3.5974614732    1.9764286422    1.0443810071
 C        -3.7347621463    0.9225243514    1.9663776985
 C        -4.8777446779    0.1267013839    1.9164354735
 C        -5.8771498720    0.3382672790    0.9647558538
 C        -5.7091441607    1.3736457190    0.0467082034
 C        -4.5862344349    2.2026030455    0.0745242872
 C        -2.6474691767    0.6499317233    2.9763341178
 C        -7.1159125379   -0.5224416392    0.9468956231
 C        -4.4238074250    3.3054650983   -0.9431987645
 C         0.6130602951    4.4293054925   -1.9738086532
 C         5.3733318824    2.9032934244   -1.3132129700
 C         1.9368692879    1.9103524885    2.2218294934
 O         0.3589300402   -1.1056956935   -1.3742195508
 C         0.7516215291   -1.4040774776   -0.1681893689
 O         1.0960306217   -0.4024040813    0.5599247928
 Fe        0.7583599958    0.8471738559   -1.1206969899
 C         2.4746551200    0.4762135923   -1.7955736833
 O         3.4545502652    0.2134465905   -2.3352541737
 C         0.9034357037   -2.8065481000    0.2839621901
 C         2.1416136194   -3.1980988526    0.8304371543
 C         2.3151767997   -4.5225402989    1.2350585272
 C         1.2849307965   -5.4468784409    1.1056722583
 C         0.0700035789   -5.0524776106    0.5609803974
 C        -0.1393563309   -3.7359080400    0.1382364985
 C         3.3129610214   -2.2706433042    0.9297860321
 C         4.1749958918   -2.1353234589   -0.1690651294
 C         5.2949701044   -1.3061207559   -0.0538656882
 C         5.5861179559   -0.6310208867    1.1294496455
 C         4.7106013142   -0.7793747037    2.2083185236
 C         3.5733059567   -1.5818227550    2.1261876877
 C         3.9070665549   -2.8749757769   -1.4591459287
 C         2.6138731857   -1.6756184586    3.2841624118
 C         6.8236790812    0.2238891668    1.2526662764
 C        -1.4895907538   -3.3776997355   -0.3949920215
 C        -1.7720604835   -3.5090831024   -1.7628220349
 C        -3.0655353265   -3.2411315675   -2.2100907406
 C        -4.0749966166   -2.8433716697   -1.3368489491
 C        -3.7757306406   -2.7406448665    0.0198938718
 C        -2.4958223908   -2.9933837308    0.5067504536
 C        -0.6910995354   -3.9015087949   -2.7382473909
 C        -5.4332274992   -2.4430739536   -1.8486688583
 C        -2.1977540145   -2.8467134268    1.9797021574
 C         0.0969418165    1.4422059031   -2.6892844682
 O        -0.4079388941    1.7534197041   -3.6790660969
 H         3.2727756776   -4.8198244921    1.6428245814
 H         1.4314340633   -6.4710444994    1.4231109412
 H        -0.7409823946   -5.7609434195    0.4532188756
 H         4.9159583599   -0.2539104902    3.1352828424
 H         5.9541754631   -1.1950027623   -0.9075833579
 H         2.9725563889   -1.1024640952    4.1394381953
 H         2.4649231037   -2.7081461693    3.6055412992
 H         1.6397370104   -1.2804804479    2.9875893773
 H         7.1708351982    0.5636750741    0.2759111864
 H         7.6409178990   -0.3342337173    1.7164969023
 H         6.6412067861    1.1052417505    1.8712367621
 H         3.9763481148   -3.9556420068   -1.3157026269
 H         4.6253000684   -2.5874430280   -2.2261195130
 H         2.9051617030   -2.6723800348   -1.8443206280
 H        -4.5452735852   -2.4185652823    0.7103202362
 H        -3.2798989726   -3.3180046943   -3.2701572095
 H        -1.8477868243   -3.7844265441    2.4174943849
 H        -3.0890006229   -2.5311513200    2.5214423055
 H        -1.4186506574   -2.1009954186    2.1550073936
 H        -5.6298538925   -2.8592419574   -2.8376268014
 H        -5.4857020448   -1.3533722518   -1.9239656471
 H        -6.2293758037   -2.7697586731   -1.1771959172
 H         0.0724750609   -3.1221506685   -2.7769336370
 H        -1.1000991977   -4.0300094895   -3.7406135011
 H        -0.2010313036   -4.8340817625   -2.4493416072
 H         0.7215815483    5.1098480660    1.5821907409
 H        -1.4170816863    5.7261678608    2.6892800709
 H        -3.3946000258    4.2422454107    2.4093084910
 H        -4.9904497272   -0.6785036315    2.6346805961
 H        -6.4664842419    1.5403288707   -0.7112101810
 H        -3.4947538640    3.1874677573   -1.5066024153
 H        -4.3866539173    4.2873119595   -0.4665888602
 H        -5.2500488415    3.3027738916   -1.6538872575
 H        -1.7131999308    0.3870809682    2.4724721499
 H        -2.9216966391   -0.1744773209    3.6342218271
 H        -2.4436585889    1.5267035467    3.5938753848
 H        -7.5965607934   -0.5052106511   -0.0318189974
 H        -7.8461960169   -0.1738834246    1.6819655591
 H        -6.8823673623   -1.5617353907    1.1857697238
 H         4.3420082632    1.9328682799    0.9994112358
 H         3.2244998183    4.0376155984   -2.5579022164
 H        -0.3956463872    4.0336430817   -1.8646730744
 H         0.8676069115    4.4595314890   -3.0335016423
 H         0.5887322523    5.4574734127   -1.6042806330
 H         1.0233422169    1.3207443664    2.1981904174
 H         1.7865094169    2.7351860142    2.9228567756
 H         2.7388319104    1.2746872470    2.5923374827
 H         6.0732858913    3.0999453610   -0.5000282572
 H         5.5680827037    3.6195832099   -2.1112669468
 H         5.5895620973    1.9032858541   -1.6992477563
