# Supplementary material for: Mechanistic investigations of the Fe(ii) mediated synthesis of squaraines
Source: Chem Sci. 2024 May 7;15(25):9599–611. doi: 10.1039/d4sc01286k (PMC11206310; doi:10.1039/d4sc01286k)
Supplement: SC-015-D4SC01286K-s011 [file SC-015-D4SC01286K-s011.xyz]

107
wB97X-D3/SRSC=-2435.7447702223 one small v(imag) for a Me rotation
    1      Fe      0.0153256581    -0.0083552825    -0.0097637506
    2      O       1.8432882428     2.1377437040     0.8805546500
    3      O      -2.1290368768     1.8458004700    -0.8498795681
    4      O       2.1114755581    -1.8933980350    -0.9066884247
    5      O      -1.8664461270    -2.1097000318     0.8769431529
    6      C       0.0507801616    -0.0108280126     2.1152206560
    7      C       0.8659304191     0.8725407044    -2.8834910544
    8      C      -0.7534545102    -0.9271275461    -2.8941824431
    9      C      -1.9405230992     1.6426879975     2.3119074402
   10      C      -1.7258866802    -1.9097410504    -2.3039128072
   11      C      -0.6845785423    -0.9539549788    -4.2937197634
   12      H      -1.3040296537    -1.6672947242    -4.8234488488
   13      C       3.3294543847    -1.2220513614     1.9971221869
   14      C       1.0112196932    -0.7648829265     4.2493638033
   15      H       1.7431510306    -1.3776800051     4.7610251380
   16      C      -0.7988792227     0.7800864044     4.2824906629
   17      H      -1.5072868996     1.3978688292     4.8207855202
   18      C       1.7270301215     1.9464507384    -2.2830805973
   19      C       0.9102163657     0.8153644101    -4.2829703743
   20      H       1.5586373098     1.5088500731    -4.8040348279
   21      C       3.0870298393     1.7071622056    -2.0003833074
   22      C       2.0233252894    -1.6944608928     2.2419941570
   23      C       2.7107864561    -3.8914016551     1.4940063933
   24      H       2.4708709882    -4.9357267215     1.3231349751
   25      C      -1.7143444739     3.0120941122     2.0614674821
   26      C       0.9904481245    -0.7889956952     2.8481123197
   27      C       0.0349933709    -0.0131851060    -2.1405881226
   28      C       0.1457647785    -0.0949642660    -4.9946710773
   29      H       0.1905725388    -0.1298068982    -6.0752334448
   30      C      -0.8532450829     0.7769597931     2.8823128643
   31      C      -1.3342868687    -3.2369569075    -2.0302797627
   32      C       1.1997309517     3.2420725301    -2.0975754704
   33      C       4.2787645670    -2.0906597794     1.4567344388
   34      H       5.2767324251    -1.7140787151     1.2578161178
   35      C       1.7298508166    -3.0575207020     2.0321828456
   36      C       3.7571002826     0.1901446075     2.3247454733
   37      H       2.9788122809     0.7493518282     2.8374475220
   38      H       4.0228705948     0.7463819282     1.4230602924
   39      H       4.6374258417     0.1744798669     2.9705801120
   40      C      -1.3175479098     1.1504491751    -0.4105619923
   41      C      -3.6195993673    -0.2815694574     2.5679666448
   42      H      -4.0420971113    -0.8484887741     1.7362919490
   43      H      -4.3762668015    -0.2377683866     3.3551040501
   44      H      -2.7738469301    -0.8421557314     2.9558947584
   45      C       3.3387650674     3.9979355818    -1.2027080905
   46      C      -3.2409135460     1.1197235223     2.1449301734
   47      C       1.3294335768    -1.1827300741    -0.4383661476
   48      C       3.8641728947     2.7340659714    -1.4611427230
   49      H       4.9055793991     2.5346565312    -1.2310933752
   50      C      -3.0770496948    -1.5427344318    -2.1214839329
   51      C       3.9824145925    -3.4223477054     1.1728515356
   52      C       0.1261700965     0.0160042456     4.9740606200
   53      H       0.1545050521     0.0271454860     6.0558031634
   54      C       2.0107899689     4.2367630679    -1.5506688929
   55      H       1.5907627318     5.2255415388    -1.3970626250
   56      C      -1.1575601712    -1.3233241001     0.4139437863
   57      C       3.7460237525     0.3721143614    -2.2583366551
   58      H       3.0941730038    -0.3134646930    -2.7936396666
   59      H       4.0380178776    -0.1132281102    -1.3236859756
   60      H       4.6520706030     0.5065115793    -2.8522821609
   61      C       0.3920125034    -3.6647302342     2.3902497960
   62      H       0.5318355225    -4.5104548681     3.0669165726
   63      H      -0.1265457953    -4.0394143338     1.5047233310
   64      H      -0.2676109476    -2.9537429300     2.8809308470
   65      C      -4.0148162296     3.2702058881     1.2924360515
   66      C      -2.2638302346    -4.1305214057    -1.4946187053
   67      H      -1.9450492658    -5.1438779792    -1.2736376733
   68      C      -0.3925458524     3.6855096355     2.3496894366
   69      H      -0.5477741336     4.5514565044     2.9967444149
   70      H       0.0795860667     4.0444771486     1.4323303049
   71      H       0.3109453336     3.0213774098     2.8448502466
   72      C      -2.7505122068     3.7951188988     1.5492627528
   73      H      -2.5603068180     4.8440009206     1.3467308192
   74      C      -4.2445607083     1.9363551253     1.6220639788
   75      H      -5.2363989077     1.5182815419     1.4833087703
   76      C       1.1662418531     1.3259177643     0.4129660150
   77      C       5.0011285376    -4.3248535685     0.5259192620
   78      H       4.8516473935    -5.3661414871     0.8146015435
   79      H       6.0178493356    -4.0408087216     0.8004974825
   80      H       4.9241239489    -4.2696080512    -0.5631847262
   81      C       0.0616937697    -3.7469299932    -2.3014165344
   82      H       0.0193098572    -4.6468358165    -2.9183410083
   83      H       0.5740612126    -4.0121769161    -1.3734588393
   84      H       0.6762173260    -3.0152849281    -2.8189780842
   85      C      -3.9692635751    -2.4648806028    -1.5726229410
   86      H      -5.0008071649    -2.1635703571    -1.4210698118
   87      C      -0.2095590130     3.6135420496    -2.5010238717
   88      H      -0.7587377718     2.7721094422    -2.9148794255
   89      H      -0.1870884475     4.3994043279    -3.2594298356
   90      H      -0.7792773604     3.9948081282    -1.6510512841
   91      C      -3.6258567752    -0.1993338463    -2.5457951072
   92      H      -4.1031502261     0.3166458241    -1.7105759987
   93      H      -4.3818356975    -0.3377091473    -3.3224332710
   94      H      -2.8581137655     0.4566156068    -2.9464197744
   95      C      -3.5785331918    -3.7568951380    -1.2280829688
   96      C       4.1705415996     5.0708234563    -0.5481513034
   97      H       5.2331475439     4.9327539080    -0.7512143844
   98      H       4.0347930951     5.0512066016     0.5365005430
   99      H       3.8855803154     6.0638706656    -0.8986195913
  100      C      -5.1004584411     4.1135092130     0.6737679109
  101      H      -4.9786975802     5.1683793528     0.9232344651
  102      H      -6.0889436538     3.7989733207     1.0117325792
  103      H      -5.0804140501     4.0266460505    -0.4158510806
  104      C      -4.5457533042    -4.7106476203    -0.5748015745
  105      H      -4.2819587899    -5.7493056365    -0.7778949185
  106      H      -5.5660193574    -4.5467591082    -0.9249725854
  107      H      -4.5432657891    -4.5749773010     0.5100719348
