# Supplementary material for: Mechanistic investigations of the Fe(ii) mediated synthesis of squaraines
Source: Chem Sci. 2024 May 7;15(25):9599–611. doi: 10.1039/d4sc01286k (PMC11206310; doi:10.1039/d4sc01286k)
Supplement: SC-015-D4SC01286K-s012 [file SC-015-D4SC01286K-s012.xyz]

107

 C         4.7190720521    0.6879631812   -0.0835730172
 C         3.8543802342    1.5069126687   -0.8311045547
 C         3.9920838777    1.5885364869   -2.2280555873
 C         4.9612468421    0.8084382766   -2.8587418307
 C         5.8122599643   -0.0327966042   -2.1412081333
 C         5.6847963378   -0.0672752956   -0.7539149062
 C         2.9012086169    2.4081921152   -0.1037901595
 C         1.5142247721    2.1808507300    0.0573792078
 C         0.7453761109    3.1141570532    0.7860398972
 C         1.3532703395    4.2385683203    1.3472845329
 C         2.7157764349    4.4564436440    1.1982229053
 C         3.4739927875    3.5472183673    0.4751911367
 C         0.8482246252    0.9609537640   -0.5377634732
 O         1.2398115803    0.5077193170   -1.6260167079
 Fe       -0.7136643983   -0.1260239291    0.3204332912
 C        -1.6034981847    0.6071077037   -1.0973754660
 O        -2.0060652012    1.1309569464   -2.0406223880
 C        -0.7439312170    3.0214641050    0.9098609378
 C        -1.3542536888    2.6401985433    2.1195247408
 C        -2.7510160539    2.6331839977    2.2007084345
 C        -3.5533769397    3.0020910434    1.1247929123
 C        -2.9267275613    3.4475319502   -0.0417181414
 C        -1.5393852796    3.4770493460   -0.1642955960
 C        -0.5516259848    2.2817809028    3.3490142590
 C        -5.0530119804    2.8814536153    1.2042416596
 C        -0.9032855487    3.9968142140   -1.4308534960
 C         3.1141238934    2.5012697120   -3.0441679089
 C         6.8257412362   -0.8967289359   -2.8491367578
 C         4.6304452724    0.6186568673    1.4225894992
 C        -1.0804743828   -2.0097278993   -0.3574572903
 C        -2.2626259544   -2.4177971429   -1.0460335475
 C        -2.3101987140   -3.6393823395   -1.7309577241
 C        -1.2321209755   -4.5090201530   -1.7441817038
 C        -0.1094799717   -4.1713195372   -1.0082397431
 C        -0.0328445096   -2.9635789984   -0.3002464679
 C        -3.5594086602   -1.6590594990   -1.0604780711
 C        -4.4376997648   -1.7611614543    0.0355737749
 C        -5.6247285717   -1.0225694046    0.0324815340
 C        -5.9974904849   -0.2384974833   -1.0574512880
 C        -5.1750624134   -0.2511675910   -2.1852464993
 C        -3.9792504901   -0.9685247422   -2.2163169772
 C        -4.1928333532   -2.7486701173    1.1533755360
 C        -3.1936992468   -1.0310938337   -3.5060462728
 C        -7.2712698659    0.5705241967   -1.0444815196
 C         1.1781487418   -2.8574709115    0.5723754893
 C         2.4341470418   -2.5286587661    0.0309329162
 C         3.5521643403   -2.5451138536    0.8689833798
 C         3.4625600580   -2.8998573135    2.2129415880
 C         2.2161919960   -3.2810638391    2.7159637774
 C         1.0756390118   -3.2747162502    1.9180333698
 C         2.6045741870   -2.2297517498   -1.4371668263
 C         4.6753427776   -2.8648354869    3.1080418024
 C        -0.2546301514   -3.6831180441    2.5034683389
 C        -2.0412263542   -0.3854662771    1.4694367943
 O        -2.7925375306   -0.4683866148    2.3496158554
 C         0.5579693096   -0.4198053819    1.6126489923
 O         1.3175817289   -0.3034969806    2.4771549648
 H         0.7285177562   -4.8549662017   -0.9443775740
 H         4.5360219545    3.7085715040    0.3405464305
 H         0.7376746828    4.9459058073    1.8882130488
 H        -3.2268693590   -3.9024029503   -2.2451542844
 H         6.3538776128   -0.6941174352   -0.1739011841
 H        -1.2797076786   -5.4443834396   -2.2860502374
 H         5.0573876847    0.8661089059   -3.9373379703
 H         3.0280965707    3.4895809940   -2.5882050569
 H         2.1112719506    2.0778877347   -3.1139172442
 H         3.5094175090    2.6250950572   -4.0525406049
 H        -0.9671511207    1.4020005123    3.8442981864
 H        -0.5780320565    3.1026486295    4.0698655852
 H         0.4932061410    2.0841059787    3.1218567682
 H        -5.4732582155    0.3063207196   -3.0668596025
 H         3.1803855589    5.3317572378    1.6326768533
 H        -6.2809312444   -1.0841944571    0.8939926272
 H        -2.1313156926   -1.2003848188   -3.3405131465
 H        -3.3070483570   -0.1100971483   -4.0771097353
 H        -3.5552048770   -1.8571316936   -4.1247729547
 H         4.8480933929    1.5834599368    1.8851075936
 H         5.3431287794   -0.1073825746    1.8140695517
 H         3.6365172018    0.3168077161    1.7541944803
 H         4.5147530397   -2.2796682239    0.4500068775
 H        -1.6659834238    4.2883401993   -2.1515330683
 H        -0.2654509681    3.2508600753   -1.9088619684
 H        -0.2742985197    4.8655245341   -1.2242442030
 H        -3.5333416533    3.7647807854   -0.8818309614
 H        -3.2170900410    2.3070201803    3.1233913197
 H         6.3701186765   -1.8308180059   -3.1889840449
 H         7.6559315674   -1.1553554746   -2.1905209750
 H         7.2353089385   -0.3939369365   -3.7264776161
 H         2.7831522900   -3.1556646666   -1.9925294284
 H         3.4519366285   -1.5654581394   -1.6039348500
 H         1.7257054361   -1.7507679085   -1.8596862683
 H         2.1315432884   -3.5843017465    3.7537987154
 H        -3.1359075980   -2.9543948860    1.3073437037
 H        -4.6674212696   -3.7016540594    0.9031489968
 H        -4.6154350676   -2.3968343477    2.0939099737
 H        -0.9249562154   -2.8256399475    2.6148023651
 H        -0.1233503101   -4.1291903404    3.4892667257
 H        -0.7691881572   -4.4023245861    1.8644380320
 H        -7.9707276167    0.2204838029   -1.8070696367
 H        -7.0701115208    1.6253682077   -1.2451782057
 H        -7.7726520156    0.5049827804   -0.0781634623
 H        -5.5471781353    3.5702204264    0.5181671132
 H        -5.4174521225    3.0846161896    2.2119429634
 H        -5.3610754697    1.8666002391    0.9369586850
 H         5.5977796087   -2.8667355165    2.5257956760
 H         4.6997822794   -3.7240537476    3.7804863871
 H         4.6748419938   -1.9623424484    3.7254785602
