# Supplementary material for: Mechanistic investigations of the Fe(ii) mediated synthesis of squaraines
Source: Chem Sci. 2024 May 7;15(25):9599–611. doi: 10.1039/d4sc01286k (PMC11206310; doi:10.1039/d4sc01286k)
Supplement: SC-015-D4SC01286K-s013 [file SC-015-D4SC01286K-s013.xyz]

107

  Fe     -0.4767504488     0.2390079824    -0.0244712365
  O       1.3415704423    -0.5637250167    -0.8152065943
  O       0.6057822620     2.8839216762     0.7957898421
  O      -1.7849722053    -0.1568037320     2.5564781248
  C      -0.9462046505     1.7960982246    -2.5879211585
  C      -1.5551362326     1.4064039349    -1.3680483596
  C      -3.6328748825     1.4923045076     0.1150557513
  C       1.8033123915    -1.6959496976     1.2691920601
  C       1.0151466562    -0.8318517785     0.3653320682
  C       0.6481732263    -3.7005312589     0.2582240763
  C       3.2826538742    -3.3318234569     2.9591113834
  H       3.8601851895    -3.9685350304     3.6160972701
  C       0.5146699166     1.5786580159    -2.8640541375
  C      -2.9028620829     1.7888657833    -1.1596230383
  C      -1.6794847125     2.4829978640    -3.5631460805
  H      -1.1828033020     2.7601079564    -4.4853176653
  C       1.6257741106    -3.0860369465     1.2083383392
  C      -0.6208876454    -4.0855189482     0.7291260134
  C       2.3752917059    -3.8925733880     2.0663823133
  H       2.2418447508    -4.9657979210     2.0203738483
  C       1.4254628364     2.6076574493    -2.5550552917
  C      -3.0087760358     2.8241271342    -3.3523482630
  H      -3.5660683571     3.3567709341    -4.1120160620
  C      -5.1497318876     0.1195444397     1.4104214381
  H      -5.8103627513    -0.7390870075     1.4699127905
  C      -4.5182111832     0.3991372013     0.1960263818
  C      -4.9619968668     0.9147954444     2.5392299023
  C      -3.6076373328     2.4901249977    -2.1453372526
  H      -4.6360169969     2.7692352118    -1.9492641947
  C       1.0090931513    -3.9223968622    -1.0819904873
  C      -1.0145353363    -3.8498741349     2.1680788417
  H      -0.4288183443    -4.4685099699     2.8517151653
  H      -2.0678462428    -4.0810457420     2.3242886557
  H      -0.8509520402    -2.8119762538     2.4651801831
  C       0.2471873813     1.8351493757     0.4763102893
  C      -1.3517190711     0.0746977860     1.5052272130
  C       2.7923948824     2.3979384887    -2.7589631273
  H       3.4877243176     3.1874644090    -2.4932812154
  C       3.2802195330     1.2166352017    -3.3108657564
  C       0.9728722648     3.9635992175    -2.0616362760
  H       0.8944147291     4.6629894409    -2.8985237759
  H       1.6876973019     4.3746415333    -1.3473678694
  H      -0.0027286721     3.9296866718    -1.5822343287
  C      -4.8575915540    -0.4535190303    -1.0052152847
  H      -5.8582197466    -0.2050888421    -1.3684178942
  H      -4.8520561289    -1.5144322257    -0.7503166351
  H      -4.1662939853    -0.3020777911    -1.8299094990
  C      -5.6045147729     0.5628017038     3.8571032120
  H      -6.5287722369     0.0012848506     3.7142252090
  H      -4.9320501029    -0.0533724684     4.4599141540
  C       0.0750244511    -4.5086246282    -1.9394108477
  H       0.3469389594    -4.6719433330    -2.9760910933
  C       2.3761865366    -3.5387727786    -1.5940002914
  H       2.4836700743    -2.4529341732    -1.6483164172
  H       2.5423979634    -3.9444757919    -2.5918973439
  H       3.1662208062    -3.9113968356    -0.9391092422
  C      -1.5177029724    -4.6779924830    -0.1576237218
  H      -2.4999964810    -4.9640072314     0.2009199115
  C      -1.1925377868    -4.8848801522    -1.4985682609
  C       4.7582884616     1.0001134314    -3.5234271221
  H       5.3387788172     1.8472099075    -3.1553805549
  C      -2.2082821382    -5.4547788516    -2.4541648732
  H      -2.8846481589    -4.6690998683    -2.8007152598
  H      -2.8139072568    -6.2273409797    -1.9781486781
  H      -1.7299601502    -5.8922075180    -3.3309500215
  C       2.9129997015     0.3654001391     2.2094051124
  C       2.7150400686    -1.1155230664     2.1617086884
  C       2.3146757437     1.1123063954     3.2420448607
  C       3.4501589546    -1.9520046551     3.0037989552
  H       4.1618867561    -1.5072403001     3.6875727041
  C       3.7256171694     0.9985704893     1.2520346050
  C       1.4497363731     0.4419936954     4.2830756020
  H       2.0489881621    -0.1483871991     4.9805478114
  H       0.8972669110     1.1818327267     4.8619940362
  H       0.7276314086    -0.2392886983     3.8302207085
  C       3.9084096126     2.3808197738     1.3346009598
  H       4.5262561743     2.8699554255     0.5902639441
  C       4.3976913586     0.2141612884     0.1524348470
  H       3.6807031061    -0.0620134997    -0.6244149669
  H       5.1821947833     0.8074638323    -0.3172087332
  H       4.8457601619    -0.7056623958     0.5324543100
  C       2.5305466156     2.4883200352     3.2910601272
  H       2.0615211518     3.0659496532     4.0797860045
  C       3.3154002095     3.1418695302     2.3398212690
  C       3.4714599896     4.6402815981     2.3727797012
  H       2.6179872377     5.1197982470     1.8861963657
  H       3.5223819079     5.0144732568     3.3963898064
  H       4.3741811374     4.9596258918     1.8510498475
  C       0.9910965011     0.3881671229    -3.4422007398
  C      -4.1401079540     2.0335390970     2.4204036421
  H      -3.9998307642     2.6824457979     3.2787396232
  C      -3.4725608247     2.3358309199     1.2329226097
  C       2.3585141162     0.2335474321    -3.6662826338
  H       2.7151178846    -0.6949854684    -4.1012833350
  C       0.0753225962    -0.7631293316    -3.7732899812
  H       0.3151066972    -1.1823392842    -4.7521713539
  H       0.1983300440    -1.5646635928    -3.0388940651
  H      -0.9724297573    -0.4674966522    -3.7795391000
  C      -2.6106855283     3.5770847803     1.1895064195
  H      -3.2305805230     4.4722991531     1.2795130808
  H      -1.8967602879     3.5906026936     2.0161899420
  H      -2.0526410229     3.6577793204     0.2602005275
  H      -5.8395413031     1.4564914626     4.4371760758
  H       4.9929227189     0.8707288227    -4.5824855796
  H       5.1051192702     0.1060571022    -2.9995711557
  O      -2.1203957818    -1.8432321773    -1.3630961165
  C      -1.4577639188    -1.0752580117    -0.8145113367
