# Supplementary material for: Mechanistic investigations of the Fe(ii) mediated synthesis of squaraines
Source: Chem Sci. 2024 May 7;15(25):9599–611. doi: 10.1039/d4sc01286k (PMC11206310; doi:10.1039/d4sc01286k)
Supplement: SC-015-D4SC01286K-s014 [file SC-015-D4SC01286K-s014.xyz]

107

  Fe     -0.1264792025    -0.0182246248     0.8059756881
  O       1.3753507786     0.7577339244     3.2060866729
  O       1.4981096191    -0.1585196180    -0.3912586601
  C       0.7833775348     0.4814918280     2.2466081532
  C       1.1067451130    -1.2662309967     0.0868166154
  C       1.7101803294    -2.5526274441    -0.2528637288
  C       0.9199464929    -3.7153572498    -0.1459792848
  C       1.4828528455    -4.9492038297    -0.4754527475
  H       0.8655480176    -5.8360699969    -0.4179893349
  C       2.8076175075    -5.0384467483    -0.8849297839
  H       3.2327343045    -6.0022170465    -1.1335348938
  C       3.5831505224    -3.8887454902    -0.9916827559
  H       4.6120263147    -3.9503181898    -1.3216459435
  C       3.0483295934    -2.6336868475    -0.6983696461
  C      -0.5201342484    -3.6656549266     0.2515858169
  C      -0.9067829240    -4.1299851247     1.5206687871
  C      -2.2589545774    -4.1187039887     1.8632163889
  H      -2.5544662308    -4.4627242794     2.8477785512
  C      -3.2328421982    -3.6426676822     0.9867444734
  C      -4.6789574086    -3.5631482551     1.4017616387
  C      -2.8277486343    -3.1890091474    -0.2675333385
  H      -3.5677430240    -2.7989672082    -0.9574427249
  C      -1.4878822716    -3.2011622929    -0.6577625047
  C       0.1184379172    -4.6065880246     2.5218910319
  H       0.5928780741    -5.5383019901     2.2064243010
  C      -1.1113448411    -2.7037631286    -2.0324470819
  H      -0.7353761328    -1.6795273956    -1.9874933535
  C       3.9388221076    -1.4438660725    -0.8702026634
  C       3.9675826915    -0.7709240094    -2.1029220583
  C       4.8744481956     0.2717954277    -2.2775246898
  H       4.8986672313     0.7923599802    -3.2289406984
  C       5.7481757372     0.6640834329    -1.2603876673
  C       6.7082504936     1.8071838070    -1.4769632521
  C       5.6843297273    -0.0051041713    -0.0404203729
  H       6.3490518118     0.2897086644     0.7633305472
  C       4.7818836098    -1.0493621319     0.1765149371
  C       3.0060313621    -1.1441780154    -3.2028886552
  H       3.0500865436    -2.2090385352    -3.4405658413
  C       4.6984851890    -1.7217803316     1.5251219517
  H       4.8530421597    -2.8002779293     1.4522120219
  O      -2.3560033236    -0.9936547075     2.4568303096
  O      -1.2992867039     0.3729802849    -0.8229355414
  C      -1.4681963960    -0.6605929425     1.7891458287
  C      -1.1005721851     1.3519950464    -0.0436277758
  C      -1.6253029927     2.6976949384    -0.2857595154
  C      -0.7742773964     3.7967809233    -0.0826273441
  C      -1.2640044267     5.0793006533    -0.3344135806
  H      -0.6034560182     5.9263063156    -0.2030920056
  C      -2.5789530725     5.2646167545    -0.7479927303
  H      -2.9504917430     6.2640714183    -0.9332277941
  C      -3.4222111995     4.1694739340    -0.9208808478
  H      -4.4505159078     4.3120720049    -1.2272942708
  C      -2.9580951604     2.8714984792    -0.7082325172
  C       0.6295558821     3.5869106247     0.3797995635
  C       0.9557207329     3.8753199027     1.7174180921
  C       2.2569242741     3.6467230541     2.1574621323
  H       2.5043391678     3.8506687961     3.1930177294
  C       3.2326661957     3.1138886953     1.3136825606
  C       4.6102136202     2.8034425444     1.8401510881
  C       2.8862413779     2.8301242024    -0.0052065037
  H       3.6186811073     2.3812748387    -0.6654864418
  C       1.5985811193     3.0634541689    -0.4921498084
  C      -0.0984630171     4.3560108784     2.6864673096
  H      -0.4613052549     5.3555276433     2.4384606750
  C       1.2702913637     2.7068076985    -1.9226675101
  H       0.8254574620     1.7105738283    -1.9815127688
  C      -3.8871800061     1.7066831284    -0.8635174583
  C      -4.0496558691     1.0921931822    -2.1171705551
  C      -4.9279316574     0.0168761601    -2.2333460274
  H      -5.0512839317    -0.4565055676    -3.2016038013
  C      -5.6414430307    -0.4729913719    -1.1372921868
  C      -6.6000876259    -1.6264136583    -1.3020662201
  C      -5.4478063207     0.1365575267     0.0996552286
  H      -5.9834016708    -0.2352014563     0.9658232806
  C      -4.5806312750     1.2216639650     0.2559479642
  C      -3.2481084148     1.5508986176    -3.3083645601
  H      -3.3643115072     2.6205151903    -3.4917480020
  C      -4.3938873901     1.8472666524     1.6173786745
  H      -4.6797927642     2.9012935120     1.6159697089
  H      -4.8966796624    -4.2444576201     2.2249288287
  H      -5.3452769655    -3.8087218081     0.5734300659
  H      -4.9203742740    -2.5496173963     1.7324294267
  H       0.9137320014    -3.8699386657     2.6550130944
  H      -0.3458236684    -4.7807239846     3.4924373471
  H      -1.9846338993    -2.6944963162    -2.6848008419
  H      -0.3450781866    -3.3278461727    -2.4952618279
  H       7.4343196792     1.8749290916    -0.6662882712
  H       6.1761411788     2.7615668709    -1.5263069768
  H       7.2588411071     1.6923222381    -2.4124474126
  H       1.9806802526    -0.9194698588    -2.8983582256
  H       3.2164994729    -0.5841518709    -4.1139645644
  H       5.4433512075    -1.3178818497     2.2102824230
  H       3.7133974226    -1.5703833450     1.9751898226
  H       5.3614881586     2.8733089773     1.0532206219
  H       4.6455981655     1.7862809956     2.2388582112
  H       4.8912900839     3.4866064995     2.6428436956
  H       0.2982389471     4.3838434023     3.7009885362
  H      -0.9667848879     3.6918059793     2.6813445143
  H       0.5712226208     3.4141483842    -2.3712609564
  H       2.1768223798     2.6871964099    -2.5277176668
  H      -6.1127565220    -2.4861809145    -1.7681454459
  H      -7.4446337011    -1.3476753257    -1.9367145171
  H      -6.9991730487    -1.9504780487    -0.3406716017
  H      -3.5495879409     1.0173811574    -4.2099284831
  H      -2.1862206978     1.3589354443    -3.1382492605
  H      -3.3513914404     1.7998308861     1.9411524630
  H      -4.9948014638     1.3309113493     2.3650507363
