# Supplementary material for: Mechanistic investigations of the Fe(ii) mediated synthesis of squaraines
Source: Chem Sci. 2024 May 7;15(25):9599–611. doi: 10.1039/d4sc01286k (PMC11206310; doi:10.1039/d4sc01286k)
Supplement: SC-015-D4SC01286K-s015 [file SC-015-D4SC01286K-s015.xyz]

107

  C        -5.0945633228    0.6741662498    0.0632005514
  C        -4.2804332370    1.0495778647   -1.0164595709
  C        -4.1825783613    0.2301351484   -2.1514065723
  C        -4.9181504481   -0.9539186605   -2.1942097289
  C        -5.7394249807   -1.3462266415   -1.1369132915
  C        -5.8205136007   -0.5145963262   -0.0199555793
  C        -3.4747024094    2.3066410228   -0.9279333352
  C        -2.1577220063    2.2971786430   -0.4258576810
  C        -1.4098888028    3.4897576862   -0.3193626092
  C        -1.9869442311    4.6882439415   -0.7350910972
  C        -3.2856975359    4.7021558707   -1.2379565953
  C        -4.0247466523    3.5245985950   -1.3285114177
  C        -1.4689840882    1.0799535645   -0.0244618011
  O        -1.8552219243   -0.1183475089   -0.2188671985
  Fe       -0.0015605176    0.0739058453    0.5334151962
  C        -0.4311813979   -0.1326570042    2.2354375264
  O        -0.7146012211   -0.2422068415    3.3598329308
  C        -0.0188058827    3.4447652652    0.2333777630
  C         0.1875296334    3.6648432988    1.6041739261
  C         1.4803888808    3.5469045760    2.1223998201
  C         2.5625777165    3.1933720885    1.3170634562
  C         2.3323646659    2.9689911087   -0.0424439670
  C         1.0607885899    3.1000479786   -0.6019864290
  C        -0.9734163695    3.9579186962    2.5227902284
  C         3.9477035326    3.0363429030    1.8929192875
  C         0.8514540219    2.8161592579   -2.0683785675
  C        -3.2411596530    0.5818417106   -3.2757826849
  C        -6.4854233846   -2.6566147607   -1.1798527628
  C        -5.1418689532    1.5061019542    1.3218793328
  O         1.0589037926   -0.2848800551   -1.1291622149
  C         1.2401146335   -1.1403832145   -0.1966827820
  C         2.0348928967   -2.3606664711   -0.3662600640
  C         1.4251459121   -3.5678238434    0.0208940533
  C         2.1302818718   -4.7596928344   -0.1425585754
  C         3.4211532588   -4.7482883108   -0.6636983945
  C         4.0199101203   -3.5459443705   -1.0315732053
  C         3.3351051258   -2.3363191989   -0.8993304586
  C         0.0305848345   -3.5417363766    0.5632896889
  C        -0.1708780121   -3.5860835034    1.9530928949
  C        -1.4668365484   -3.4549617863    2.4529210147
  C        -2.5621985541   -3.2690380664    1.6094941012
  C        -2.3409668164   -3.2409511832    0.2340270045
  C        -1.0624591415   -3.3732726648   -0.3059274773
  C         4.0104345601   -1.0479448462   -1.2542022457
  C         3.8712797545   -0.4997377258   -2.5408537959
  C         4.5201422618    0.6991318205   -2.8371394843
  C         5.3063200887    1.3632045660   -1.8934367000
  C         5.4344309392    0.7975558106   -0.6261551526
  C         4.7898034918   -0.3942640533   -0.2858151456
  C         1.0012616644   -3.6741518825    2.9003227269
  C        -3.9495123928   -3.0580745605    2.1607551009
  C        -0.8743435284   -3.2484183847   -1.7990841937
  C         3.0051867930   -1.1725196312   -3.5747970855
  C         5.9709103243    2.6755826097   -2.2289795914
  C         4.9136485441   -0.9504242170    1.1123414942
  C         2.4804956664    0.4592060747    3.6872871640
  O         2.4690773324    1.1346759631    4.6116620909
  H         1.6569892934   -5.6918681643    0.1374666993
  H         3.9628521495   -5.6776947860   -0.7824607057
  H         5.0265826777   -3.5348137058   -1.4298260114
  H        -1.6175472015   -3.4566449368    3.5264967363
  H        -3.1733104431   -3.0515667818   -0.4346672084
  H         1.5765694991   -4.5912388051    2.7589799066
  H        -0.6183985768   -2.2197044800   -2.0689129350
  H         4.4078993870    1.1247544058   -3.8285100341
  H         6.0450297910    1.2964863716    0.1179698098
  H         3.2486812962   -2.2311532611   -3.6806695618
  H         5.2930334082   -1.9737958982    1.1096543771
  H        -1.4144933964    5.6038195697   -0.6654896968
  H        -3.7253684984    5.6366190595   -1.5624424315
  H        -5.0350220971    3.5405806634   -1.7164678601
  H         1.6391512933    3.7207811459    3.1808032090
  H         3.1546939186    2.6638984080   -0.6792071547
  H        -1.5433151552    4.8293534430    2.1956366842
  H         0.3261471607    1.8685949806   -2.2045679669
  H        -4.8368986538   -1.5901115819   -3.0687541105
  H        -6.4557255992   -0.8012674793    0.8111982209
  H        -3.3643741566    1.6145094359   -3.6066048793
  H        -5.3712213172    2.5525181491    1.1132890747
  H        -3.9405163246   -3.0043333386    3.2498922183
  H        -4.6223606044   -3.8691867231    1.8711058697
  H        -4.3717106093   -2.1267531018    1.7770872249
  H         1.6874634833   -2.8368797314    2.7441804813
  H         0.6632658293   -3.6427229149    3.9359989119
  H        -1.7960673179   -3.5009717725   -2.3234184325
  H        -0.0792734868   -3.8966590109   -2.1692845518
  H         6.7280321211    2.9354385261   -1.4884740426
  H         5.2408515397    3.4896017816   -2.2551872618
  H         6.4553152356    2.6390719951   -3.2061904684
  H         1.9561542358   -1.1024835733   -3.2801704862
  H         3.1188080004   -0.6971448522   -4.5491862740
  H         5.5896772811   -0.3416344498    1.7135821862
  H         3.9429262372   -0.9694906258    1.6143181598
  H         4.6791202226    3.6138333993    1.3243291570
  H         4.2643964329    1.9910115505    1.8587799653
  H         3.9873961347    3.3689313953    2.9307322255
  H        -0.6283618649    4.1399945782    3.5401970059
  H        -1.6673221782    3.1130147202    2.5514101080
  H         0.2652576772    3.5991985097   -2.5527030883
  H         1.8084239535    2.7279494319   -2.5819143715
  H        -5.8886449944   -3.4581735113   -0.7348070312
  H        -6.7171414014   -2.9491306759   -2.2047357219
  H        -7.4231151939   -2.6006771110   -0.6253179699
  H        -3.3961734795   -0.0717350764   -4.1340122610
  H        -2.2042382698    0.4635303642   -2.9489506228
  H        -4.1762581105    1.4844010395    1.8353771765
  H        -5.8935841728    1.1254152439    2.0131432065
